# Supplementary material for: Integrative lncRNA landscape reveals lncRNA-coding gene networks in the secondary cell wall biosynthesis pathway of moso bamboo (Phyllostachys edulis)
Source: BMC Genomics. 2021 Sep 4;22:638. doi: 10.1186/s12864-021-07953-z (PMC8417995; doi:10.1186/s12864-021-07953-z)
Supplement: Supplementary file 1 — Additional file 1. [file 12864_2021_7953_MOESM1_ESM.zip]

Archive with 8 entries (8 files):
- Figure S1.tif
- Figure S2.tif
- Figure S3.tif
- Figure S4.tif
- Figure S5.tif
- revised supplementary material figures, figures legends and table legends.docx
- Supplementary File F1.gtf.txt
- Supplementary Tables.xlsx
