# Supplementary material for: Integrative lncRNA landscape reveals lncRNA-coding gene networks in the secondary cell wall biosynthesis pathway of moso bamboo (Phyllostachys edulis)
Source: BMC Genomics. 2021 Sep 4;22:638. doi: 10.1186/s12864-021-07953-z (PMC8417995; doi:10.1186/s12864-021-07953-z)
Supplement: Supplementary file 1 — Additional file 1. [file 12864_2021_7953_MOESM1_ESM.zip › Supplementary File F1.gtf.txt]

PH02Scaffold00001	StringTie	exon	1973909	1974769	.	+	.	gene_id "XLOC_000029"; transcript_id "TCONS_00000033"; exon_number "1"; gene_name "PH02Gene00094"; oId "SRR9218103.96.5"; nearest_ref "PH02Gene00094.t1"; class_code "x"; tss_id "TSS1157";
PH02Scaffold00001	StringTie	exon	2046980	2047348	.	+	.	gene_id "XLOC_000029"; transcript_id "TCONS_00000033"; exon_number "2"; gene_name "PH02Gene00094"; oId "SRR9218103.96.5"; nearest_ref "PH02Gene00094.t1"; class_code "x"; tss_id "TSS1157";
PH02Scaffold00001	StringTie	exon	1973861	1975694	.	+	.	gene_id "XLOC_000029"; transcript_id "TCONS_00000034"; exon_number "1"; gene_name "PH02Gene00094"; oId "SRR5091802.133.14"; nearest_ref "PH02Gene00094.t1"; class_code "x"; tss_id "TSS1157";
PH02Scaffold00001	StringTie	exon	2047903	2048245	.	+	.	gene_id "XLOC_000029"; transcript_id "TCONS_00000034"; exon_number "2"; gene_name "PH02Gene00094"; oId "SRR5091802.133.14"; nearest_ref "PH02Gene00094.t1"; class_code "x"; tss_id "TSS1157";
PH02Scaffold00001	StringTie	exon	2096088	2096662	.	+	.	gene_id "XLOC_000029"; transcript_id "TCONS_00000037"; exon_number "1"; gene_name "PH02Gene00100"; oId "SRR5054402.124.5"; nearest_ref "PH02Gene00100.t1"; class_code "x"; tss_id "TSS1223";
PH02Scaffold00001	StringTie	exon	2169742	2170465	.	+	.	gene_id "XLOC_000029"; transcript_id "TCONS_00000037"; exon_number "2"; gene_name "PH02Gene00100"; oId "SRR5054402.124.5"; nearest_ref "PH02Gene00100.t1"; class_code "x"; tss_id "TSS1223";
PH02Scaffold00001	StringTie	exon	2125890	2126464	.	+	.	gene_id "XLOC_000029"; transcript_id "TCONS_00000039"; exon_number "1"; gene_name "PH02Gene00100"; oId "SRR5091803.136.17"; nearest_ref "PH02Gene00100.t1"; class_code "x"; tss_id "TSS1243";
PH02Scaffold00001	StringTie	exon	2169742	2171834	.	+	.	gene_id "XLOC_000029"; transcript_id "TCONS_00000039"; exon_number "2"; gene_name "PH02Gene00100"; oId "SRR5091803.136.17"; nearest_ref "PH02Gene00100.t1"; class_code "x"; tss_id "TSS1243";
PH02Scaffold00001	StringTie	exon	1973833	1974511	.	+	.	gene_id "XLOC_000029"; transcript_id "TCONS_00000241"; exon_number "1"; gene_name "PH02Gene00094"; oId "ERR105077.110.11"; nearest_ref "PH02Gene00094.t1"; class_code "x"; tss_id "TSS1157";
PH02Scaffold00001	StringTie	exon	2046722	2047334	.	+	.	gene_id "XLOC_000029"; transcript_id "TCONS_00000241"; exon_number "2"; gene_name "PH02Gene00094"; oId "ERR105077.110.11"; nearest_ref "PH02Gene00094.t1"; class_code "x"; tss_id "TSS1157";
PH02Scaffold00001	StringTie	exon	2004849	2005008	.	+	.	gene_id "XLOC_000029"; transcript_id "TCONS_00000242"; exon_number "1"; gene_name "PH02Gene00094"; oId "ERR105068.95.1"; nearest_ref "PH02Gene00094.t1"; class_code "x"; tss_id "TSS1173";
PH02Scaffold00001	StringTie	exon	2046240	2047319	.	+	.	gene_id "XLOC_000029"; transcript_id "TCONS_00000242"; exon_number "2"; gene_name "PH02Gene00094"; oId "ERR105068.95.1"; nearest_ref "PH02Gene00094.t1"; class_code "x"; tss_id "TSS1173";
PH02Scaffold00001	StringTie	exon	4718067	4718391	.	-	.	gene_id "XLOC_000190"; transcript_id "TCONS_00000334"; exon_number "1"; oId "ERR105068.153.1"; class_code "u"; tss_id "TSS5271";
PH02Scaffold00001	StringTie	exon	2125933	2127646	.	+	.	gene_id "XLOC_000029"; transcript_id "TCONS_00000353"; exon_number "1"; gene_name "PH02Gene00100"; oId "SRR8203878.97.10"; nearest_ref "PH02Gene00100.t1"; class_code "x"; tss_id "TSS1244";
PH02Scaffold00001	StringTie	exon	2171496	2171834	.	+	.	gene_id "XLOC_000029"; transcript_id "TCONS_00000353"; exon_number "2"; gene_name "PH02Gene00100"; oId "SRR8203878.97.10"; nearest_ref "PH02Gene00100.t1"; class_code "x"; tss_id "TSS1244";
PH02Scaffold00001	StringTie	exon	2004782	2005749	.	+	.	gene_id "XLOC_000029"; transcript_id "TCONS_00000431"; exon_number "1"; gene_name "PH02Gene00094"; oId "SRR6171239.187.1"; nearest_ref "PH02Gene00094.t1"; class_code "x"; tss_id "TSS1173";
PH02Scaffold00001	StringTie	exon	2046980	2047395	.	+	.	gene_id "XLOC_000029"; transcript_id "TCONS_00000431"; exon_number "2"; gene_name "PH02Gene00094"; oId "SRR6171239.187.1"; nearest_ref "PH02Gene00094.t1"; class_code "x"; tss_id "TSS1173";
PH02Scaffold00001	StringTie	exon	2004885	2005491	.	+	.	gene_id "XLOC_000029"; transcript_id "TCONS_00000432"; exon_number "1"; gene_name "PH02Gene00094"; oId "ERR105070.82.6"; nearest_ref "PH02Gene00094.t1"; class_code "x"; tss_id "TSS1174";
PH02Scaffold00001	StringTie	exon	2046561	2047348	.	+	.	gene_id "XLOC_000029"; transcript_id "TCONS_00000432"; exon_number "2"; gene_name "PH02Gene00094"; oId "ERR105070.82.6"; nearest_ref "PH02Gene00094.t1"; class_code "x"; tss_id "TSS1174";
PH02Scaffold00001	StringTie	exon	2125858	2126901	.	+	.	gene_id "XLOC_000029"; transcript_id "TCONS_00000433"; exon_number "1"; gene_name "PH02Gene00100"; oId "SRR5091776.104.9"; nearest_ref "PH02Gene00100.t1"; class_code "x"; tss_id "TSS1243";
PH02Scaffold00001	StringTie	exon	2170179	2170387	.	+	.	gene_id "XLOC_000029"; transcript_id "TCONS_00000433"; exon_number "2"; gene_name "PH02Gene00100"; oId "SRR5091776.104.9"; nearest_ref "PH02Gene00100.t1"; class_code "x"; tss_id "TSS1243";
PH02Scaffold00001	StringTie	exon	2096106	2096208	.	+	.	gene_id "XLOC_000029"; transcript_id "TCONS_00000495"; exon_number "1"; gene_name "PH02Gene00098"; oId "ERR105075.87.13"; nearest_ref "PH02Gene00098.t1"; class_code "x"; tss_id "TSS1224";
PH02Scaffold00001	StringTie	exon	2125950	2127986	.	+	.	gene_id "XLOC_000029"; transcript_id "TCONS_00000495"; exon_number "2"; gene_name "PH02Gene00098"; oId "ERR105075.87.13"; nearest_ref "PH02Gene00098.t1"; class_code "x"; tss_id "TSS1224";
PH02Scaffold00001	StringTie	exon	2096119	2096208	.	+	.	gene_id "XLOC_000029"; transcript_id "TCONS_00000496"; exon_number "1"; gene_name "PH02Gene00100"; oId "ERR105071.79.1"; nearest_ref "PH02Gene00100.t1"; class_code "x"; tss_id "TSS1224";
PH02Scaffold00001	StringTie	exon	2126010	2126263	.	+	.	gene_id "XLOC_000029"; transcript_id "TCONS_00000496"; exon_number "2"; gene_name "PH02Gene00100"; oId "ERR105071.79.1"; nearest_ref "PH02Gene00100.t1"; class_code "x"; tss_id "TSS1224";
PH02Scaffold00001	StringTie	exon	2169170	2170337	.	+	.	gene_id "XLOC_000029"; transcript_id "TCONS_00000496"; exon_number "3"; gene_name "PH02Gene00100"; oId "ERR105071.79.1"; nearest_ref "PH02Gene00100.t1"; class_code "x"; tss_id "TSS1224";
PH02Scaffold00001	StringTie	exon	1975492	1975694	.	+	.	gene_id "XLOC_000029"; transcript_id "TCONS_00000551"; exon_number "1"; gene_name "PH02Gene00094"; oId "SRR8203885.76.13"; nearest_ref "PH02Gene00094.t1"; class_code "x"; tss_id "TSS1159";
PH02Scaffold00001	StringTie	exon	2171496	2171839	.	+	.	gene_id "XLOC_000029"; transcript_id "TCONS_00000551"; exon_number "2"; gene_name "PH02Gene00094"; oId "SRR8203885.76.13"; nearest_ref "PH02Gene00094.t1"; class_code "x"; tss_id "TSS1159";
PH02Scaffold00001	StringTie	exon	2125825	2126722	.	+	.	gene_id "XLOC_000029"; transcript_id "TCONS_00000607"; exon_number "1"; gene_name "PH02Gene00100"; oId "SRR5710699.114.11"; nearest_ref "PH02Gene00100.t1"; class_code "x"; tss_id "TSS1243";
PH02Scaffold00001	StringTie	exon	2170000	2170365	.	+	.	gene_id "XLOC_000029"; transcript_id "TCONS_00000607"; exon_number "2"; gene_name "PH02Gene00100"; oId "SRR5710699.114.11"; nearest_ref "PH02Gene00100.t1"; class_code "x"; tss_id "TSS1243";
PH02Scaffold00001	StringTie	exon	1973945	1974321	.	+	.	gene_id "XLOC_000029"; transcript_id "TCONS_00000655"; exon_number "1"; gene_name "PH02Gene00094"; oId "ERR105074.108.2"; nearest_ref "PH02Gene00094.t1"; class_code "x"; tss_id "TSS1158";
PH02Scaffold00001	StringTie	exon	2005009	2005928	.	+	.	gene_id "XLOC_000029"; transcript_id "TCONS_00000655"; exon_number "2"; gene_name "PH02Gene00094"; oId "ERR105074.108.2"; nearest_ref "PH02Gene00094.t1"; class_code "x"; tss_id "TSS1158";
PH02Scaffold00001	StringTie	exon	2047159	2047319	.	+	.	gene_id "XLOC_000029"; transcript_id "TCONS_00000655"; exon_number "3"; gene_name "PH02Gene00094"; oId "ERR105074.108.2"; nearest_ref "PH02Gene00094.t1"; class_code "x"; tss_id "TSS1158";
PH02Scaffold00001	StringTie	exon	1973945	1974321	.	+	.	gene_id "XLOC_000029"; transcript_id "TCONS_00000656"; exon_number "1"; gene_name "PH02Gene00094"; oId "ERR105074.108.3"; nearest_ref "PH02Gene00094.t1"; class_code "x"; tss_id "TSS1158";
PH02Scaffold00001	StringTie	exon	2005009	2005749	.	+	.	gene_id "XLOC_000029"; transcript_id "TCONS_00000656"; exon_number "2"; gene_name "PH02Gene00094"; oId "ERR105074.108.3"; nearest_ref "PH02Gene00094.t1"; class_code "x"; tss_id "TSS1158";
PH02Scaffold00001	StringTie	exon	2046980	2047319	.	+	.	gene_id "XLOC_000029"; transcript_id "TCONS_00000656"; exon_number "3"; gene_name "PH02Gene00094"; oId "ERR105074.108.3"; nearest_ref "PH02Gene00094.t1"; class_code "x"; tss_id "TSS1158";
PH02Scaffold00001	StringTie	exon	2125979	2126263	.	+	.	gene_id "XLOC_000029"; transcript_id "TCONS_00000657"; exon_number "1"; gene_name "PH02Gene00100"; oId "ERR105074.108.10"; nearest_ref "PH02Gene00100.t1"; class_code "x"; tss_id "TSS1244";
PH02Scaffold00001	StringTie	exon	2169170	2170335	.	+	.	gene_id "XLOC_000029"; transcript_id "TCONS_00000657"; exon_number "2"; gene_name "PH02Gene00100"; oId "ERR105074.108.10"; nearest_ref "PH02Gene00100.t1"; class_code "x"; tss_id "TSS1244";
PH02Scaffold00001	StringTie	exon	2096106	2096208	.	+	.	gene_id "XLOC_000029"; transcript_id "TCONS_00000717"; exon_number "1"; gene_name "PH02Gene00098"; oId "ERR105075.87.12"; nearest_ref "PH02Gene00098.t1"; class_code "x"; tss_id "TSS1224";
PH02Scaffold00001	StringTie	exon	2126010	2127986	.	+	.	gene_id "XLOC_000029"; transcript_id "TCONS_00000717"; exon_number "2"; gene_name "PH02Gene00098"; oId "ERR105075.87.12"; nearest_ref "PH02Gene00098.t1"; class_code "x"; tss_id "TSS1224";
PH02Scaffold00001	StringTie	exon	2096106	2096662	.	+	.	gene_id "XLOC_000029"; transcript_id "TCONS_00000718"; exon_number "1"; gene_name "PH02Gene00100"; oId "ERR105075.87.15"; nearest_ref "PH02Gene00100.t1"; class_code "x"; tss_id "TSS1224";
PH02Scaffold00001	StringTie	exon	2169581	2170333	.	+	.	gene_id "XLOC_000029"; transcript_id "TCONS_00000718"; exon_number "2"; gene_name "PH02Gene00100"; oId "ERR105075.87.15"; nearest_ref "PH02Gene00100.t1"; class_code "x"; tss_id "TSS1224";
PH02Scaffold00001	StringTie	exon	2096031	2096208	.	+	.	gene_id "XLOC_000029"; transcript_id "TCONS_00000771"; exon_number "1"; gene_name "PH02Gene00100"; oId "SRR9218105.108.2"; nearest_ref "PH02Gene00100.t1"; class_code "x"; tss_id "TSS1223";
PH02Scaffold00001	StringTie	exon	2125950	2126722	.	+	.	gene_id "XLOC_000029"; transcript_id "TCONS_00000771"; exon_number "2"; gene_name "PH02Gene00100"; oId "SRR9218105.108.2"; nearest_ref "PH02Gene00100.t1"; class_code "x"; tss_id "TSS1223";
PH02Scaffold00001	StringTie	exon	2170000	2170369	.	+	.	gene_id "XLOC_000029"; transcript_id "TCONS_00000771"; exon_number "3"; gene_name "PH02Gene00100"; oId "SRR9218105.108.2"; nearest_ref "PH02Gene00100.t1"; class_code "x"; tss_id "TSS1223";
PH02Scaffold00001	StringTie	exon	2096099	2096208	.	+	.	gene_id "XLOC_000029"; transcript_id "TCONS_00000772"; exon_number "1"; gene_name "PH02Gene00100"; oId "ERR105076.92.6"; nearest_ref "PH02Gene00100.t1"; class_code "x"; tss_id "TSS1224";
PH02Scaffold00001	StringTie	exon	2169223	2170340	.	+	.	gene_id "XLOC_000029"; transcript_id "TCONS_00000772"; exon_number "2"; gene_name "PH02Gene00100"; oId "ERR105076.92.6"; nearest_ref "PH02Gene00100.t1"; class_code "x"; tss_id "TSS1224";
PH02Scaffold00001	StringTie	exon	2004845	2005036	.	+	.	gene_id "XLOC_000029"; transcript_id "TCONS_00000819"; exon_number "1"; gene_name "PH02Gene00094"; oId "ERR105077.110.10"; nearest_ref "PH02Gene00094.t1"; class_code "x"; tss_id "TSS1173";
PH02Scaffold00001	StringTie	exon	2046194	2047334	.	+	.	gene_id "XLOC_000029"; transcript_id "TCONS_00000819"; exon_number "2"; gene_name "PH02Gene00094"; oId "ERR105077.110.10"; nearest_ref "PH02Gene00094.t1"; class_code "x"; tss_id "TSS1173";
PH02Scaffold00001	StringTie	exon	2004845	2005036	.	+	.	gene_id "XLOC_000029"; transcript_id "TCONS_00000820"; exon_number "1"; gene_name "PH02Gene00094"; oId "ERR105077.110.3"; nearest_ref "PH02Gene00094.t1"; class_code "x"; tss_id "TSS1173";
PH02Scaffold00001	StringTie	exon	2046268	2046520	.	+	.	gene_id "XLOC_000029"; transcript_id "TCONS_00000820"; exon_number "2"; gene_name "PH02Gene00094"; oId "ERR105077.110.3"; nearest_ref "PH02Gene00094.t1"; class_code "x"; tss_id "TSS1173";
PH02Scaffold00001	StringTie	exon	2169170	2170335	.	+	.	gene_id "XLOC_000029"; transcript_id "TCONS_00000820"; exon_number "3"; gene_name "PH02Gene00094"; oId "ERR105077.110.3"; nearest_ref "PH02Gene00094.t1"; class_code "x"; tss_id "TSS1173";
PH02Scaffold00001	StringTie	exon	2096030	2096208	.	+	.	gene_id "XLOC_000029"; transcript_id "TCONS_00000821"; exon_number "1"; gene_name "PH02Gene00100"; oId "ERR105077.110.1"; nearest_ref "PH02Gene00100.t1"; class_code "x"; tss_id "TSS1223";
PH02Scaffold00001	StringTie	exon	2126010	2126901	.	+	.	gene_id "XLOC_000029"; transcript_id "TCONS_00000821"; exon_number "2"; gene_name "PH02Gene00100"; oId "ERR105077.110.1"; nearest_ref "PH02Gene00100.t1"; class_code "x"; tss_id "TSS1223";
PH02Scaffold00001	StringTie	exon	2170179	2170335	.	+	.	gene_id "XLOC_000029"; transcript_id "TCONS_00000821"; exon_number "3"; gene_name "PH02Gene00100"; oId "ERR105077.110.1"; nearest_ref "PH02Gene00100.t1"; class_code "x"; tss_id "TSS1223";
PH02Scaffold00001	StringTie	exon	2096026	2096208	.	+	.	gene_id "XLOC_000029"; transcript_id "TCONS_00000822"; exon_number "1"; gene_name "PH02Gene00100"; oId "SRR4046274.110.1"; nearest_ref "PH02Gene00100.t1"; class_code "x"; tss_id "TSS1223";
PH02Scaffold00001	StringTie	exon	2125950	2126464	.	+	.	gene_id "XLOC_000029"; transcript_id "TCONS_00000822"; exon_number "2"; gene_name "PH02Gene00100"; oId "SRR4046274.110.1"; nearest_ref "PH02Gene00100.t1"; class_code "x"; tss_id "TSS1223";
PH02Scaffold00001	StringTie	exon	2169742	2170365	.	+	.	gene_id "XLOC_000029"; transcript_id "TCONS_00000822"; exon_number "3"; gene_name "PH02Gene00100"; oId "SRR4046274.110.1"; nearest_ref "PH02Gene00100.t1"; class_code "x"; tss_id "TSS1223";
PH02Scaffold00001	StringTie	exon	2963203	2964924	.	+	.	gene_id "XLOC_000043"; transcript_id "TCONS_00000828"; exon_number "1"; gene_name "PH02Gene00131"; oId "ERR105077.96.2"; nearest_ref "PH02Gene00131.t1"; class_code "j"; tss_id "TSS1650";
PH02Scaffold00001	StringTie	exon	2965076	2965265	.	+	.	gene_id "XLOC_000043"; transcript_id "TCONS_00000828"; exon_number "2"; gene_name "PH02Gene00131"; oId "ERR105077.96.2"; nearest_ref "PH02Gene00131.t1"; class_code "j"; tss_id "TSS1650";
PH02Scaffold00001	StringTie	exon	2965361	2965891	.	+	.	gene_id "XLOC_000043"; transcript_id "TCONS_00000828"; exon_number "3"; gene_name "PH02Gene00131"; oId "ERR105077.96.2"; nearest_ref "PH02Gene00131.t1"; class_code "j"; tss_id "TSS1650";
PH02Scaffold00001	StringTie	exon	1973840	1975933	.	+	.	gene_id "XLOC_000029"; transcript_id "TCONS_00001172"; exon_number "1"; gene_name "PH02Gene00094"; oId "SRR5091797.123.15"; nearest_ref "PH02Gene00094.t1"; class_code "x"; tss_id "TSS1157";
PH02Scaffold00001	StringTie	exon	2098084	2098185	.	+	.	gene_id "XLOC_000029"; transcript_id "TCONS_00001172"; exon_number "2"; gene_name "PH02Gene00094"; oId "SRR5091797.123.15"; nearest_ref "PH02Gene00094.t1"; class_code "x"; tss_id "TSS1157";
PH02Scaffold00001	StringTie	exon	2839761	2842770	.	+	.	gene_id "XLOC_000038"; transcript_id "TCONS_00001371"; exon_number "1"; gene_name "PH02Gene00125"; oId "SRR3521404.104.1"; nearest_ref "PH02Gene00125.t1"; class_code "j"; tss_id "TSS1551";
PH02Scaffold00001	StringTie	exon	2843076	2843363	.	+	.	gene_id "XLOC_000038"; transcript_id "TCONS_00001371"; exon_number "2"; gene_name "PH02Gene00125"; oId "SRR3521404.104.1"; nearest_ref "PH02Gene00125.t1"; class_code "j"; tss_id "TSS1551";
PH02Scaffold00001	StringTie	exon	2843493	2843769	.	+	.	gene_id "XLOC_000038"; transcript_id "TCONS_00001371"; exon_number "3"; gene_name "PH02Gene00125"; oId "SRR3521404.104.1"; nearest_ref "PH02Gene00125.t1"; class_code "j"; tss_id "TSS1551";
PH02Scaffold00001	StringTie	exon	2843949	2844761	.	+	.	gene_id "XLOC_000038"; transcript_id "TCONS_00001371"; exon_number "4"; gene_name "PH02Gene00125"; oId "SRR3521404.104.1"; nearest_ref "PH02Gene00125.t1"; class_code "j"; tss_id "TSS1551";
PH02Scaffold00001	StringTie	exon	2096060	2096920	.	+	.	gene_id "XLOC_000029"; transcript_id "TCONS_00001416"; exon_number "1"; gene_name "PH02Gene00100"; oId "SRR5091795.133.14"; nearest_ref "PH02Gene00100.t1"; class_code "x"; tss_id "TSS1223";
PH02Scaffold00001	StringTie	exon	2170000	2170400	.	+	.	gene_id "XLOC_000029"; transcript_id "TCONS_00001416"; exon_number "2"; gene_name "PH02Gene00100"; oId "SRR5091795.133.14"; nearest_ref "PH02Gene00100.t1"; class_code "x"; tss_id "TSS1223";
PH02Scaffold00001	StringTie	exon	2839925	2841995	.	+	.	gene_id "XLOC_000038"; transcript_id "TCONS_00001418"; exon_number "1"; gene_name "PH02Gene00125"; oId "SRR2035327.99.1"; nearest_ref "PH02Gene00125.t1"; class_code "j"; tss_id "TSS1552";
PH02Scaffold00001	StringTie	exon	2842055	2842517	.	+	.	gene_id "XLOC_000038"; transcript_id "TCONS_00001418"; exon_number "2"; gene_name "PH02Gene00125"; oId "SRR2035327.99.1"; nearest_ref "PH02Gene00125.t1"; class_code "j"; tss_id "TSS1552";
PH02Scaffold00001	StringTie	exon	2842604	2842770	.	+	.	gene_id "XLOC_000038"; transcript_id "TCONS_00001418"; exon_number "3"; gene_name "PH02Gene00125"; oId "SRR2035327.99.1"; nearest_ref "PH02Gene00125.t1"; class_code "j"; tss_id "TSS1552";
PH02Scaffold00001	StringTie	exon	2843076	2843364	.	+	.	gene_id "XLOC_000038"; transcript_id "TCONS_00001418"; exon_number "4"; gene_name "PH02Gene00125"; oId "SRR2035327.99.1"; nearest_ref "PH02Gene00125.t1"; class_code "j"; tss_id "TSS1552";
PH02Scaffold00001	StringTie	exon	1404506	1404753	.	-	.	gene_id "XLOC_000108"; transcript_id "TCONS_00001439"; exon_number "1"; oId "SRR2035327.58.1"; class_code "u"; tss_id "TSS3808";
PH02Scaffold00001	StringTie	exon	1405503	1406840	.	-	.	gene_id "XLOC_000108"; transcript_id "TCONS_00001439"; exon_number "2"; oId "SRR2035327.58.1"; class_code "u"; tss_id "TSS3808";
PH02Scaffold00001	StringTie	exon	1973920	1975017	.	+	.	gene_id "XLOC_000029"; transcript_id "TCONS_00001458"; exon_number "1"; gene_name "PH02Gene00094"; oId "SRR3050072.117.3"; nearest_ref "PH02Gene00094.t1"; class_code "x"; tss_id "TSS1157";
PH02Scaffold00001	StringTie	exon	2005929	2006018	.	+	.	gene_id "XLOC_000029"; transcript_id "TCONS_00001458"; exon_number "2"; gene_name "PH02Gene00094"; oId "SRR3050072.117.3"; nearest_ref "PH02Gene00094.t1"; class_code "x"; tss_id "TSS1157";
PH02Scaffold00001	StringTie	exon	2047249	2047348	.	+	.	gene_id "XLOC_000029"; transcript_id "TCONS_00001458"; exon_number "3"; gene_name "PH02Gene00094"; oId "SRR3050072.117.3"; nearest_ref "PH02Gene00094.t1"; class_code "x"; tss_id "TSS1157";
PH02Scaffold00001	StringTie	exon	1973902	1974511	.	+	.	gene_id "XLOC_000029"; transcript_id "TCONS_00001459"; exon_number "1"; gene_name "PH02Gene00094"; oId "SRR5091784.124.3"; nearest_ref "PH02Gene00094.t1"; class_code "x"; tss_id "TSS1157";
PH02Scaffold00001	StringTie	exon	2005492	2006018	.	+	.	gene_id "XLOC_000029"; transcript_id "TCONS_00001459"; exon_number "2"; gene_name "PH02Gene00094"; oId "SRR5091784.124.3"; nearest_ref "PH02Gene00094.t1"; class_code "x"; tss_id "TSS1157";
PH02Scaffold00001	StringTie	exon	2047249	2047348	.	+	.	gene_id "XLOC_000029"; transcript_id "TCONS_00001459"; exon_number "3"; gene_name "PH02Gene00094"; oId "SRR5091784.124.3"; nearest_ref "PH02Gene00094.t1"; class_code "x"; tss_id "TSS1157";
PH02Scaffold00001	StringTie	exon	1973920	1974511	.	+	.	gene_id "XLOC_000029"; transcript_id "TCONS_00001460"; exon_number "1"; gene_name "PH02Gene00094"; oId "SRR3050072.117.9"; nearest_ref "PH02Gene00094.t1"; class_code "x"; tss_id "TSS1157";
PH02Scaffold00001	StringTie	exon	2096663	2097284	.	+	.	gene_id "XLOC_000029"; transcript_id "TCONS_00001460"; exon_number "2"; gene_name "PH02Gene00094"; oId "SRR3050072.117.9"; nearest_ref "PH02Gene00094.t1"; class_code "x"; tss_id "TSS1157";
PH02Scaffold00001	StringTie	exon	1973924	1974511	.	+	.	gene_id "XLOC_000029"; transcript_id "TCONS_00001461"; exon_number "1"; gene_name "PH02Gene00094"; oId "SRR5054402.124.3"; nearest_ref "PH02Gene00094.t1"; class_code "x"; tss_id "TSS1157";
PH02Scaffold00001	StringTie	exon	2169742	2170465	.	+	.	gene_id "XLOC_000029"; transcript_id "TCONS_00001461"; exon_number "2"; gene_name "PH02Gene00094"; oId "SRR5054402.124.3"; nearest_ref "PH02Gene00094.t1"; class_code "x"; tss_id "TSS1157";
PH02Scaffold00001	StringTie	exon	1975539	1975694	.	+	.	gene_id "XLOC_000029"; transcript_id "TCONS_00001504"; exon_number "1"; gene_name "PH02Gene00094"; oId "SRR3056054.125.1"; nearest_ref "PH02Gene00094.t1"; class_code "x"; tss_id "TSS1159";
PH02Scaffold00001	StringTie	exon	2097845	2097974	.	+	.	gene_id "XLOC_000029"; transcript_id "TCONS_00001504"; exon_number "2"; gene_name "PH02Gene00094"; oId "SRR3056054.125.1"; nearest_ref "PH02Gene00094.t1"; class_code "x"; tss_id "TSS1159";
PH02Scaffold00001	StringTie	exon	2127778	2127885	.	+	.	gene_id "XLOC_000029"; transcript_id "TCONS_00001504"; exon_number "3"; gene_name "PH02Gene00094"; oId "SRR3056054.125.1"; nearest_ref "PH02Gene00094.t1"; class_code "x"; tss_id "TSS1159";
PH02Scaffold00001	StringTie	exon	2171735	2171834	.	+	.	gene_id "XLOC_000029"; transcript_id "TCONS_00001504"; exon_number "4"; gene_name "PH02Gene00094"; oId "SRR3056054.125.1"; nearest_ref "PH02Gene00094.t1"; class_code "x"; tss_id "TSS1159";
PH02Scaffold00001	StringTie	exon	2004885	2005749	.	+	.	gene_id "XLOC_000029"; transcript_id "TCONS_00001505"; exon_number "1"; gene_name "PH02Gene00094"; oId "SRR3056054.125.14"; nearest_ref "PH02Gene00094.t1"; class_code "x"; tss_id "TSS1174";
PH02Scaffold00001	StringTie	exon	2047214	2047317	.	+	.	gene_id "XLOC_000029"; transcript_id "TCONS_00001505"; exon_number "2"; gene_name "PH02Gene00094"; oId "SRR3056054.125.14"; nearest_ref "PH02Gene00094.t1"; class_code "x"; tss_id "TSS1174";
PH02Scaffold00001	StringTie	exon	2004885	2005008	.	+	.	gene_id "XLOC_000029"; transcript_id "TCONS_00001506"; exon_number "1"; gene_name "PH02Gene00094"; oId "SRR3056054.125.4"; nearest_ref "PH02Gene00094.t1"; class_code "x"; tss_id "TSS1174";
PH02Scaffold00001	StringTie	exon	2046194	2046979	.	+	.	gene_id "XLOC_000029"; transcript_id "TCONS_00001506"; exon_number "2"; gene_name "PH02Gene00094"; oId "SRR3056054.125.4"; nearest_ref "PH02Gene00094.t1"; class_code "x"; tss_id "TSS1174";
PH02Scaffold00001	StringTie	exon	2047214	2047317	.	+	.	gene_id "XLOC_000029"; transcript_id "TCONS_00001506"; exon_number "3"; gene_name "PH02Gene00094"; oId "SRR3056054.125.4"; nearest_ref "PH02Gene00094.t1"; class_code "x"; tss_id "TSS1174";
PH02Scaffold00001	StringTie	exon	2125857	2126464	.	+	.	gene_id "XLOC_000029"; transcript_id "TCONS_00001508"; exon_number "1"; gene_name "PH02Gene00100"; oId "SRR6794230.93.4"; nearest_ref "PH02Gene00100.t1"; class_code "x"; tss_id "TSS1243";
PH02Scaffold00001	StringTie	exon	2169742	2169999	.	+	.	gene_id "XLOC_000029"; transcript_id "TCONS_00001508"; exon_number "2"; gene_name "PH02Gene00100"; oId "SRR6794230.93.4"; nearest_ref "PH02Gene00100.t1"; class_code "x"; tss_id "TSS1243";
PH02Scaffold00001	StringTie	exon	2170234	2170339	.	+	.	gene_id "XLOC_000029"; transcript_id "TCONS_00001508"; exon_number "3"; gene_name "PH02Gene00100"; oId "SRR6794230.93.4"; nearest_ref "PH02Gene00100.t1"; class_code "x"; tss_id "TSS1243";
PH02Scaffold00001	StringTie	exon	1973907	1975038	.	+	.	gene_id "XLOC_000029"; transcript_id "TCONS_00001525"; exon_number "1"; gene_name "PH02Gene00094"; oId "SRR3056056.115.6"; nearest_ref "PH02Gene00094.t1"; class_code "x"; tss_id "TSS1157";
PH02Scaffold00001	StringTie	exon	2005692	2005928	.	+	.	gene_id "XLOC_000029"; transcript_id "TCONS_00001525"; exon_number "2"; gene_name "PH02Gene00094"; oId "SRR3056056.115.6"; nearest_ref "PH02Gene00094.t1"; class_code "x"; tss_id "TSS1157";
PH02Scaffold00001	StringTie	exon	2047159	2047348	.	+	.	gene_id "XLOC_000029"; transcript_id "TCONS_00001525"; exon_number "3"; gene_name "PH02Gene00094"; oId "SRR3056056.115.6"; nearest_ref "PH02Gene00094.t1"; class_code "x"; tss_id "TSS1157";
PH02Scaffold00001	StringTie	exon	2006465	2006698	.	+	.	gene_id "XLOC_000029"; transcript_id "TCONS_00001527"; exon_number "1"; gene_name "PH02Gene00094"; oId "SRR3056056.115.13"; nearest_ref "PH02Gene00094.t1"; class_code "x"; tss_id "TSS1176";
PH02Scaffold00001	StringTie	exon	2047881	2048245	.	+	.	gene_id "XLOC_000029"; transcript_id "TCONS_00001527"; exon_number "2"; gene_name "PH02Gene00094"; oId "SRR3056056.115.13"; nearest_ref "PH02Gene00094.t1"; class_code "x"; tss_id "TSS1176";
PH02Scaffold00001	StringTie	exon	2046074	2046267	.	+	.	gene_id "XLOC_000029"; transcript_id "TCONS_00001528"; exon_number "1"; gene_name "PH02Gene00100"; oId "SRR3056056.115.1"; nearest_ref "PH02Gene00100.t1"; class_code "x"; tss_id "TSS1200";
PH02Scaffold00001	StringTie	exon	2096135	2096662	.	+	.	gene_id "XLOC_000029"; transcript_id "TCONS_00001528"; exon_number "2"; gene_name "PH02Gene00100"; oId "SRR3056056.115.1"; nearest_ref "PH02Gene00100.t1"; class_code "x"; tss_id "TSS1200";
PH02Scaffold00001	StringTie	exon	2169742	2170368	.	+	.	gene_id "XLOC_000029"; transcript_id "TCONS_00001528"; exon_number "3"; gene_name "PH02Gene00100"; oId "SRR3056056.115.1"; nearest_ref "PH02Gene00100.t1"; class_code "x"; tss_id "TSS1200";
PH02Scaffold00001	StringTie	exon	2092386	2092621	.	+	.	gene_id "XLOC_000029"; transcript_id "TCONS_00001529"; exon_number "1"; gene_name "PH02Gene00100"; oId "SRR3056056.115.2"; nearest_ref "PH02Gene00100.t1"; class_code "x"; tss_id "TSS1219";
PH02Scaffold00001	StringTie	exon	2095672	2096920	.	+	.	gene_id "XLOC_000029"; transcript_id "TCONS_00001529"; exon_number "2"; gene_name "PH02Gene00100"; oId "SRR3056056.115.2"; nearest_ref "PH02Gene00100.t1"; class_code "x"; tss_id "TSS1219";
PH02Scaffold00001	StringTie	exon	2170000	2170368	.	+	.	gene_id "XLOC_000029"; transcript_id "TCONS_00001529"; exon_number "3"; gene_name "PH02Gene00100"; oId "SRR3056056.115.2"; nearest_ref "PH02Gene00100.t1"; class_code "x"; tss_id "TSS1219";
PH02Scaffold00001	StringTie	exon	2092386	2092621	.	+	.	gene_id "XLOC_000029"; transcript_id "TCONS_00001530"; exon_number "1"; gene_name "PH02Gene00100"; oId "SRR3056056.115.5"; nearest_ref "PH02Gene00100.t1"; class_code "x"; tss_id "TSS1219";
PH02Scaffold00001	StringTie	exon	2095672	2096662	.	+	.	gene_id "XLOC_000029"; transcript_id "TCONS_00001530"; exon_number "2"; gene_name "PH02Gene00100"; oId "SRR3056056.115.5"; nearest_ref "PH02Gene00100.t1"; class_code "x"; tss_id "TSS1219";
PH02Scaffold00001	StringTie	exon	2169742	2170368	.	+	.	gene_id "XLOC_000029"; transcript_id "TCONS_00001530"; exon_number "3"; gene_name "PH02Gene00100"; oId "SRR3056056.115.5"; nearest_ref "PH02Gene00100.t1"; class_code "x"; tss_id "TSS1219";
PH02Scaffold00001	StringTie	exon	1403707	1406482	.	+	.	gene_id "XLOC_000022"; transcript_id "TCONS_00001574"; exon_number "1"; oId "SRR3521404.54.2"; class_code "u"; tss_id "TSS800";
PH02Scaffold00001	StringTie	exon	1406689	1406845	.	+	.	gene_id "XLOC_000022"; transcript_id "TCONS_00001574"; exon_number "2"; oId "SRR3521404.54.2"; class_code "u"; tss_id "TSS800";
PH02Scaffold00001	StringTie	exon	1973904	1974511	.	+	.	gene_id "XLOC_000029"; transcript_id "TCONS_00001582"; exon_number "1"; gene_name "PH02Gene00094"; oId "SRR3521404.192.3"; nearest_ref "PH02Gene00094.t1"; class_code "x"; tss_id "TSS1157";
PH02Scaffold00001	StringTie	exon	2005492	2005749	.	+	.	gene_id "XLOC_000029"; transcript_id "TCONS_00001582"; exon_number "2"; gene_name "PH02Gene00094"; oId "SRR3521404.192.3"; nearest_ref "PH02Gene00094.t1"; class_code "x"; tss_id "TSS1157";
PH02Scaffold00001	StringTie	exon	2046980	2047285	.	+	.	gene_id "XLOC_000029"; transcript_id "TCONS_00001582"; exon_number "3"; gene_name "PH02Gene00094"; oId "SRR3521404.192.3"; nearest_ref "PH02Gene00094.t1"; class_code "x"; tss_id "TSS1157";
PH02Scaffold00001	StringTie	exon	2096937	2097256	.	+	.	gene_id "XLOC_000029"; transcript_id "TCONS_00001582"; exon_number "4"; gene_name "PH02Gene00094"; oId "SRR3521404.192.3"; nearest_ref "PH02Gene00094.t1"; class_code "x"; tss_id "TSS1157";
PH02Scaffold00001	StringTie	exon	2004867	2005491	.	+	.	gene_id "XLOC_000029"; transcript_id "TCONS_00001587"; exon_number "1"; gene_name "PH02Gene00094"; oId "SRR8203872.79.3"; nearest_ref "PH02Gene00094.t1"; class_code "x"; tss_id "TSS1173";
PH02Scaffold00001	StringTie	exon	2046722	2047158	.	+	.	gene_id "XLOC_000029"; transcript_id "TCONS_00001587"; exon_number "2"; gene_name "PH02Gene00094"; oId "SRR8203872.79.3"; nearest_ref "PH02Gene00094.t1"; class_code "x"; tss_id "TSS1173";
PH02Scaffold00001	StringTie	exon	2097100	2097258	.	+	.	gene_id "XLOC_000029"; transcript_id "TCONS_00001587"; exon_number "3"; gene_name "PH02Gene00094"; oId "SRR8203872.79.3"; nearest_ref "PH02Gene00094.t1"; class_code "x"; tss_id "TSS1173";
PH02Scaffold00001	StringTie	exon	2004867	2005928	.	+	.	gene_id "XLOC_000029"; transcript_id "TCONS_00001588"; exon_number "1"; gene_name "PH02Gene00094"; oId "SRR3521404.192.9"; nearest_ref "PH02Gene00094.t1"; class_code "x"; tss_id "TSS1173";
PH02Scaffold00001	StringTie	exon	2047159	2047285	.	+	.	gene_id "XLOC_000029"; transcript_id "TCONS_00001588"; exon_number "2"; gene_name "PH02Gene00094"; oId "SRR3521404.192.9"; nearest_ref "PH02Gene00094.t1"; class_code "x"; tss_id "TSS1173";
PH02Scaffold00001	StringTie	exon	2096937	2097256	.	+	.	gene_id "XLOC_000029"; transcript_id "TCONS_00001588"; exon_number "3"; gene_name "PH02Gene00094"; oId "SRR3521404.192.9"; nearest_ref "PH02Gene00094.t1"; class_code "x"; tss_id "TSS1173";
PH02Scaffold00001	StringTie	exon	2004867	2005036	.	+	.	gene_id "XLOC_000029"; transcript_id "TCONS_00001589"; exon_number "1"; gene_name "PH02Gene00094"; oId "SRR3521404.192.1"; nearest_ref "PH02Gene00094.t1"; class_code "x"; tss_id "TSS1173";
PH02Scaffold00001	StringTie	exon	2046268	2046685	.	+	.	gene_id "XLOC_000029"; transcript_id "TCONS_00001589"; exon_number "2"; gene_name "PH02Gene00094"; oId "SRR3521404.192.1"; nearest_ref "PH02Gene00094.t1"; class_code "x"; tss_id "TSS1173";
PH02Scaffold00001	StringTie	exon	2096181	2096208	.	+	.	gene_id "XLOC_000029"; transcript_id "TCONS_00001589"; exon_number "3"; gene_name "PH02Gene00094"; oId "SRR3521404.192.1"; nearest_ref "PH02Gene00094.t1"; class_code "x"; tss_id "TSS1173";
PH02Scaffold00001	StringTie	exon	2126010	2126722	.	+	.	gene_id "XLOC_000029"; transcript_id "TCONS_00001589"; exon_number "4"; gene_name "PH02Gene00094"; oId "SRR3521404.192.1"; nearest_ref "PH02Gene00094.t1"; class_code "x"; tss_id "TSS1173";
PH02Scaffold00001	StringTie	exon	2170000	2170368	.	+	.	gene_id "XLOC_000029"; transcript_id "TCONS_00001589"; exon_number "5"; gene_name "PH02Gene00094"; oId "SRR3521404.192.1"; nearest_ref "PH02Gene00094.t1"; class_code "x"; tss_id "TSS1173";
PH02Scaffold00001	StringTie	exon	2004867	2005036	.	+	.	gene_id "XLOC_000029"; transcript_id "TCONS_00001590"; exon_number "1"; gene_name "PH02Gene00094"; oId "SRR3521404.192.2"; nearest_ref "PH02Gene00094.t1"; class_code "x"; tss_id "TSS1173";
PH02Scaffold00001	StringTie	exon	2046268	2046685	.	+	.	gene_id "XLOC_000029"; transcript_id "TCONS_00001590"; exon_number "2"; gene_name "PH02Gene00094"; oId "SRR3521404.192.2"; nearest_ref "PH02Gene00094.t1"; class_code "x"; tss_id "TSS1173";
PH02Scaffold00001	StringTie	exon	2096181	2096208	.	+	.	gene_id "XLOC_000029"; transcript_id "TCONS_00001590"; exon_number "3"; gene_name "PH02Gene00094"; oId "SRR3521404.192.2"; nearest_ref "PH02Gene00094.t1"; class_code "x"; tss_id "TSS1173";
PH02Scaffold00001	StringTie	exon	2125950	2126464	.	+	.	gene_id "XLOC_000029"; transcript_id "TCONS_00001590"; exon_number "4"; gene_name "PH02Gene00094"; oId "SRR3521404.192.2"; nearest_ref "PH02Gene00094.t1"; class_code "x"; tss_id "TSS1173";
PH02Scaffold00001	StringTie	exon	2169742	2170368	.	+	.	gene_id "XLOC_000029"; transcript_id "TCONS_00001590"; exon_number "5"; gene_name "PH02Gene00094"; oId "SRR3521404.192.2"; nearest_ref "PH02Gene00094.t1"; class_code "x"; tss_id "TSS1173";
PH02Scaffold00001	StringTie	exon	2004867	2005036	.	+	.	gene_id "XLOC_000029"; transcript_id "TCONS_00001591"; exon_number "1"; gene_name "PH02Gene00094"; oId "SRR3521404.192.5"; nearest_ref "PH02Gene00094.t1"; class_code "x"; tss_id "TSS1173";
PH02Scaffold00001	StringTie	exon	2046268	2046685	.	+	.	gene_id "XLOC_000029"; transcript_id "TCONS_00001591"; exon_number "2"; gene_name "PH02Gene00094"; oId "SRR3521404.192.5"; nearest_ref "PH02Gene00094.t1"; class_code "x"; tss_id "TSS1173";
PH02Scaffold00001	StringTie	exon	2096181	2096920	.	+	.	gene_id "XLOC_000029"; transcript_id "TCONS_00001591"; exon_number "3"; gene_name "PH02Gene00094"; oId "SRR3521404.192.5"; nearest_ref "PH02Gene00094.t1"; class_code "x"; tss_id "TSS1173";
PH02Scaffold00001	StringTie	exon	2170000	2170368	.	+	.	gene_id "XLOC_000029"; transcript_id "TCONS_00001591"; exon_number "4"; gene_name "PH02Gene00094"; oId "SRR3521404.192.5"; nearest_ref "PH02Gene00094.t1"; class_code "x"; tss_id "TSS1173";
PH02Scaffold00001	StringTie	exon	2004867	2005036	.	+	.	gene_id "XLOC_000029"; transcript_id "TCONS_00001592"; exon_number "1"; gene_name "PH02Gene00094"; oId "SRR3521404.192.8"; nearest_ref "PH02Gene00094.t1"; class_code "x"; tss_id "TSS1173";
PH02Scaffold00001	StringTie	exon	2046268	2046979	.	+	.	gene_id "XLOC_000029"; transcript_id "TCONS_00001592"; exon_number "2"; gene_name "PH02Gene00094"; oId "SRR3521404.192.8"; nearest_ref "PH02Gene00094.t1"; class_code "x"; tss_id "TSS1173";
PH02Scaffold00001	StringTie	exon	2170000	2170368	.	+	.	gene_id "XLOC_000029"; transcript_id "TCONS_00001592"; exon_number "3"; gene_name "PH02Gene00094"; oId "SRR3521404.192.8"; nearest_ref "PH02Gene00094.t1"; class_code "x"; tss_id "TSS1173";
PH02Scaffold00001	StringTie	exon	2954352	2954720	.	-	.	gene_id "XLOC_000147"; transcript_id "TCONS_00001682"; exon_number "1"; gene_name "PH02Gene00130"; oId "SRR3521404.109.6"; nearest_ref "PH02Gene00130.t1"; class_code "j"; tss_id "TSS4474";
PH02Scaffold00001	StringTie	exon	2954830	2955050	.	-	.	gene_id "XLOC_000147"; transcript_id "TCONS_00001682"; exon_number "2"; gene_name "PH02Gene00130"; oId "SRR3521404.109.6"; nearest_ref "PH02Gene00130.t1"; class_code "j"; tss_id "TSS4474";
PH02Scaffold00001	StringTie	exon	2955139	2955239	.	-	.	gene_id "XLOC_000147"; transcript_id "TCONS_00001682"; exon_number "3"; gene_name "PH02Gene00130"; oId "SRR3521404.109.6"; nearest_ref "PH02Gene00130.t1"; class_code "j"; tss_id "TSS4474";
PH02Scaffold00001	StringTie	exon	2955570	2955617	.	-	.	gene_id "XLOC_000147"; transcript_id "TCONS_00001682"; exon_number "4"; gene_name "PH02Gene00130"; oId "SRR3521404.109.6"; nearest_ref "PH02Gene00130.t1"; class_code "j"; tss_id "TSS4474";
PH02Scaffold00001	StringTie	exon	2955705	2958271	.	-	.	gene_id "XLOC_000147"; transcript_id "TCONS_00001682"; exon_number "5"; gene_name "PH02Gene00130"; oId "SRR3521404.109.6"; nearest_ref "PH02Gene00130.t1"; class_code "j"; tss_id "TSS4474";
PH02Scaffold00001	StringTie	exon	1973905	1974511	.	+	.	gene_id "XLOC_000029"; transcript_id "TCONS_00001729"; exon_number "1"; gene_name "PH02Gene00094"; oId "SRR3521411.154.8"; nearest_ref "PH02Gene00094.t1"; class_code "x"; tss_id "TSS1157";
PH02Scaffold00001	StringTie	exon	2005492	2005749	.	+	.	gene_id "XLOC_000029"; transcript_id "TCONS_00001729"; exon_number "2"; gene_name "PH02Gene00094"; oId "SRR3521411.154.8"; nearest_ref "PH02Gene00094.t1"; class_code "x"; tss_id "TSS1157";
PH02Scaffold00001	StringTie	exon	2046980	2047385	.	+	.	gene_id "XLOC_000029"; transcript_id "TCONS_00001729"; exon_number "3"; gene_name "PH02Gene00094"; oId "SRR3521411.154.8"; nearest_ref "PH02Gene00094.t1"; class_code "x"; tss_id "TSS1157";
PH02Scaffold00001	StringTie	exon	1973905	1974511	.	+	.	gene_id "XLOC_000029"; transcript_id "TCONS_00001731"; exon_number "1"; gene_name "PH02Gene00094"; oId "SRR3521411.154.1"; nearest_ref "PH02Gene00094.t1"; class_code "x"; tss_id "TSS1157";
PH02Scaffold00001	StringTie	exon	2005492	2005749	.	+	.	gene_id "XLOC_000029"; transcript_id "TCONS_00001731"; exon_number "2"; gene_name "PH02Gene00094"; oId "SRR3521411.154.1"; nearest_ref "PH02Gene00094.t1"; class_code "x"; tss_id "TSS1157";
PH02Scaffold00001	StringTie	exon	2046980	2047158	.	+	.	gene_id "XLOC_000029"; transcript_id "TCONS_00001731"; exon_number "3"; gene_name "PH02Gene00094"; oId "SRR3521411.154.1"; nearest_ref "PH02Gene00094.t1"; class_code "x"; tss_id "TSS1157";
PH02Scaffold00001	StringTie	exon	2097100	2097256	.	+	.	gene_id "XLOC_000029"; transcript_id "TCONS_00001731"; exon_number "4"; gene_name "PH02Gene00094"; oId "SRR3521411.154.1"; nearest_ref "PH02Gene00094.t1"; class_code "x"; tss_id "TSS1157";
PH02Scaffold00001	StringTie	exon	2098007	2098083	.	+	.	gene_id "XLOC_000029"; transcript_id "TCONS_00001731"; exon_number "5"; gene_name "PH02Gene00094"; oId "SRR3521411.154.1"; nearest_ref "PH02Gene00094.t1"; class_code "x"; tss_id "TSS1157";
PH02Scaffold00001	StringTie	exon	2171735	2171834	.	+	.	gene_id "XLOC_000029"; transcript_id "TCONS_00001731"; exon_number "6"; gene_name "PH02Gene00094"; oId "SRR3521411.154.1"; nearest_ref "PH02Gene00094.t1"; class_code "x"; tss_id "TSS1157";
PH02Scaffold00001	StringTie	exon	2004878	2005036	.	+	.	gene_id "XLOC_000029"; transcript_id "TCONS_00001734"; exon_number "1"; gene_name "PH02Gene00094"; oId "SRR3521411.154.3"; nearest_ref "PH02Gene00094.t1"; class_code "x"; tss_id "TSS1173";
PH02Scaffold00001	StringTie	exon	2046268	2046480	.	+	.	gene_id "XLOC_000029"; transcript_id "TCONS_00001734"; exon_number "2"; gene_name "PH02Gene00094"; oId "SRR3521411.154.3"; nearest_ref "PH02Gene00094.t1"; class_code "x"; tss_id "TSS1173";
PH02Scaffold00001	StringTie	exon	2096181	2096401	.	+	.	gene_id "XLOC_000029"; transcript_id "TCONS_00001734"; exon_number "3"; gene_name "PH02Gene00094"; oId "SRR3521411.154.3"; nearest_ref "PH02Gene00094.t1"; class_code "x"; tss_id "TSS1173";
PH02Scaffold00001	StringTie	exon	2125974	2126464	.	+	.	gene_id "XLOC_000029"; transcript_id "TCONS_00001734"; exon_number "4"; gene_name "PH02Gene00094"; oId "SRR3521411.154.3"; nearest_ref "PH02Gene00094.t1"; class_code "x"; tss_id "TSS1173";
PH02Scaffold00001	StringTie	exon	2169742	2170336	.	+	.	gene_id "XLOC_000029"; transcript_id "TCONS_00001734"; exon_number "5"; gene_name "PH02Gene00094"; oId "SRR3521411.154.3"; nearest_ref "PH02Gene00094.t1"; class_code "x"; tss_id "TSS1173";
PH02Scaffold00001	StringTie	exon	2004878	2005036	.	+	.	gene_id "XLOC_000029"; transcript_id "TCONS_00001735"; exon_number "1"; gene_name "PH02Gene00094"; oId "SRR3521411.154.5"; nearest_ref "PH02Gene00094.t1"; class_code "x"; tss_id "TSS1173";
PH02Scaffold00001	StringTie	exon	2046268	2046480	.	+	.	gene_id "XLOC_000029"; transcript_id "TCONS_00001735"; exon_number "2"; gene_name "PH02Gene00094"; oId "SRR3521411.154.5"; nearest_ref "PH02Gene00094.t1"; class_code "x"; tss_id "TSS1173";
PH02Scaffold00001	StringTie	exon	2096181	2096920	.	+	.	gene_id "XLOC_000029"; transcript_id "TCONS_00001735"; exon_number "3"; gene_name "PH02Gene00094"; oId "SRR3521411.154.5"; nearest_ref "PH02Gene00094.t1"; class_code "x"; tss_id "TSS1173";
PH02Scaffold00001	StringTie	exon	2170000	2170336	.	+	.	gene_id "XLOC_000029"; transcript_id "TCONS_00001735"; exon_number "4"; gene_name "PH02Gene00094"; oId "SRR3521411.154.5"; nearest_ref "PH02Gene00094.t1"; class_code "x"; tss_id "TSS1173";
PH02Scaffold00001	StringTie	exon	2004857	2005036	.	+	.	gene_id "XLOC_000029"; transcript_id "TCONS_00001736"; exon_number "1"; gene_name "PH02Gene00094"; oId "SRR5091810.98.1"; nearest_ref "PH02Gene00094.t1"; class_code "x"; tss_id "TSS1173";
PH02Scaffold00001	StringTie	exon	2046268	2046480	.	+	.	gene_id "XLOC_000029"; transcript_id "TCONS_00001736"; exon_number "2"; gene_name "PH02Gene00094"; oId "SRR5091810.98.1"; nearest_ref "PH02Gene00094.t1"; class_code "x"; tss_id "TSS1173";
PH02Scaffold00001	StringTie	exon	2096181	2096662	.	+	.	gene_id "XLOC_000029"; transcript_id "TCONS_00001736"; exon_number "3"; gene_name "PH02Gene00094"; oId "SRR5091810.98.1"; nearest_ref "PH02Gene00094.t1"; class_code "x"; tss_id "TSS1173";
PH02Scaffold00001	StringTie	exon	2169742	2170337	.	+	.	gene_id "XLOC_000029"; transcript_id "TCONS_00001736"; exon_number "4"; gene_name "PH02Gene00094"; oId "SRR5091810.98.1"; nearest_ref "PH02Gene00094.t1"; class_code "x"; tss_id "TSS1173";
PH02Scaffold00001	StringTie	exon	2004848	2005491	.	+	.	gene_id "XLOC_000029"; transcript_id "TCONS_00001737"; exon_number "1"; gene_name "PH02Gene00094"; oId "SRR9218104.111.4"; nearest_ref "PH02Gene00094.t1"; class_code "x"; tss_id "TSS1173";
PH02Scaffold00001	StringTie	exon	2046722	2046979	.	+	.	gene_id "XLOC_000029"; transcript_id "TCONS_00001737"; exon_number "2"; gene_name "PH02Gene00094"; oId "SRR9218104.111.4"; nearest_ref "PH02Gene00094.t1"; class_code "x"; tss_id "TSS1173";
PH02Scaffold00001	StringTie	exon	2170000	2170368	.	+	.	gene_id "XLOC_000029"; transcript_id "TCONS_00001737"; exon_number "3"; gene_name "PH02Gene00094"; oId "SRR9218104.111.4"; nearest_ref "PH02Gene00094.t1"; class_code "x"; tss_id "TSS1173";
PH02Scaffold00001	StringTie	exon	2046074	2046411	.	+	.	gene_id "XLOC_000029"; transcript_id "TCONS_00001739"; exon_number "1"; gene_name "PH02Gene00100"; oId "SRR3521411.154.12"; nearest_ref "PH02Gene00100.t1"; class_code "x"; tss_id "TSS1200";
PH02Scaffold00001	StringTie	exon	2096233	2096662	.	+	.	gene_id "XLOC_000029"; transcript_id "TCONS_00001739"; exon_number "2"; gene_name "PH02Gene00100"; oId "SRR3521411.154.12"; nearest_ref "PH02Gene00100.t1"; class_code "x"; tss_id "TSS1200";
PH02Scaffold00001	StringTie	exon	2169742	2170336	.	+	.	gene_id "XLOC_000029"; transcript_id "TCONS_00001739"; exon_number "3"; gene_name "PH02Gene00100"; oId "SRR3521411.154.12"; nearest_ref "PH02Gene00100.t1"; class_code "x"; tss_id "TSS1200";
PH02Scaffold00001	StringTie	exon	2004840	2006018	.	+	.	gene_id "XLOC_000029"; transcript_id "TCONS_00001933"; exon_number "1"; gene_name "PH02Gene00094"; oId "SRR8203880.72.4"; nearest_ref "PH02Gene00094.t1"; class_code "x"; tss_id "TSS1173";
PH02Scaffold00001	StringTie	exon	2047249	2047349	.	+	.	gene_id "XLOC_000029"; transcript_id "TCONS_00001933"; exon_number "2"; gene_name "PH02Gene00094"; oId "SRR8203880.72.4"; nearest_ref "PH02Gene00094.t1"; class_code "x"; tss_id "TSS1173";
PH02Scaffold00001	StringTie	exon	2046175	2048032	.	+	.	gene_id "XLOC_000029"; transcript_id "TCONS_00001964"; exon_number "1"; gene_name "PH02Gene00095"; oId "SRR4046277.99.8"; nearest_ref "PH02Gene00095.t1"; class_code "x"; tss_id "TSS1201";
PH02Scaffold00001	StringTie	exon	2097976	2098185	.	+	.	gene_id "XLOC_000029"; transcript_id "TCONS_00001964"; exon_number "2"; gene_name "PH02Gene00095"; oId "SRR4046277.99.8"; nearest_ref "PH02Gene00095.t1"; class_code "x"; tss_id "TSS1201";
PH02Scaffold00001	StringTie	exon	2096025	2096208	.	+	.	gene_id "XLOC_000029"; transcript_id "TCONS_00001965"; exon_number "1"; gene_name "PH02Gene00100"; oId "SRR4046277.99.1"; nearest_ref "PH02Gene00100.t1"; class_code "x"; tss_id "TSS1223";
PH02Scaffold00001	StringTie	exon	2126010	2126464	.	+	.	gene_id "XLOC_000029"; transcript_id "TCONS_00001965"; exon_number "2"; gene_name "PH02Gene00100"; oId "SRR4046277.99.1"; nearest_ref "PH02Gene00100.t1"; class_code "x"; tss_id "TSS1223";
PH02Scaffold00001	StringTie	exon	2169742	2170337	.	+	.	gene_id "XLOC_000029"; transcript_id "TCONS_00001965"; exon_number "3"; gene_name "PH02Gene00100"; oId "SRR4046277.99.1"; nearest_ref "PH02Gene00100.t1"; class_code "x"; tss_id "TSS1223";
PH02Scaffold00001	StringTie	exon	2842062	2842171	.	+	.	gene_id "XLOC_000038"; transcript_id "TCONS_00001967"; exon_number "1"; gene_name "PH02Gene00125"; oId "SRR4046277.87.1"; nearest_ref "PH02Gene00125.t1"; class_code "j"; tss_id "TSS1557";
PH02Scaffold00001	StringTie	exon	2842604	2842770	.	+	.	gene_id "XLOC_000038"; transcript_id "TCONS_00001967"; exon_number "2"; gene_name "PH02Gene00125"; oId "SRR4046277.87.1"; nearest_ref "PH02Gene00125.t1"; class_code "j"; tss_id "TSS1557";
PH02Scaffold00001	StringTie	exon	2843076	2843363	.	+	.	gene_id "XLOC_000038"; transcript_id "TCONS_00001967"; exon_number "3"; gene_name "PH02Gene00125"; oId "SRR4046277.87.1"; nearest_ref "PH02Gene00125.t1"; class_code "j"; tss_id "TSS1557";
PH02Scaffold00001	StringTie	exon	2843493	2843769	.	+	.	gene_id "XLOC_000038"; transcript_id "TCONS_00001967"; exon_number "4"; gene_name "PH02Gene00125"; oId "SRR4046277.87.1"; nearest_ref "PH02Gene00125.t1"; class_code "j"; tss_id "TSS1557";
PH02Scaffold00001	StringTie	exon	2843946	2844614	.	+	.	gene_id "XLOC_000038"; transcript_id "TCONS_00001967"; exon_number "5"; gene_name "PH02Gene00125"; oId "SRR4046277.87.1"; nearest_ref "PH02Gene00125.t1"; class_code "j"; tss_id "TSS1557";
PH02Scaffold00001	StringTie	exon	2046101	2046721	.	+	.	gene_id "XLOC_000029"; transcript_id "TCONS_00002232"; exon_number "1"; gene_name "PH02Gene00100"; oId "SRR5091767.99.12"; nearest_ref "PH02Gene00100.t1"; class_code "x"; tss_id "TSS1200";
PH02Scaffold00001	StringTie	exon	2169742	2170385	.	+	.	gene_id "XLOC_000029"; transcript_id "TCONS_00002232"; exon_number "2"; gene_name "PH02Gene00100"; oId "SRR5091767.99.12"; nearest_ref "PH02Gene00100.t1"; class_code "x"; tss_id "TSS1200";
PH02Scaffold00001	StringTie	exon	4710367	4710852	.	-	.	gene_id "XLOC_000190"; transcript_id "TCONS_00002249"; exon_number "1"; oId "SRR4450542.180.1"; class_code "u"; tss_id "TSS5265";
PH02Scaffold00001	StringTie	exon	4716033	4716651	.	-	.	gene_id "XLOC_000190"; transcript_id "TCONS_00002249"; exon_number "2"; oId "SRR4450542.180.1"; class_code "u"; tss_id "TSS5265";
PH02Scaffold00001	StringTie	exon	4718226	4718390	.	-	.	gene_id "XLOC_000190"; transcript_id "TCONS_00002249"; exon_number "3"; oId "SRR4450542.180.1"; class_code "u"; tss_id "TSS5265";
PH02Scaffold00001	StringTie	exon	4718529	4718808	.	-	.	gene_id "XLOC_000190"; transcript_id "TCONS_00002249"; exon_number "4"; oId "SRR4450542.180.1"; class_code "u"; tss_id "TSS5265";
PH02Scaffold00001	StringTie	exon	1973914	1974769	.	+	.	gene_id "XLOC_000029"; transcript_id "TCONS_00002252"; exon_number "1"; gene_name "PH02Gene00094"; oId "SRR5091796.130.6"; nearest_ref "PH02Gene00094.t1"; class_code "x"; tss_id "TSS1157";
PH02Scaffold00001	StringTie	exon	2005750	2005928	.	+	.	gene_id "XLOC_000029"; transcript_id "TCONS_00002252"; exon_number "2"; gene_name "PH02Gene00094"; oId "SRR5091796.130.6"; nearest_ref "PH02Gene00094.t1"; class_code "x"; tss_id "TSS1157";
PH02Scaffold00001	StringTie	exon	2047159	2047372	.	+	.	gene_id "XLOC_000029"; transcript_id "TCONS_00002252"; exon_number "3"; gene_name "PH02Gene00094"; oId "SRR5091796.130.6"; nearest_ref "PH02Gene00094.t1"; class_code "x"; tss_id "TSS1157";
PH02Scaffold00001	StringTie	exon	2046084	2047158	.	+	.	gene_id "XLOC_000029"; transcript_id "TCONS_00002253"; exon_number "1"; gene_name "PH02Gene00095"; oId "SRR4450543.108.8"; nearest_ref "PH02Gene00095.t1"; class_code "x"; tss_id "TSS1200";
PH02Scaffold00001	StringTie	exon	2097100	2098186	.	+	.	gene_id "XLOC_000029"; transcript_id "TCONS_00002253"; exon_number "2"; gene_name "PH02Gene00095"; oId "SRR4450543.108.8"; nearest_ref "PH02Gene00095.t1"; class_code "x"; tss_id "TSS1200";
PH02Scaffold00001	StringTie	exon	4021334	4021678	.	-	.	gene_id "XLOC_000177"; transcript_id "TCONS_00002276"; exon_number "1"; oId "SRR4450543.149.7"; class_code "u"; tss_id "TSS4982";
PH02Scaffold00001	StringTie	exon	4021832	4022088	.	-	.	gene_id "XLOC_000177"; transcript_id "TCONS_00002276"; exon_number "2"; oId "SRR4450543.149.7"; class_code "u"; tss_id "TSS4982";
PH02Scaffold00001	StringTie	exon	4022196	4022267	.	-	.	gene_id "XLOC_000177"; transcript_id "TCONS_00002276"; exon_number "3"; oId "SRR4450543.149.7"; class_code "u"; tss_id "TSS4982";
PH02Scaffold00001	StringTie	exon	4022476	4022514	.	-	.	gene_id "XLOC_000177"; transcript_id "TCONS_00002276"; exon_number "4"; oId "SRR4450543.149.7"; class_code "u"; tss_id "TSS4982";
PH02Scaffold00001	StringTie	exon	4022662	4022713	.	-	.	gene_id "XLOC_000177"; transcript_id "TCONS_00002276"; exon_number "5"; oId "SRR4450543.149.7"; class_code "u"; tss_id "TSS4982";
PH02Scaffold00001	StringTie	exon	4022808	4023391	.	-	.	gene_id "XLOC_000177"; transcript_id "TCONS_00002276"; exon_number "6"; oId "SRR4450543.149.7"; class_code "u"; tss_id "TSS4982";
PH02Scaffold00001	StringTie	exon	2125957	2126991	.	+	.	gene_id "XLOC_000029"; transcript_id "TCONS_00002428"; exon_number "1"; gene_name "PH02Gene00100"; oId "SRR6171245.188.12"; nearest_ref "PH02Gene00100.t1"; class_code "x"; tss_id "TSS1244";
PH02Scaffold00001	StringTie	exon	2170269	2170453	.	+	.	gene_id "XLOC_000029"; transcript_id "TCONS_00002428"; exon_number "2"; gene_name "PH02Gene00100"; oId "SRR6171245.188.12"; nearest_ref "PH02Gene00100.t1"; class_code "x"; tss_id "TSS1244";
PH02Scaffold00001	StringTie	exon	2839785	2841995	.	+	.	gene_id "XLOC_000038"; transcript_id "TCONS_00002429"; exon_number "1"; gene_name "PH02Gene00125"; oId "SRR4450547.103.1"; nearest_ref "PH02Gene00125.t1"; class_code "j"; tss_id "TSS1551";
PH02Scaffold00001	StringTie	exon	2842055	2842171	.	+	.	gene_id "XLOC_000038"; transcript_id "TCONS_00002429"; exon_number "2"; gene_name "PH02Gene00125"; oId "SRR4450547.103.1"; nearest_ref "PH02Gene00125.t1"; class_code "j"; tss_id "TSS1551";
PH02Scaffold00001	StringTie	exon	2842604	2842770	.	+	.	gene_id "XLOC_000038"; transcript_id "TCONS_00002429"; exon_number "3"; gene_name "PH02Gene00125"; oId "SRR4450547.103.1"; nearest_ref "PH02Gene00125.t1"; class_code "j"; tss_id "TSS1551";
PH02Scaffold00001	StringTie	exon	2843076	2843363	.	+	.	gene_id "XLOC_000038"; transcript_id "TCONS_00002429"; exon_number "4"; gene_name "PH02Gene00125"; oId "SRR4450547.103.1"; nearest_ref "PH02Gene00125.t1"; class_code "j"; tss_id "TSS1551";
PH02Scaffold00001	StringTie	exon	2843493	2843888	.	+	.	gene_id "XLOC_000038"; transcript_id "TCONS_00002429"; exon_number "5"; gene_name "PH02Gene00125"; oId "SRR4450547.103.1"; nearest_ref "PH02Gene00125.t1"; class_code "j"; tss_id "TSS1551";
PH02Scaffold00001	StringTie	exon	1403901	1404753	.	-	.	gene_id "XLOC_000108"; transcript_id "TCONS_00002443"; exon_number "1"; oId "SRR4450547.59.1"; class_code "u"; tss_id "TSS3813";
PH02Scaffold00001	StringTie	exon	1405503	1405572	.	-	.	gene_id "XLOC_000108"; transcript_id "TCONS_00002443"; exon_number "2"; oId "SRR4450547.59.1"; class_code "u"; tss_id "TSS3813";
PH02Scaffold00001	StringTie	exon	1405779	1407057	.	-	.	gene_id "XLOC_000108"; transcript_id "TCONS_00002443"; exon_number "3"; oId "SRR4450547.59.1"; class_code "u"; tss_id "TSS3813";
PH02Scaffold00001	StringTie	exon	1973924	1974511	.	+	.	gene_id "XLOC_000029"; transcript_id "TCONS_00002458"; exon_number "1"; gene_name "PH02Gene00092"; oId "SRR4450548.115.7"; nearest_ref "PH02Gene00092.t1"; class_code "x"; tss_id "TSS1157";
PH02Scaffold00001	StringTie	exon	2005492	2006045	.	+	.	gene_id "XLOC_000029"; transcript_id "TCONS_00002458"; exon_number "2"; gene_name "PH02Gene00092"; oId "SRR4450548.115.7"; nearest_ref "PH02Gene00092.t1"; class_code "x"; tss_id "TSS1157";
PH02Scaffold00001	StringTie	exon	2004848	2005036	.	+	.	gene_id "XLOC_000029"; transcript_id "TCONS_00002459"; exon_number "1"; gene_name "PH02Gene00094"; oId "SRR5091776.104.1"; nearest_ref "PH02Gene00094.t1"; class_code "x"; tss_id "TSS1173";
PH02Scaffold00001	StringTie	exon	2046268	2047158	.	+	.	gene_id "XLOC_000029"; transcript_id "TCONS_00002459"; exon_number "2"; gene_name "PH02Gene00094"; oId "SRR5091776.104.1"; nearest_ref "PH02Gene00094.t1"; class_code "x"; tss_id "TSS1173";
PH02Scaffold00001	StringTie	exon	2097100	2097258	.	+	.	gene_id "XLOC_000029"; transcript_id "TCONS_00002459"; exon_number "3"; gene_name "PH02Gene00094"; oId "SRR5091776.104.1"; nearest_ref "PH02Gene00094.t1"; class_code "x"; tss_id "TSS1173";
PH02Scaffold00001	StringTie	exon	4021316	4021678	.	-	.	gene_id "XLOC_000177"; transcript_id "TCONS_00002501"; exon_number "1"; oId "SRR4450549.185.4"; class_code "u"; tss_id "TSS4982";
PH02Scaffold00001	StringTie	exon	4021792	4021903	.	-	.	gene_id "XLOC_000177"; transcript_id "TCONS_00002501"; exon_number "2"; oId "SRR4450549.185.4"; class_code "u"; tss_id "TSS4982";
PH02Scaffold00001	StringTie	exon	4022012	4022088	.	-	.	gene_id "XLOC_000177"; transcript_id "TCONS_00002501"; exon_number "3"; oId "SRR4450549.185.4"; class_code "u"; tss_id "TSS4982";
PH02Scaffold00001	StringTie	exon	4022196	4022267	.	-	.	gene_id "XLOC_000177"; transcript_id "TCONS_00002501"; exon_number "4"; oId "SRR4450549.185.4"; class_code "u"; tss_id "TSS4982";
PH02Scaffold00001	StringTie	exon	4022423	4022514	.	-	.	gene_id "XLOC_000177"; transcript_id "TCONS_00002501"; exon_number "5"; oId "SRR4450549.185.4"; class_code "u"; tss_id "TSS4982";
PH02Scaffold00001	StringTie	exon	4022662	4022713	.	-	.	gene_id "XLOC_000177"; transcript_id "TCONS_00002501"; exon_number "6"; oId "SRR4450549.185.4"; class_code "u"; tss_id "TSS4982";
PH02Scaffold00001	StringTie	exon	4022808	4023391	.	-	.	gene_id "XLOC_000177"; transcript_id "TCONS_00002501"; exon_number "7"; oId "SRR4450549.185.4"; class_code "u"; tss_id "TSS4982";
PH02Scaffold00001	StringTie	exon	1973895	1974511	.	+	.	gene_id "XLOC_000029"; transcript_id "TCONS_00002508"; exon_number "1"; gene_name "PH02Gene00094"; oId "SRR5091767.99.1"; nearest_ref "PH02Gene00094.t1"; class_code "x"; tss_id "TSS1157";
PH02Scaffold00001	StringTie	exon	2005492	2005928	.	+	.	gene_id "XLOC_000029"; transcript_id "TCONS_00002508"; exon_number "2"; gene_name "PH02Gene00094"; oId "SRR5091767.99.1"; nearest_ref "PH02Gene00094.t1"; class_code "x"; tss_id "TSS1157";
PH02Scaffold00001	StringTie	exon	2047159	2047348	.	+	.	gene_id "XLOC_000029"; transcript_id "TCONS_00002508"; exon_number "3"; gene_name "PH02Gene00094"; oId "SRR5091767.99.1"; nearest_ref "PH02Gene00094.t1"; class_code "x"; tss_id "TSS1157";
PH02Scaffold00001	StringTie	exon	2004885	2005749	.	+	.	gene_id "XLOC_000029"; transcript_id "TCONS_00002529"; exon_number "1"; gene_name "PH02Gene00094"; oId "SRR5091764.77.1"; nearest_ref "PH02Gene00094.t1"; class_code "x"; tss_id "TSS1174";
PH02Scaffold00001	StringTie	exon	2046980	2047158	.	+	.	gene_id "XLOC_000029"; transcript_id "TCONS_00002529"; exon_number "2"; gene_name "PH02Gene00094"; oId "SRR5091764.77.1"; nearest_ref "PH02Gene00094.t1"; class_code "x"; tss_id "TSS1174";
PH02Scaffold00001	StringTie	exon	2097100	2098186	.	+	.	gene_id "XLOC_000029"; transcript_id "TCONS_00002529"; exon_number "3"; gene_name "PH02Gene00094"; oId "SRR5091764.77.1"; nearest_ref "PH02Gene00094.t1"; class_code "x"; tss_id "TSS1174";
PH02Scaffold00001	StringTie	exon	4021333	4021678	.	-	.	gene_id "XLOC_000177"; transcript_id "TCONS_00002539"; exon_number "1"; oId "SRR4450551.156.3"; class_code "u"; tss_id "TSS4982";
PH02Scaffold00001	StringTie	exon	4021832	4021907	.	-	.	gene_id "XLOC_000177"; transcript_id "TCONS_00002539"; exon_number "2"; oId "SRR4450551.156.3"; class_code "u"; tss_id "TSS4982";
PH02Scaffold00001	StringTie	exon	4022012	4022088	.	-	.	gene_id "XLOC_000177"; transcript_id "TCONS_00002539"; exon_number "3"; oId "SRR4450551.156.3"; class_code "u"; tss_id "TSS4982";
PH02Scaffold00001	StringTie	exon	4022196	4022267	.	-	.	gene_id "XLOC_000177"; transcript_id "TCONS_00002539"; exon_number "4"; oId "SRR4450551.156.3"; class_code "u"; tss_id "TSS4982";
PH02Scaffold00001	StringTie	exon	4022476	4022514	.	-	.	gene_id "XLOC_000177"; transcript_id "TCONS_00002539"; exon_number "5"; oId "SRR4450551.156.3"; class_code "u"; tss_id "TSS4982";
PH02Scaffold00001	StringTie	exon	4022662	4022751	.	-	.	gene_id "XLOC_000177"; transcript_id "TCONS_00002539"; exon_number "6"; oId "SRR4450551.156.3"; class_code "u"; tss_id "TSS4982";
PH02Scaffold00001	StringTie	exon	4022861	4023391	.	-	.	gene_id "XLOC_000177"; transcript_id "TCONS_00002539"; exon_number "7"; oId "SRR4450551.156.3"; class_code "u"; tss_id "TSS4982";
PH02Scaffold00001	StringTie	exon	1973922	1974785	.	+	.	gene_id "XLOC_000029"; transcript_id "TCONS_00002584"; exon_number "1"; gene_name "PH02Gene00092"; oId "SRR5054403.115.1"; nearest_ref "PH02Gene00092.t1"; class_code "x"; tss_id "TSS1157";
PH02Scaffold00001	StringTie	exon	1975702	1976036	.	+	.	gene_id "XLOC_000029"; transcript_id "TCONS_00002584"; exon_number "2"; gene_name "PH02Gene00092"; oId "SRR5054403.115.1"; nearest_ref "PH02Gene00092.t1"; class_code "x"; tss_id "TSS1157";
PH02Scaffold00001	StringTie	exon	4021734	4022088	.	-	.	gene_id "XLOC_000177"; transcript_id "TCONS_00002672"; exon_number "1"; oId "SRR5054405.163.5"; class_code "u"; tss_id "TSS4982";
PH02Scaffold00001	StringTie	exon	4022196	4022267	.	-	.	gene_id "XLOC_000177"; transcript_id "TCONS_00002672"; exon_number "2"; oId "SRR5054405.163.5"; class_code "u"; tss_id "TSS4982";
PH02Scaffold00001	StringTie	exon	4022423	4022514	.	-	.	gene_id "XLOC_000177"; transcript_id "TCONS_00002672"; exon_number "3"; oId "SRR5054405.163.5"; class_code "u"; tss_id "TSS4982";
PH02Scaffold00001	StringTie	exon	4022662	4022755	.	-	.	gene_id "XLOC_000177"; transcript_id "TCONS_00002672"; exon_number "4"; oId "SRR5054405.163.5"; class_code "u"; tss_id "TSS4982";
PH02Scaffold00001	StringTie	exon	4022861	4023449	.	-	.	gene_id "XLOC_000177"; transcript_id "TCONS_00002672"; exon_number "5"; oId "SRR5054405.163.5"; class_code "u"; tss_id "TSS4982";
PH02Scaffold00001	StringTie	exon	4021347	4021678	.	-	.	gene_id "XLOC_000177"; transcript_id "TCONS_00002721"; exon_number "1"; oId "SRR5054406.164.9"; class_code "u"; tss_id "TSS4982";
PH02Scaffold00001	StringTie	exon	4021832	4022267	.	-	.	gene_id "XLOC_000177"; transcript_id "TCONS_00002721"; exon_number "2"; oId "SRR5054406.164.9"; class_code "u"; tss_id "TSS4982";
PH02Scaffold00001	StringTie	exon	4022423	4022514	.	-	.	gene_id "XLOC_000177"; transcript_id "TCONS_00002721"; exon_number "3"; oId "SRR5054406.164.9"; class_code "u"; tss_id "TSS4982";
PH02Scaffold00001	StringTie	exon	4022662	4022755	.	-	.	gene_id "XLOC_000177"; transcript_id "TCONS_00002721"; exon_number "4"; oId "SRR5054406.164.9"; class_code "u"; tss_id "TSS4982";
PH02Scaffold00001	StringTie	exon	4022900	4023360	.	-	.	gene_id "XLOC_000177"; transcript_id "TCONS_00002721"; exon_number "5"; oId "SRR5054406.164.9"; class_code "u"; tss_id "TSS4982";
PH02Scaffold00001	StringTie	exon	4021339	4021678	.	-	.	gene_id "XLOC_000177"; transcript_id "TCONS_00002753"; exon_number "1"; oId "SRR5054407.145.3"; class_code "u"; tss_id "TSS4982";
PH02Scaffold00001	StringTie	exon	4021815	4021907	.	-	.	gene_id "XLOC_000177"; transcript_id "TCONS_00002753"; exon_number "2"; oId "SRR5054407.145.3"; class_code "u"; tss_id "TSS4982";
PH02Scaffold00001	StringTie	exon	4022012	4022088	.	-	.	gene_id "XLOC_000177"; transcript_id "TCONS_00002753"; exon_number "3"; oId "SRR5054407.145.3"; class_code "u"; tss_id "TSS4982";
PH02Scaffold00001	StringTie	exon	4022196	4022267	.	-	.	gene_id "XLOC_000177"; transcript_id "TCONS_00002753"; exon_number "4"; oId "SRR5054407.145.3"; class_code "u"; tss_id "TSS4982";
PH02Scaffold00001	StringTie	exon	4022423	4022514	.	-	.	gene_id "XLOC_000177"; transcript_id "TCONS_00002753"; exon_number "5"; oId "SRR5054407.145.3"; class_code "u"; tss_id "TSS4982";
PH02Scaffold00001	StringTie	exon	4022662	4022755	.	-	.	gene_id "XLOC_000177"; transcript_id "TCONS_00002753"; exon_number "6"; oId "SRR5054407.145.3"; class_code "u"; tss_id "TSS4982";
PH02Scaffold00001	StringTie	exon	4022861	4023380	.	-	.	gene_id "XLOC_000177"; transcript_id "TCONS_00002753"; exon_number "7"; oId "SRR5054407.145.3"; class_code "u"; tss_id "TSS4982";
PH02Scaffold00001	StringTie	exon	2004848	2005765	.	+	.	gene_id "XLOC_000029"; transcript_id "TCONS_00002762"; exon_number "1"; gene_name "PH02Gene00094"; oId "SRR9218108.110.4"; nearest_ref "PH02Gene00094.t1"; class_code "x"; tss_id "TSS1173";
PH02Scaffold00001	StringTie	exon	2006680	2006911	.	+	.	gene_id "XLOC_000029"; transcript_id "TCONS_00002762"; exon_number "2"; gene_name "PH02Gene00094"; oId "SRR9218108.110.4"; nearest_ref "PH02Gene00094.t1"; class_code "x"; tss_id "TSS1173";
PH02Scaffold00001	StringTie	exon	2048142	2048244	.	+	.	gene_id "XLOC_000029"; transcript_id "TCONS_00002762"; exon_number "3"; gene_name "PH02Gene00094"; oId "SRR9218108.110.4"; nearest_ref "PH02Gene00094.t1"; class_code "x"; tss_id "TSS1173";
PH02Scaffold00001	StringTie	exon	2046189	2046267	.	+	.	gene_id "XLOC_000029"; transcript_id "TCONS_00002763"; exon_number "1"; gene_name "PH02Gene00100"; oId "SRR5054408.127.1"; nearest_ref "PH02Gene00100.t1"; class_code "x"; tss_id "TSS1201";
PH02Scaffold00001	StringTie	exon	2126010	2126738	.	+	.	gene_id "XLOC_000029"; transcript_id "TCONS_00002763"; exon_number "2"; gene_name "PH02Gene00100"; oId "SRR5054408.127.1"; nearest_ref "PH02Gene00100.t1"; class_code "x"; tss_id "TSS1201";
PH02Scaffold00001	StringTie	exon	2127654	2127885	.	+	.	gene_id "XLOC_000029"; transcript_id "TCONS_00002763"; exon_number "3"; gene_name "PH02Gene00100"; oId "SRR5054408.127.1"; nearest_ref "PH02Gene00100.t1"; class_code "x"; tss_id "TSS1201";
PH02Scaffold00001	StringTie	exon	2171735	2171842	.	+	.	gene_id "XLOC_000029"; transcript_id "TCONS_00002763"; exon_number "4"; gene_name "PH02Gene00100"; oId "SRR5054408.127.1"; nearest_ref "PH02Gene00100.t1"; class_code "x"; tss_id "TSS1201";
PH02Scaffold00001	StringTie	exon	4717338	4717491	.	-	.	gene_id "XLOC_000190"; transcript_id "TCONS_00002810"; exon_number "1"; oId "SRR5054409.168.2"; class_code "u"; tss_id "TSS5273";
PH02Scaffold00001	StringTie	exon	4718226	4718385	.	-	.	gene_id "XLOC_000190"; transcript_id "TCONS_00002810"; exon_number "2"; oId "SRR5054409.168.2"; class_code "u"; tss_id "TSS5273";
PH02Scaffold00001	StringTie	exon	4718529	4718649	.	-	.	gene_id "XLOC_000190"; transcript_id "TCONS_00002810"; exon_number "3"; oId "SRR5054409.168.2"; class_code "u"; tss_id "TSS5273";
PH02Scaffold00001	StringTie	exon	2006505	2006672	.	+	.	gene_id "XLOC_000029"; transcript_id "TCONS_00002816"; exon_number "1"; gene_name "PH02Gene00094"; oId "SRR5054410.115.1"; nearest_ref "PH02Gene00094.t1"; class_code "x"; tss_id "TSS1176";
PH02Scaffold00001	StringTie	exon	2047903	2048032	.	+	.	gene_id "XLOC_000029"; transcript_id "TCONS_00002816"; exon_number "2"; gene_name "PH02Gene00094"; oId "SRR5054410.115.1"; nearest_ref "PH02Gene00094.t1"; class_code "x"; tss_id "TSS1176";
PH02Scaffold00001	StringTie	exon	2097976	2098183	.	+	.	gene_id "XLOC_000029"; transcript_id "TCONS_00002816"; exon_number "3"; gene_name "PH02Gene00094"; oId "SRR5054410.115.1"; nearest_ref "PH02Gene00094.t1"; class_code "x"; tss_id "TSS1176";
PH02Scaffold00001	StringTie	exon	2125933	2127049	.	+	.	gene_id "XLOC_000029"; transcript_id "TCONS_00002817"; exon_number "1"; gene_name "PH02Gene00100"; oId "SRR5054410.115.8"; nearest_ref "PH02Gene00100.t1"; class_code "x"; tss_id "TSS1244";
PH02Scaffold00001	StringTie	exon	2169839	2170335	.	+	.	gene_id "XLOC_000029"; transcript_id "TCONS_00002817"; exon_number "2"; gene_name "PH02Gene00100"; oId "SRR5054410.115.8"; nearest_ref "PH02Gene00100.t1"; class_code "x"; tss_id "TSS1244";
PH02Scaffold00001	StringTie	exon	2963309	2964924	.	+	.	gene_id "XLOC_000043"; transcript_id "TCONS_00002843"; exon_number "1"; gene_name "PH02Gene00131"; oId "SRR5091764.94.3"; nearest_ref "PH02Gene00131.t1"; class_code "j"; tss_id "TSS1651";
PH02Scaffold00001	StringTie	exon	2965076	2965889	.	+	.	gene_id "XLOC_000043"; transcript_id "TCONS_00002843"; exon_number "2"; gene_name "PH02Gene00131"; oId "SRR5091764.94.3"; nearest_ref "PH02Gene00131.t1"; class_code "j"; tss_id "TSS1651";
PH02Scaffold00001	StringTie	exon	1973896	1975075	.	+	.	gene_id "XLOC_000029"; transcript_id "TCONS_00002859"; exon_number "1"; gene_name "PH02Gene00094"; oId "SRR6171243.175.1"; nearest_ref "PH02Gene00094.t1"; class_code "x"; tss_id "TSS1157";
PH02Scaffold00001	StringTie	exon	2005766	2005928	.	+	.	gene_id "XLOC_000029"; transcript_id "TCONS_00002859"; exon_number "2"; gene_name "PH02Gene00094"; oId "SRR6171243.175.1"; nearest_ref "PH02Gene00094.t1"; class_code "x"; tss_id "TSS1157";
PH02Scaffold00001	StringTie	exon	2047159	2047342	.	+	.	gene_id "XLOC_000029"; transcript_id "TCONS_00002859"; exon_number "3"; gene_name "PH02Gene00094"; oId "SRR6171243.175.1"; nearest_ref "PH02Gene00094.t1"; class_code "x"; tss_id "TSS1157";
PH02Scaffold00001	StringTie	exon	2958464	2958713	.	+	.	gene_id "XLOC_000043"; transcript_id "TCONS_00002897"; exon_number "1"; gene_name "PH02Gene00131"; oId "SRR5091767.96.2"; nearest_ref "PH02Gene00131.t1"; class_code "j"; tss_id "TSS1645";
PH02Scaffold00001	StringTie	exon	2964819	2964924	.	+	.	gene_id "XLOC_000043"; transcript_id "TCONS_00002897"; exon_number "2"; gene_name "PH02Gene00131"; oId "SRR5091767.96.2"; nearest_ref "PH02Gene00131.t1"; class_code "j"; tss_id "TSS1645";
PH02Scaffold00001	StringTie	exon	2965076	2965891	.	+	.	gene_id "XLOC_000043"; transcript_id "TCONS_00002897"; exon_number "3"; gene_name "PH02Gene00131"; oId "SRR5091767.96.2"; nearest_ref "PH02Gene00131.t1"; class_code "j"; tss_id "TSS1645";
PH02Scaffold00001	StringTie	exon	2097701	2097974	.	+	.	gene_id "XLOC_000029"; transcript_id "TCONS_00002924"; exon_number "1"; gene_name "PH02Gene00100"; oId "SRR5091768.128.3"; nearest_ref "PH02Gene00100.t1"; class_code "x"; tss_id "TSS1225";
PH02Scaffold00001	StringTie	exon	2127778	2127885	.	+	.	gene_id "XLOC_000029"; transcript_id "TCONS_00002924"; exon_number "2"; gene_name "PH02Gene00100"; oId "SRR5091768.128.3"; nearest_ref "PH02Gene00100.t1"; class_code "x"; tss_id "TSS1225";
PH02Scaffold00001	StringTie	exon	2171735	2171834	.	+	.	gene_id "XLOC_000029"; transcript_id "TCONS_00002924"; exon_number "3"; gene_name "PH02Gene00100"; oId "SRR5091768.128.3"; nearest_ref "PH02Gene00100.t1"; class_code "x"; tss_id "TSS1225";
PH02Scaffold00001	StringTie	exon	2096067	2096760	.	+	.	gene_id "XLOC_000029"; transcript_id "TCONS_00002939"; exon_number "1"; gene_name "PH02Gene00100"; oId "SRR5091769.157.4"; nearest_ref "PH02Gene00100.t1"; class_code "x"; tss_id "TSS1223";
PH02Scaffold00001	StringTie	exon	2126562	2126901	.	+	.	gene_id "XLOC_000029"; transcript_id "TCONS_00002939"; exon_number "2"; gene_name "PH02Gene00100"; oId "SRR5091769.157.4"; nearest_ref "PH02Gene00100.t1"; class_code "x"; tss_id "TSS1223";
PH02Scaffold00001	StringTie	exon	2170179	2170368	.	+	.	gene_id "XLOC_000029"; transcript_id "TCONS_00002939"; exon_number "3"; gene_name "PH02Gene00100"; oId "SRR5091769.157.4"; nearest_ref "PH02Gene00100.t1"; class_code "x"; tss_id "TSS1223";
PH02Scaffold00001	StringTie	exon	2096167	2096760	.	+	.	gene_id "XLOC_000029"; transcript_id "TCONS_00002940"; exon_number "1"; gene_name "PH02Gene00100"; oId "SRR5091769.157.1"; nearest_ref "PH02Gene00100.t1"; class_code "x"; tss_id "TSS1224";
PH02Scaffold00001	StringTie	exon	2126562	2126991	.	+	.	gene_id "XLOC_000029"; transcript_id "TCONS_00002940"; exon_number "2"; gene_name "PH02Gene00100"; oId "SRR5091769.157.1"; nearest_ref "PH02Gene00100.t1"; class_code "x"; tss_id "TSS1224";
PH02Scaffold00001	StringTie	exon	2170269	2170368	.	+	.	gene_id "XLOC_000029"; transcript_id "TCONS_00002940"; exon_number "3"; gene_name "PH02Gene00100"; oId "SRR5091769.157.1"; nearest_ref "PH02Gene00100.t1"; class_code "x"; tss_id "TSS1224";
PH02Scaffold00001	StringTie	exon	2842981	2843363	.	+	.	gene_id "XLOC_000038"; transcript_id "TCONS_00002942"; exon_number "1"; gene_name "PH02Gene00125"; oId "SRR5091769.84.1"; nearest_ref "PH02Gene00125.t1"; class_code "j"; tss_id "TSS1560";
PH02Scaffold00001	StringTie	exon	2843493	2843769	.	+	.	gene_id "XLOC_000038"; transcript_id "TCONS_00002942"; exon_number "2"; gene_name "PH02Gene00125"; oId "SRR5091769.84.1"; nearest_ref "PH02Gene00125.t1"; class_code "j"; tss_id "TSS1560";
PH02Scaffold00001	StringTie	exon	2843949	2844334	.	+	.	gene_id "XLOC_000038"; transcript_id "TCONS_00002942"; exon_number "3"; gene_name "PH02Gene00125"; oId "SRR5091769.84.1"; nearest_ref "PH02Gene00125.t1"; class_code "j"; tss_id "TSS1560";
PH02Scaffold00001	StringTie	exon	1973914	1974769	.	+	.	gene_id "XLOC_000029"; transcript_id "TCONS_00003060"; exon_number "1"; gene_name "PH02Gene00094"; oId "SRR5091796.130.4"; nearest_ref "PH02Gene00094.t1"; class_code "x"; tss_id "TSS1157";
PH02Scaffold00001	StringTie	exon	2005750	2006018	.	+	.	gene_id "XLOC_000029"; transcript_id "TCONS_00003060"; exon_number "2"; gene_name "PH02Gene00094"; oId "SRR5091796.130.4"; nearest_ref "PH02Gene00094.t1"; class_code "x"; tss_id "TSS1157";
PH02Scaffold00001	StringTie	exon	2047249	2047372	.	+	.	gene_id "XLOC_000029"; transcript_id "TCONS_00003060"; exon_number "3"; gene_name "PH02Gene00094"; oId "SRR5091796.130.4"; nearest_ref "PH02Gene00094.t1"; class_code "x"; tss_id "TSS1157";
PH02Scaffold00001	StringTie	exon	2046091	2046267	.	+	.	gene_id "XLOC_000029"; transcript_id "TCONS_00003082"; exon_number "1"; gene_name "PH02Gene00100"; oId "SRR8203887.111.6"; nearest_ref "PH02Gene00100.t1"; class_code "x"; tss_id "TSS1200";
PH02Scaffold00001	StringTie	exon	2126010	2126722	.	+	.	gene_id "XLOC_000029"; transcript_id "TCONS_00003082"; exon_number "2"; gene_name "PH02Gene00100"; oId "SRR8203887.111.6"; nearest_ref "PH02Gene00100.t1"; class_code "x"; tss_id "TSS1200";
PH02Scaffold00001	StringTie	exon	2170000	2170382	.	+	.	gene_id "XLOC_000029"; transcript_id "TCONS_00003082"; exon_number "3"; gene_name "PH02Gene00100"; oId "SRR8203887.111.6"; nearest_ref "PH02Gene00100.t1"; class_code "x"; tss_id "TSS1200";
PH02Scaffold00001	StringTie	exon	3162414	3162739	.	+	.	gene_id "XLOC_000047"; transcript_id "TCONS_00003095"; exon_number "1"; gene_name "PH02Gene00140"; oId "SRR5091777.102.1"; nearest_ref "PH02Gene00140.t1"; class_code "j"; tss_id "TSS1795";
PH02Scaffold00001	StringTie	exon	3163486	3163593	.	+	.	gene_id "XLOC_000047"; transcript_id "TCONS_00003095"; exon_number "2"; gene_name "PH02Gene00140"; oId "SRR5091777.102.1"; nearest_ref "PH02Gene00140.t1"; class_code "j"; tss_id "TSS1795";
PH02Scaffold00001	StringTie	exon	3163695	3163825	.	+	.	gene_id "XLOC_000047"; transcript_id "TCONS_00003095"; exon_number "3"; gene_name "PH02Gene00140"; oId "SRR5091777.102.1"; nearest_ref "PH02Gene00140.t1"; class_code "j"; tss_id "TSS1795";
PH02Scaffold00001	StringTie	exon	3163960	3164026	.	+	.	gene_id "XLOC_000047"; transcript_id "TCONS_00003095"; exon_number "4"; gene_name "PH02Gene00140"; oId "SRR5091777.102.1"; nearest_ref "PH02Gene00140.t1"; class_code "j"; tss_id "TSS1795";
PH02Scaffold00001	StringTie	exon	3164140	3164207	.	+	.	gene_id "XLOC_000047"; transcript_id "TCONS_00003095"; exon_number "5"; gene_name "PH02Gene00140"; oId "SRR5091777.102.1"; nearest_ref "PH02Gene00140.t1"; class_code "j"; tss_id "TSS1795";
PH02Scaffold00001	StringTie	exon	3164285	3164609	.	+	.	gene_id "XLOC_000047"; transcript_id "TCONS_00003095"; exon_number "6"; gene_name "PH02Gene00140"; oId "SRR5091777.102.1"; nearest_ref "PH02Gene00140.t1"; class_code "j"; tss_id "TSS1795";
PH02Scaffold00001	StringTie	exon	3164786	3165094	.	+	.	gene_id "XLOC_000047"; transcript_id "TCONS_00003095"; exon_number "7"; gene_name "PH02Gene00140"; oId "SRR5091777.102.1"; nearest_ref "PH02Gene00140.t1"; class_code "j"; tss_id "TSS1795";
PH02Scaffold00001	StringTie	exon	1973911	1974475	.	+	.	gene_id "XLOC_000029"; transcript_id "TCONS_00003167"; exon_number "1"; gene_name "PH02Gene00094"; oId "SRR5091780.108.1"; nearest_ref "PH02Gene00094.t1"; class_code "x"; tss_id "TSS1157";
PH02Scaffold00001	StringTie	exon	2005009	2005491	.	+	.	gene_id "XLOC_000029"; transcript_id "TCONS_00003167"; exon_number "2"; gene_name "PH02Gene00094"; oId "SRR5091780.108.1"; nearest_ref "PH02Gene00094.t1"; class_code "x"; tss_id "TSS1157";
PH02Scaffold00001	StringTie	exon	2046722	2047317	.	+	.	gene_id "XLOC_000029"; transcript_id "TCONS_00003167"; exon_number "3"; gene_name "PH02Gene00094"; oId "SRR5091780.108.1"; nearest_ref "PH02Gene00094.t1"; class_code "x"; tss_id "TSS1157";
PH02Scaffold00001	StringTie	exon	1973911	1974475	.	+	.	gene_id "XLOC_000029"; transcript_id "TCONS_00003168"; exon_number "1"; gene_name "PH02Gene00094"; oId "SRR5091781.117.4"; nearest_ref "PH02Gene00094.t1"; class_code "x"; tss_id "TSS1157";
PH02Scaffold00001	StringTie	exon	2005009	2005036	.	+	.	gene_id "XLOC_000029"; transcript_id "TCONS_00003168"; exon_number "2"; gene_name "PH02Gene00094"; oId "SRR5091781.117.4"; nearest_ref "PH02Gene00094.t1"; class_code "x"; tss_id "TSS1157";
PH02Scaffold00001	StringTie	exon	2046268	2047348	.	+	.	gene_id "XLOC_000029"; transcript_id "TCONS_00003168"; exon_number "3"; gene_name "PH02Gene00094"; oId "SRR5091781.117.4"; nearest_ref "PH02Gene00094.t1"; class_code "x"; tss_id "TSS1157";
PH02Scaffold00001	StringTie	exon	1973911	1974475	.	+	.	gene_id "XLOC_000029"; transcript_id "TCONS_00003205"; exon_number "1"; gene_name "PH02Gene00094"; oId "SRR5091781.117.1"; nearest_ref "PH02Gene00094.t1"; class_code "x"; tss_id "TSS1157";
PH02Scaffold00001	StringTie	exon	2005009	2005928	.	+	.	gene_id "XLOC_000029"; transcript_id "TCONS_00003205"; exon_number "2"; gene_name "PH02Gene00094"; oId "SRR5091781.117.1"; nearest_ref "PH02Gene00094.t1"; class_code "x"; tss_id "TSS1157";
PH02Scaffold00001	StringTie	exon	2047159	2047348	.	+	.	gene_id "XLOC_000029"; transcript_id "TCONS_00003205"; exon_number "3"; gene_name "PH02Gene00094"; oId "SRR5091781.117.1"; nearest_ref "PH02Gene00094.t1"; class_code "x"; tss_id "TSS1157";
PH02Scaffold00001	StringTie	exon	1973911	1974475	.	+	.	gene_id "XLOC_000029"; transcript_id "TCONS_00003206"; exon_number "1"; gene_name "PH02Gene00094"; oId "SRR5091781.117.5"; nearest_ref "PH02Gene00094.t1"; class_code "x"; tss_id "TSS1157";
PH02Scaffold00001	StringTie	exon	2005009	2005749	.	+	.	gene_id "XLOC_000029"; transcript_id "TCONS_00003206"; exon_number "2"; gene_name "PH02Gene00094"; oId "SRR5091781.117.5"; nearest_ref "PH02Gene00094.t1"; class_code "x"; tss_id "TSS1157";
PH02Scaffold00001	StringTie	exon	2046980	2047348	.	+	.	gene_id "XLOC_000029"; transcript_id "TCONS_00003206"; exon_number "3"; gene_name "PH02Gene00094"; oId "SRR5091781.117.5"; nearest_ref "PH02Gene00094.t1"; class_code "x"; tss_id "TSS1157";
PH02Scaffold00001	StringTie	exon	1401673	1403056	.	-	.	gene_id "XLOC_000108"; transcript_id "TCONS_00003278"; exon_number "1"; oId "SRR5091784.52.1"; class_code "u"; tss_id "TSS3808";
PH02Scaffold00001	StringTie	exon	1403387	1403452	.	-	.	gene_id "XLOC_000108"; transcript_id "TCONS_00003278"; exon_number "2"; oId "SRR5091784.52.1"; class_code "u"; tss_id "TSS3808";
PH02Scaffold00001	StringTie	exon	1403550	1403622	.	-	.	gene_id "XLOC_000108"; transcript_id "TCONS_00003278"; exon_number "3"; oId "SRR5091784.52.1"; class_code "u"; tss_id "TSS3808";
PH02Scaffold00001	StringTie	exon	1403706	1404753	.	-	.	gene_id "XLOC_000108"; transcript_id "TCONS_00003278"; exon_number "4"; oId "SRR5091784.52.1"; class_code "u"; tss_id "TSS3808";
PH02Scaffold00001	StringTie	exon	1405779	1406841	.	-	.	gene_id "XLOC_000108"; transcript_id "TCONS_00003278"; exon_number "5"; oId "SRR5091784.52.1"; class_code "u"; tss_id "TSS3808";
PH02Scaffold00001	StringTie	exon	1973945	1974609	.	+	.	gene_id "XLOC_000029"; transcript_id "TCONS_00003291"; exon_number "1"; gene_name "PH02Gene00094"; oId "SRR5091785.116.5"; nearest_ref "PH02Gene00094.t1"; class_code "x"; tss_id "TSS1158";
PH02Scaffold00001	StringTie	exon	2005589	2005589	.	+	.	gene_id "XLOC_000029"; transcript_id "TCONS_00003291"; exon_number "2"; gene_name "PH02Gene00094"; oId "SRR5091785.116.5"; nearest_ref "PH02Gene00094.t1"; class_code "x"; tss_id "TSS1158";
PH02Scaffold00001	StringTie	exon	2046819	2047317	.	+	.	gene_id "XLOC_000029"; transcript_id "TCONS_00003291"; exon_number "3"; gene_name "PH02Gene00094"; oId "SRR5091785.116.5"; nearest_ref "PH02Gene00094.t1"; class_code "x"; tss_id "TSS1158";
PH02Scaffold00001	StringTie	exon	2004965	2005036	.	+	.	gene_id "XLOC_000029"; transcript_id "TCONS_00003316"; exon_number "1"; gene_name "PH02Gene00094"; oId "SRR5091786.100.2"; nearest_ref "PH02Gene00094.t1"; class_code "x"; tss_id "TSS1174";
PH02Scaffold00001	StringTie	exon	2046268	2046979	.	+	.	gene_id "XLOC_000029"; transcript_id "TCONS_00003316"; exon_number "2"; gene_name "PH02Gene00094"; oId "SRR5091786.100.2"; nearest_ref "PH02Gene00094.t1"; class_code "x"; tss_id "TSS1174";
PH02Scaffold00001	StringTie	exon	2096921	2097257	.	+	.	gene_id "XLOC_000029"; transcript_id "TCONS_00003316"; exon_number "3"; gene_name "PH02Gene00094"; oId "SRR5091786.100.2"; nearest_ref "PH02Gene00094.t1"; class_code "x"; tss_id "TSS1174";
PH02Scaffold00001	StringTie	exon	1973990	1974769	.	+	.	gene_id "XLOC_000029"; transcript_id "TCONS_00003349"; exon_number "1"; gene_name "PH02Gene00094"; oId "SRR5091787.104.1"; nearest_ref "PH02Gene00094.t1"; class_code "x"; tss_id "TSS1158";
PH02Scaffold00001	StringTie	exon	2005750	2005928	.	+	.	gene_id "XLOC_000029"; transcript_id "TCONS_00003349"; exon_number "2"; gene_name "PH02Gene00094"; oId "SRR5091787.104.1"; nearest_ref "PH02Gene00094.t1"; class_code "x"; tss_id "TSS1158";
PH02Scaffold00001	StringTie	exon	2047123	2047362	.	+	.	gene_id "XLOC_000029"; transcript_id "TCONS_00003349"; exon_number "3"; gene_name "PH02Gene00094"; oId "SRR5091787.104.1"; nearest_ref "PH02Gene00094.t1"; class_code "x"; tss_id "TSS1158";
PH02Scaffold00001	StringTie	exon	1596269	1596456	.	-	.	gene_id "XLOC_000112"; transcript_id "TCONS_00003491"; exon_number "1"; gene_name "PH02Gene00074"; oId "SRR5091792.74.2"; nearest_ref "PH02Gene00074.t1"; class_code "j"; tss_id "TSS3907";
PH02Scaffold00001	StringTie	exon	1596538	1596584	.	-	.	gene_id "XLOC_000112"; transcript_id "TCONS_00003491"; exon_number "2"; gene_name "PH02Gene00074"; oId "SRR5091792.74.2"; nearest_ref "PH02Gene00074.t1"; class_code "j"; tss_id "TSS3907";
PH02Scaffold00001	StringTie	exon	1596950	1597178	.	-	.	gene_id "XLOC_000112"; transcript_id "TCONS_00003491"; exon_number "3"; gene_name "PH02Gene00074"; oId "SRR5091792.74.2"; nearest_ref "PH02Gene00074.t1"; class_code "j"; tss_id "TSS3907";
PH02Scaffold00001	StringTie	exon	1597253	1597378	.	-	.	gene_id "XLOC_000112"; transcript_id "TCONS_00003491"; exon_number "4"; gene_name "PH02Gene00074"; oId "SRR5091792.74.2"; nearest_ref "PH02Gene00074.t1"; class_code "j"; tss_id "TSS3907";
PH02Scaffold00001	StringTie	exon	2046074	2046979	.	+	.	gene_id "XLOC_000029"; transcript_id "TCONS_00003505"; exon_number "1"; gene_name "PH02Gene00100"; oId "SRR5091806.143.11"; nearest_ref "PH02Gene00100.t1"; class_code "x"; tss_id "TSS1200";
PH02Scaffold00001	StringTie	exon	2170000	2170368	.	+	.	gene_id "XLOC_000029"; transcript_id "TCONS_00003505"; exon_number "2"; gene_name "PH02Gene00100"; oId "SRR5091806.143.11"; nearest_ref "PH02Gene00100.t1"; class_code "x"; tss_id "TSS1200";
PH02Scaffold00001	StringTie	exon	4021333	4022267	.	-	.	gene_id "XLOC_000177"; transcript_id "TCONS_00003541"; exon_number "1"; oId "SRR5091794.143.7"; class_code "u"; tss_id "TSS4982";
PH02Scaffold00001	StringTie	exon	4022423	4022514	.	-	.	gene_id "XLOC_000177"; transcript_id "TCONS_00003541"; exon_number "2"; oId "SRR5091794.143.7"; class_code "u"; tss_id "TSS4982";
PH02Scaffold00001	StringTie	exon	4022662	4022755	.	-	.	gene_id "XLOC_000177"; transcript_id "TCONS_00003541"; exon_number "3"; oId "SRR5091794.143.7"; class_code "u"; tss_id "TSS4982";
PH02Scaffold00001	StringTie	exon	4022861	4023378	.	-	.	gene_id "XLOC_000177"; transcript_id "TCONS_00003541"; exon_number "4"; oId "SRR5091794.143.7"; class_code "u"; tss_id "TSS4982";
PH02Scaffold00001	StringTie	exon	4021326	4021678	.	-	.	gene_id "XLOC_000177"; transcript_id "TCONS_00003588"; exon_number "1"; oId "SRR5091796.160.5"; class_code "u"; tss_id "TSS4982";
PH02Scaffold00001	StringTie	exon	4021832	4022267	.	-	.	gene_id "XLOC_000177"; transcript_id "TCONS_00003588"; exon_number "2"; oId "SRR5091796.160.5"; class_code "u"; tss_id "TSS4982";
PH02Scaffold00001	StringTie	exon	4022423	4022514	.	-	.	gene_id "XLOC_000177"; transcript_id "TCONS_00003588"; exon_number "3"; oId "SRR5091796.160.5"; class_code "u"; tss_id "TSS4982";
PH02Scaffold00001	StringTie	exon	4022662	4022755	.	-	.	gene_id "XLOC_000177"; transcript_id "TCONS_00003588"; exon_number "4"; oId "SRR5091796.160.5"; class_code "u"; tss_id "TSS4982";
PH02Scaffold00001	StringTie	exon	4022828	4023396	.	-	.	gene_id "XLOC_000177"; transcript_id "TCONS_00003588"; exon_number "5"; oId "SRR5091796.160.5"; class_code "u"; tss_id "TSS4982";
PH02Scaffold00001	StringTie	exon	3449859	3450129	.	-	.	gene_id "XLOC_000160"; transcript_id "TCONS_00003629"; exon_number "1"; gene_name "PH02Gene00163"; oId "SRR5091798.116.2"; nearest_ref "PH02Gene00163.t1"; class_code "x"; tss_id "TSS4734";
PH02Scaffold00001	StringTie	exon	3481244	3481924	.	-	.	gene_id "XLOC_000160"; transcript_id "TCONS_00003629"; exon_number "2"; gene_name "PH02Gene00163"; oId "SRR5091798.116.2"; nearest_ref "PH02Gene00163.t1"; class_code "x"; tss_id "TSS4734";
PH02Scaffold00001	StringTie	exon	1973907	1974769	.	+	.	gene_id "XLOC_000029"; transcript_id "TCONS_00003636"; exon_number "1"; gene_name "PH02Gene00094"; oId "SRR5091799.113.7"; nearest_ref "PH02Gene00094.t1"; class_code "x"; tss_id "TSS1157";
PH02Scaffold00001	StringTie	exon	2005750	2006672	.	+	.	gene_id "XLOC_000029"; transcript_id "TCONS_00003636"; exon_number "2"; gene_name "PH02Gene00094"; oId "SRR5091799.113.7"; nearest_ref "PH02Gene00094.t1"; class_code "x"; tss_id "TSS1157";
PH02Scaffold00001	StringTie	exon	2047903	2048274	.	+	.	gene_id "XLOC_000029"; transcript_id "TCONS_00003636"; exon_number "3"; gene_name "PH02Gene00094"; oId "SRR5091799.113.7"; nearest_ref "PH02Gene00094.t1"; class_code "x"; tss_id "TSS1157";
PH02Scaffold00001	StringTie	exon	1973907	1974511	.	+	.	gene_id "XLOC_000029"; transcript_id "TCONS_00003637"; exon_number "1"; gene_name "PH02Gene00094"; oId "SRR5091799.113.4"; nearest_ref "PH02Gene00094.t1"; class_code "x"; tss_id "TSS1157";
PH02Scaffold00001	StringTie	exon	2046722	2047158	.	+	.	gene_id "XLOC_000029"; transcript_id "TCONS_00003637"; exon_number "2"; gene_name "PH02Gene00094"; oId "SRR5091799.113.4"; nearest_ref "PH02Gene00094.t1"; class_code "x"; tss_id "TSS1157";
PH02Scaffold00001	StringTie	exon	2097100	2097258	.	+	.	gene_id "XLOC_000029"; transcript_id "TCONS_00003637"; exon_number "3"; gene_name "PH02Gene00094"; oId "SRR5091799.113.4"; nearest_ref "PH02Gene00094.t1"; class_code "x"; tss_id "TSS1157";
PH02Scaffold00001	StringTie	exon	4681385	4682187	.	+	.	gene_id "XLOC_000071"; transcript_id "TCONS_00003686"; exon_number "1"; gene_name "PH02Gene00205"; oId "SRR5091801.152.1"; nearest_ref "PH02Gene00205.t1"; class_code "x"; tss_id "TSS2683";
PH02Scaffold00001	StringTie	exon	4682315	4682817	.	+	.	gene_id "XLOC_000071"; transcript_id "TCONS_00003686"; exon_number "2"; gene_name "PH02Gene00205"; oId "SRR5091801.152.1"; nearest_ref "PH02Gene00205.t1"; class_code "x"; tss_id "TSS2683";
PH02Scaffold00001	StringTie	exon	4021328	4021678	.	-	.	gene_id "XLOC_000177"; transcript_id "TCONS_00003689"; exon_number "1"; oId "SRR5091801.135.8"; class_code "u"; tss_id "TSS4982";
PH02Scaffold00001	StringTie	exon	4021832	4022088	.	-	.	gene_id "XLOC_000177"; transcript_id "TCONS_00003689"; exon_number "2"; oId "SRR5091801.135.8"; class_code "u"; tss_id "TSS4982";
PH02Scaffold00001	StringTie	exon	4022196	4022514	.	-	.	gene_id "XLOC_000177"; transcript_id "TCONS_00003689"; exon_number "3"; oId "SRR5091801.135.8"; class_code "u"; tss_id "TSS4982";
PH02Scaffold00001	StringTie	exon	4022662	4022755	.	-	.	gene_id "XLOC_000177"; transcript_id "TCONS_00003689"; exon_number "4"; oId "SRR5091801.135.8"; class_code "u"; tss_id "TSS4982";
PH02Scaffold00001	StringTie	exon	4022828	4023397	.	-	.	gene_id "XLOC_000177"; transcript_id "TCONS_00003689"; exon_number "5"; oId "SRR5091801.135.8"; class_code "u"; tss_id "TSS4982";
PH02Scaffold00001	StringTie	exon	1973904	1974769	.	+	.	gene_id "XLOC_000029"; transcript_id "TCONS_00003778"; exon_number "1"; gene_name "PH02Gene00094"; oId "SRR8203884.81.3"; nearest_ref "PH02Gene00094.t1"; class_code "x"; tss_id "TSS1157";
PH02Scaffold00001	StringTie	exon	2046980	2047158	.	+	.	gene_id "XLOC_000029"; transcript_id "TCONS_00003778"; exon_number "2"; gene_name "PH02Gene00094"; oId "SRR8203884.81.3"; nearest_ref "PH02Gene00094.t1"; class_code "x"; tss_id "TSS1157";
PH02Scaffold00001	StringTie	exon	2097100	2097258	.	+	.	gene_id "XLOC_000029"; transcript_id "TCONS_00003778"; exon_number "3"; gene_name "PH02Gene00094"; oId "SRR8203884.81.3"; nearest_ref "PH02Gene00094.t1"; class_code "x"; tss_id "TSS1157";
PH02Scaffold00001	StringTie	exon	4021335	4021678	.	-	.	gene_id "XLOC_000177"; transcript_id "TCONS_00003804"; exon_number "1"; oId "SRR5091808.134.4"; class_code "u"; tss_id "TSS4982";
PH02Scaffold00001	StringTie	exon	4021832	4022088	.	-	.	gene_id "XLOC_000177"; transcript_id "TCONS_00003804"; exon_number "2"; oId "SRR5091808.134.4"; class_code "u"; tss_id "TSS4982";
PH02Scaffold00001	StringTie	exon	4022196	4022267	.	-	.	gene_id "XLOC_000177"; transcript_id "TCONS_00003804"; exon_number "3"; oId "SRR5091808.134.4"; class_code "u"; tss_id "TSS4982";
PH02Scaffold00001	StringTie	exon	4022476	4022514	.	-	.	gene_id "XLOC_000177"; transcript_id "TCONS_00003804"; exon_number "4"; oId "SRR5091808.134.4"; class_code "u"; tss_id "TSS4982";
PH02Scaffold00001	StringTie	exon	4022662	4022751	.	-	.	gene_id "XLOC_000177"; transcript_id "TCONS_00003804"; exon_number "5"; oId "SRR5091808.134.4"; class_code "u"; tss_id "TSS4982";
PH02Scaffold00001	StringTie	exon	4022861	4023429	.	-	.	gene_id "XLOC_000177"; transcript_id "TCONS_00003804"; exon_number "6"; oId "SRR5091808.134.4"; class_code "u"; tss_id "TSS4982";
PH02Scaffold00001	StringTie	exon	1973928	1974872	.	+	.	gene_id "XLOC_000029"; transcript_id "TCONS_00003865"; exon_number "1"; gene_name "PH02Gene00092"; oId "SRR5091812.116.16"; nearest_ref "PH02Gene00092.t1"; class_code "x"; tss_id "TSS1157";
PH02Scaffold00001	StringTie	exon	2005766	2006118	.	+	.	gene_id "XLOC_000029"; transcript_id "TCONS_00003865"; exon_number "2"; gene_name "PH02Gene00092"; oId "SRR5091812.116.16"; nearest_ref "PH02Gene00092.t1"; class_code "x"; tss_id "TSS1157";
PH02Scaffold00001	StringTie	exon	2958481	2960394	.	+	.	gene_id "XLOC_000043"; transcript_id "TCONS_00003897"; exon_number "1"; gene_name "PH02Gene00131"; oId "SRR5091814.108.2"; nearest_ref "PH02Gene00131.t1"; class_code "j"; tss_id "TSS1645";
PH02Scaffold00001	StringTie	exon	2964749	2964924	.	+	.	gene_id "XLOC_000043"; transcript_id "TCONS_00003897"; exon_number "2"; gene_name "PH02Gene00131"; oId "SRR5091814.108.2"; nearest_ref "PH02Gene00131.t1"; class_code "j"; tss_id "TSS1645";
PH02Scaffold00001	StringTie	exon	2965076	2965265	.	+	.	gene_id "XLOC_000043"; transcript_id "TCONS_00003897"; exon_number "3"; gene_name "PH02Gene00131"; oId "SRR5091814.108.2"; nearest_ref "PH02Gene00131.t1"; class_code "j"; tss_id "TSS1645";
PH02Scaffold00001	StringTie	exon	2965489	2965890	.	+	.	gene_id "XLOC_000043"; transcript_id "TCONS_00003897"; exon_number "4"; gene_name "PH02Gene00131"; oId "SRR5091814.108.2"; nearest_ref "PH02Gene00131.t1"; class_code "j"; tss_id "TSS1645";
PH02Scaffold00001	StringTie	exon	5292450	5293012	.	+	.	gene_id "XLOC_000077"; transcript_id "TCONS_00003943"; exon_number "1"; gene_name "PH02Gene00238"; oId "SRR5710699.208.4"; nearest_ref "PH02Gene00238.t1"; class_code "j"; tss_id "TSS3125";
PH02Scaffold00001	StringTie	exon	5293519	5293581	.	+	.	gene_id "XLOC_000077"; transcript_id "TCONS_00003943"; exon_number "2"; gene_name "PH02Gene00238"; oId "SRR5710699.208.4"; nearest_ref "PH02Gene00238.t1"; class_code "j"; tss_id "TSS3125";
PH02Scaffold00001	StringTie	exon	5293711	5296911	.	+	.	gene_id "XLOC_000077"; transcript_id "TCONS_00003943"; exon_number "3"; gene_name "PH02Gene00238"; oId "SRR5710699.208.4"; nearest_ref "PH02Gene00238.t1"; class_code "j"; tss_id "TSS3125";
PH02Scaffold00001	StringTie	exon	1973930	1974086	.	+	.	gene_id "XLOC_000029"; transcript_id "TCONS_00004000"; exon_number "1"; gene_name "PH02Gene00092"; oId "SRR5710701.106.1"; nearest_ref "PH02Gene00092.t1"; class_code "x"; tss_id "TSS1157";
PH02Scaffold00001	StringTie	exon	1974306	1975105	.	+	.	gene_id "XLOC_000029"; transcript_id "TCONS_00004000"; exon_number "2"; gene_name "PH02Gene00092"; oId "SRR5710701.106.1"; nearest_ref "PH02Gene00092.t1"; class_code "x"; tss_id "TSS1157";
PH02Scaffold00001	StringTie	exon	2005180	2005601	.	+	.	gene_id "XLOC_000029"; transcript_id "TCONS_00004041"; exon_number "1"; gene_name "PH02Gene00094"; oId "SRR5803921.95.4"; nearest_ref "PH02Gene00094.t1"; class_code "x"; tss_id "TSS1175";
PH02Scaffold00001	StringTie	exon	2046637	2047223	.	+	.	gene_id "XLOC_000029"; transcript_id "TCONS_00004041"; exon_number "2"; gene_name "PH02Gene00094"; oId "SRR5803921.95.4"; nearest_ref "PH02Gene00094.t1"; class_code "x"; tss_id "TSS1175";
PH02Scaffold00001	StringTie	exon	2092475	2092621	.	+	.	gene_id "XLOC_000029"; transcript_id "TCONS_00004042"; exon_number "1"; gene_name "PH02Gene00097"; oId "SRR5803921.94.2"; nearest_ref "PH02Gene00097.t1"; class_code "x"; tss_id "TSS1219";
PH02Scaffold00001	StringTie	exon	2123297	2123348	.	+	.	gene_id "XLOC_000029"; transcript_id "TCONS_00004042"; exon_number "2"; gene_name "PH02Gene00097"; oId "SRR5803921.94.2"; nearest_ref "PH02Gene00097.t1"; class_code "x"; tss_id "TSS1219";
PH02Scaffold00001	StringTie	exon	2124656	2125130	.	+	.	gene_id "XLOC_000029"; transcript_id "TCONS_00004042"; exon_number "3"; gene_name "PH02Gene00097"; oId "SRR5803921.94.2"; nearest_ref "PH02Gene00097.t1"; class_code "x"; tss_id "TSS1219";
PH02Scaffold00001	StringTie	exon	2122465	2122970	.	+	.	gene_id "XLOC_000029"; transcript_id "TCONS_00004044"; exon_number "1"; oId "SRR5803921.94.1"; class_code "u"; tss_id "TSS1240";
PH02Scaffold00001	StringTie	exon	2123297	2123348	.	+	.	gene_id "XLOC_000029"; transcript_id "TCONS_00004044"; exon_number "2"; oId "SRR5803921.94.1"; class_code "u"; tss_id "TSS1240";
PH02Scaffold00001	StringTie	exon	2124656	2125130	.	+	.	gene_id "XLOC_000029"; transcript_id "TCONS_00004044"; exon_number "3"; oId "SRR5803921.94.1"; class_code "u"; tss_id "TSS1240";
PH02Scaffold00001	StringTie	exon	4021351	4021678	.	-	.	gene_id "XLOC_000177"; transcript_id "TCONS_00004151"; exon_number "1"; oId "SRR6131118.155.8"; class_code "u"; tss_id "TSS4982";
PH02Scaffold00001	StringTie	exon	4021792	4022088	.	-	.	gene_id "XLOC_000177"; transcript_id "TCONS_00004151"; exon_number "2"; oId "SRR6131118.155.8"; class_code "u"; tss_id "TSS4982";
PH02Scaffold00001	StringTie	exon	4022196	4022267	.	-	.	gene_id "XLOC_000177"; transcript_id "TCONS_00004151"; exon_number "3"; oId "SRR6131118.155.8"; class_code "u"; tss_id "TSS4982";
PH02Scaffold00001	StringTie	exon	4022423	4022514	.	-	.	gene_id "XLOC_000177"; transcript_id "TCONS_00004151"; exon_number "4"; oId "SRR6131118.155.8"; class_code "u"; tss_id "TSS4982";
PH02Scaffold00001	StringTie	exon	4022662	4022751	.	-	.	gene_id "XLOC_000177"; transcript_id "TCONS_00004151"; exon_number "5"; oId "SRR6131118.155.8"; class_code "u"; tss_id "TSS4982";
PH02Scaffold00001	StringTie	exon	4022826	4023348	.	-	.	gene_id "XLOC_000177"; transcript_id "TCONS_00004151"; exon_number "6"; oId "SRR6131118.155.8"; class_code "u"; tss_id "TSS4982";
PH02Scaffold00001	StringTie	exon	2004970	2005928	.	+	.	gene_id "XLOC_000029"; transcript_id "TCONS_00004191"; exon_number "1"; gene_name "PH02Gene00094"; oId "SRR6171235.218.2"; nearest_ref "PH02Gene00094.t1"; class_code "x"; tss_id "TSS1174";
PH02Scaffold00001	StringTie	exon	2047159	2047388	.	+	.	gene_id "XLOC_000029"; transcript_id "TCONS_00004191"; exon_number "2"; gene_name "PH02Gene00094"; oId "SRR6171235.218.2"; nearest_ref "PH02Gene00094.t1"; class_code "x"; tss_id "TSS1174";
PH02Scaffold00001	StringTie	exon	2097331	2097539	.	+	.	gene_id "XLOC_000029"; transcript_id "TCONS_00004191"; exon_number "3"; gene_name "PH02Gene00094"; oId "SRR6171235.218.2"; nearest_ref "PH02Gene00094.t1"; class_code "x"; tss_id "TSS1174";
PH02Scaffold00001	StringTie	exon	4804802	4805340	.	-	.	gene_id "XLOC_000190"; transcript_id "TCONS_00004370"; exon_number "1"; gene_name "PH02Gene00212"; oId "SRR6171237.289.3"; nearest_ref "PH02Gene00212.t1"; class_code "j"; tss_id "TSS5329";
PH02Scaffold00001	StringTie	exon	4805816	4805949	.	-	.	gene_id "XLOC_000190"; transcript_id "TCONS_00004370"; exon_number "2"; gene_name "PH02Gene00212"; oId "SRR6171237.289.3"; nearest_ref "PH02Gene00212.t1"; class_code "j"; tss_id "TSS5329";
PH02Scaffold00001	StringTie	exon	2004967	2005652	.	+	.	gene_id "XLOC_000029"; transcript_id "TCONS_00004611"; exon_number "1"; gene_name "PH02Gene00094"; oId "SRR6171243.175.11"; nearest_ref "PH02Gene00094.t1"; class_code "x"; tss_id "TSS1174";
PH02Scaffold00001	StringTie	exon	2046637	2047342	.	+	.	gene_id "XLOC_000029"; transcript_id "TCONS_00004611"; exon_number "2"; gene_name "PH02Gene00094"; oId "SRR6171243.175.11"; nearest_ref "PH02Gene00094.t1"; class_code "x"; tss_id "TSS1174";
PH02Scaffold00001	StringTie	exon	3565845	3566295	.	-	.	gene_id "XLOC_000160"; transcript_id "TCONS_00004621"; exon_number "1"; gene_name "PH02Gene00166"; oId "SRR6171256.160.1"; nearest_ref "PH02Gene00166.t2"; class_code "j"; tss_id "TSS4763";
PH02Scaffold00001	StringTie	exon	3566402	3566559	.	-	.	gene_id "XLOC_000160"; transcript_id "TCONS_00004621"; exon_number "2"; gene_name "PH02Gene00166"; oId "SRR6171256.160.1"; nearest_ref "PH02Gene00166.t2"; class_code "j"; tss_id "TSS4763";
PH02Scaffold00001	StringTie	exon	2958470	2958713	.	+	.	gene_id "XLOC_000043"; transcript_id "TCONS_00004702"; exon_number "1"; gene_name "PH02Gene00131"; oId "SRR8203875.72.1"; nearest_ref "PH02Gene00131.t1"; class_code "j"; tss_id "TSS1645";
PH02Scaffold00001	StringTie	exon	2964819	2964924	.	+	.	gene_id "XLOC_000043"; transcript_id "TCONS_00004702"; exon_number "2"; gene_name "PH02Gene00131"; oId "SRR8203875.72.1"; nearest_ref "PH02Gene00131.t1"; class_code "j"; tss_id "TSS1645";
PH02Scaffold00001	StringTie	exon	2965076	2965265	.	+	.	gene_id "XLOC_000043"; transcript_id "TCONS_00004702"; exon_number "3"; gene_name "PH02Gene00131"; oId "SRR8203875.72.1"; nearest_ref "PH02Gene00131.t1"; class_code "j"; tss_id "TSS1645";
PH02Scaffold00001	StringTie	exon	2965489	2966019	.	+	.	gene_id "XLOC_000043"; transcript_id "TCONS_00004702"; exon_number "4"; gene_name "PH02Gene00131"; oId "SRR8203875.72.1"; nearest_ref "PH02Gene00131.t1"; class_code "j"; tss_id "TSS1645";
PH02Scaffold00001	StringTie	exon	1905687	1905829	.	-	.	gene_id "XLOC_000119"; transcript_id "TCONS_00004801"; exon_number "1"; gene_name "PH02Gene00087"; oId "SRR6171247.108.2"; nearest_ref "PH02Gene00087.t2"; class_code "j"; tss_id "TSS4045";
PH02Scaffold00001	StringTie	exon	1905940	1906004	.	-	.	gene_id "XLOC_000119"; transcript_id "TCONS_00004801"; exon_number "2"; gene_name "PH02Gene00087"; oId "SRR6171247.108.2"; nearest_ref "PH02Gene00087.t2"; class_code "j"; tss_id "TSS4045";
PH02Scaffold00001	StringTie	exon	1906086	1906115	.	-	.	gene_id "XLOC_000119"; transcript_id "TCONS_00004801"; exon_number "3"; gene_name "PH02Gene00087"; oId "SRR6171247.108.2"; nearest_ref "PH02Gene00087.t2"; class_code "j"; tss_id "TSS4045";
PH02Scaffold00001	StringTie	exon	1906222	1906565	.	-	.	gene_id "XLOC_000119"; transcript_id "TCONS_00004801"; exon_number "4"; gene_name "PH02Gene00087"; oId "SRR6171247.108.2"; nearest_ref "PH02Gene00087.t2"; class_code "j"; tss_id "TSS4045";
PH02Scaffold00001	StringTie	exon	2731369	2731827	.	-	.	gene_id "XLOC_000137"; transcript_id "TCONS_00004838"; exon_number "1"; gene_name "PH02Gene00123"; oId "SRR6171248.129.3"; nearest_ref "PH02Gene00123.t1"; class_code "j"; tss_id "TSS4396";
PH02Scaffold00001	StringTie	exon	2732063	2732679	.	-	.	gene_id "XLOC_000137"; transcript_id "TCONS_00004838"; exon_number "2"; gene_name "PH02Gene00123"; oId "SRR6171248.129.3"; nearest_ref "PH02Gene00123.t1"; class_code "j"; tss_id "TSS4396";
PH02Scaffold00001	StringTie	exon	89003	89030	.	-	.	gene_id "XLOC_000080"; transcript_id "TCONS_00005241"; exon_number "1"; gene_name "PH02Gene00006"; oId "SRR6171258.8.1"; nearest_ref "PH02Gene00006.t1"; class_code "j"; tss_id "TSS3272";
PH02Scaffold00001	StringTie	exon	89682	90071	.	-	.	gene_id "XLOC_000080"; transcript_id "TCONS_00005241"; exon_number "2"; gene_name "PH02Gene00006"; oId "SRR6171258.8.1"; nearest_ref "PH02Gene00006.t1"; class_code "j"; tss_id "TSS3272";
PH02Scaffold00001	StringTie	exon	90184	90233	.	-	.	gene_id "XLOC_000080"; transcript_id "TCONS_00005241"; exon_number "3"; gene_name "PH02Gene00006"; oId "SRR6171258.8.1"; nearest_ref "PH02Gene00006.t1"; class_code "j"; tss_id "TSS3272";
PH02Scaffold00001	StringTie	exon	2096109	2096662	.	+	.	gene_id "XLOC_000029"; transcript_id "TCONS_00005260"; exon_number "1"; gene_name "PH02Gene00100"; oId "SRR6794230.93.3"; nearest_ref "PH02Gene00100.t1"; class_code "x"; tss_id "TSS1224";
PH02Scaffold00001	StringTie	exon	2169742	2169999	.	+	.	gene_id "XLOC_000029"; transcript_id "TCONS_00005260"; exon_number "2"; gene_name "PH02Gene00100"; oId "SRR6794230.93.3"; nearest_ref "PH02Gene00100.t1"; class_code "x"; tss_id "TSS1224";
PH02Scaffold00001	StringTie	exon	2170234	2170339	.	+	.	gene_id "XLOC_000029"; transcript_id "TCONS_00005260"; exon_number "3"; gene_name "PH02Gene00100"; oId "SRR6794230.93.3"; nearest_ref "PH02Gene00100.t1"; class_code "x"; tss_id "TSS1224";
PH02Scaffold00001	StringTie	exon	1973907	1974511	.	+	.	gene_id "XLOC_000029"; transcript_id "TCONS_00005270"; exon_number "1"; gene_name "PH02Gene00094"; oId "SRR6794231.130.6"; nearest_ref "PH02Gene00094.t1"; class_code "x"; tss_id "TSS1157";
PH02Scaffold00001	StringTie	exon	2046722	2047033	.	+	.	gene_id "XLOC_000029"; transcript_id "TCONS_00005270"; exon_number "2"; gene_name "PH02Gene00094"; oId "SRR6794231.130.6"; nearest_ref "PH02Gene00094.t1"; class_code "x"; tss_id "TSS1157";
PH02Scaffold00001	StringTie	exon	2047075	2047348	.	+	.	gene_id "XLOC_000029"; transcript_id "TCONS_00005270"; exon_number "3"; gene_name "PH02Gene00094"; oId "SRR6794231.130.6"; nearest_ref "PH02Gene00094.t1"; class_code "x"; tss_id "TSS1157";
PH02Scaffold00001	StringTie	exon	2046168	2046267	.	+	.	gene_id "XLOC_000029"; transcript_id "TCONS_00005275"; exon_number "1"; gene_name "PH02Gene00100"; oId "SRR6794231.130.2"; nearest_ref "PH02Gene00100.t1"; class_code "x"; tss_id "TSS1200";
PH02Scaffold00001	StringTie	exon	2096135	2096208	.	+	.	gene_id "XLOC_000029"; transcript_id "TCONS_00005275"; exon_number "2"; gene_name "PH02Gene00100"; oId "SRR6794231.130.2"; nearest_ref "PH02Gene00100.t1"; class_code "x"; tss_id "TSS1200";
PH02Scaffold00001	StringTie	exon	2125950	2126722	.	+	.	gene_id "XLOC_000029"; transcript_id "TCONS_00005275"; exon_number "3"; gene_name "PH02Gene00100"; oId "SRR6794231.130.2"; nearest_ref "PH02Gene00100.t1"; class_code "x"; tss_id "TSS1200";
PH02Scaffold00001	StringTie	exon	2170000	2170336	.	+	.	gene_id "XLOC_000029"; transcript_id "TCONS_00005275"; exon_number "4"; gene_name "PH02Gene00100"; oId "SRR6794231.130.2"; nearest_ref "PH02Gene00100.t1"; class_code "x"; tss_id "TSS1200";
PH02Scaffold00001	StringTie	exon	2046168	2046475	.	+	.	gene_id "XLOC_000029"; transcript_id "TCONS_00005276"; exon_number "1"; gene_name "PH02Gene00100"; oId "SRR6794231.130.5"; nearest_ref "PH02Gene00100.t1"; class_code "x"; tss_id "TSS1200";
PH02Scaffold00001	StringTie	exon	2096209	2096662	.	+	.	gene_id "XLOC_000029"; transcript_id "TCONS_00005276"; exon_number "2"; gene_name "PH02Gene00100"; oId "SRR6794231.130.5"; nearest_ref "PH02Gene00100.t1"; class_code "x"; tss_id "TSS1200";
PH02Scaffold00001	StringTie	exon	2169742	2170336	.	+	.	gene_id "XLOC_000029"; transcript_id "TCONS_00005276"; exon_number "3"; gene_name "PH02Gene00100"; oId "SRR6794231.130.5"; nearest_ref "PH02Gene00100.t1"; class_code "x"; tss_id "TSS1200";
PH02Scaffold00001	StringTie	exon	3480972	3481243	.	-	.	gene_id "XLOC_000160"; transcript_id "TCONS_00005287"; exon_number "1"; gene_name "PH02Gene00163"; oId "SRR6794231.109.1"; nearest_ref "PH02Gene00163.t1"; class_code "x"; tss_id "TSS4733";
PH02Scaffold00001	StringTie	exon	3502223	3502823	.	-	.	gene_id "XLOC_000160"; transcript_id "TCONS_00005287"; exon_number "2"; gene_name "PH02Gene00163"; oId "SRR6794231.109.1"; nearest_ref "PH02Gene00163.t1"; class_code "x"; tss_id "TSS4733";
PH02Scaffold00001	StringTie	exon	2004850	2005036	.	+	.	gene_id "XLOC_000029"; transcript_id "TCONS_00005302"; exon_number "1"; gene_name "PH02Gene00094"; oId "SRR6794233.84.1"; nearest_ref "PH02Gene00094.t1"; class_code "x"; tss_id "TSS1173";
PH02Scaffold00001	StringTie	exon	2046268	2046561	.	+	.	gene_id "XLOC_000029"; transcript_id "TCONS_00005302"; exon_number "2"; gene_name "PH02Gene00094"; oId "SRR6794233.84.1"; nearest_ref "PH02Gene00094.t1"; class_code "x"; tss_id "TSS1173";
PH02Scaffold00001	StringTie	exon	2096202	2096208	.	+	.	gene_id "XLOC_000029"; transcript_id "TCONS_00005302"; exon_number "3"; gene_name "PH02Gene00094"; oId "SRR6794233.84.1"; nearest_ref "PH02Gene00094.t1"; class_code "x"; tss_id "TSS1173";
PH02Scaffold00001	StringTie	exon	2125950	2126722	.	+	.	gene_id "XLOC_000029"; transcript_id "TCONS_00005302"; exon_number "4"; gene_name "PH02Gene00094"; oId "SRR6794233.84.1"; nearest_ref "PH02Gene00094.t1"; class_code "x"; tss_id "TSS1173";
PH02Scaffold00001	StringTie	exon	2170000	2170335	.	+	.	gene_id "XLOC_000029"; transcript_id "TCONS_00005302"; exon_number "5"; gene_name "PH02Gene00094"; oId "SRR6794233.84.1"; nearest_ref "PH02Gene00094.t1"; class_code "x"; tss_id "TSS1173";
PH02Scaffold00001	StringTie	exon	3449855	3450141	.	-	.	gene_id "XLOC_000160"; transcript_id "TCONS_00005318"; exon_number "1"; gene_name "PH02Gene00163"; oId "SRR6794233.121.1"; nearest_ref "PH02Gene00163.t1"; class_code "x"; tss_id "TSS4733";
PH02Scaffold00001	StringTie	exon	3502172	3502823	.	-	.	gene_id "XLOC_000160"; transcript_id "TCONS_00005318"; exon_number "2"; gene_name "PH02Gene00163"; oId "SRR6794233.121.1"; nearest_ref "PH02Gene00163.t1"; class_code "x"; tss_id "TSS4733";
PH02Scaffold00001	StringTie	exon	2004849	2005036	.	+	.	gene_id "XLOC_000029"; transcript_id "TCONS_00005320"; exon_number "1"; gene_name "PH02Gene00094"; oId "SRR6794234.116.1"; nearest_ref "PH02Gene00094.t1"; class_code "x"; tss_id "TSS1173";
PH02Scaffold00001	StringTie	exon	2046268	2046480	.	+	.	gene_id "XLOC_000029"; transcript_id "TCONS_00005320"; exon_number "2"; gene_name "PH02Gene00094"; oId "SRR6794234.116.1"; nearest_ref "PH02Gene00094.t1"; class_code "x"; tss_id "TSS1173";
PH02Scaffold00001	StringTie	exon	2096181	2096208	.	+	.	gene_id "XLOC_000029"; transcript_id "TCONS_00005320"; exon_number "3"; gene_name "PH02Gene00094"; oId "SRR6794234.116.1"; nearest_ref "PH02Gene00094.t1"; class_code "x"; tss_id "TSS1173";
PH02Scaffold00001	StringTie	exon	2125950	2126722	.	+	.	gene_id "XLOC_000029"; transcript_id "TCONS_00005320"; exon_number "4"; gene_name "PH02Gene00094"; oId "SRR6794234.116.1"; nearest_ref "PH02Gene00094.t1"; class_code "x"; tss_id "TSS1173";
PH02Scaffold00001	StringTie	exon	2170000	2170338	.	+	.	gene_id "XLOC_000029"; transcript_id "TCONS_00005320"; exon_number "5"; gene_name "PH02Gene00094"; oId "SRR6794234.116.1"; nearest_ref "PH02Gene00094.t1"; class_code "x"; tss_id "TSS1173";
PH02Scaffold00001	StringTie	exon	2046168	2046480	.	+	.	gene_id "XLOC_000029"; transcript_id "TCONS_00005322"; exon_number "1"; gene_name "PH02Gene00100"; oId "SRR6794234.116.3"; nearest_ref "PH02Gene00100.t1"; class_code "x"; tss_id "TSS1200";
PH02Scaffold00001	StringTie	exon	2096181	2096662	.	+	.	gene_id "XLOC_000029"; transcript_id "TCONS_00005322"; exon_number "2"; gene_name "PH02Gene00100"; oId "SRR6794234.116.3"; nearest_ref "PH02Gene00100.t1"; class_code "x"; tss_id "TSS1200";
PH02Scaffold00001	StringTie	exon	2169742	2170338	.	+	.	gene_id "XLOC_000029"; transcript_id "TCONS_00005322"; exon_number "3"; gene_name "PH02Gene00100"; oId "SRR6794234.116.3"; nearest_ref "PH02Gene00100.t1"; class_code "x"; tss_id "TSS1200";
PH02Scaffold00001	StringTie	exon	2097701	2097906	.	+	.	gene_id "XLOC_000029"; transcript_id "TCONS_00005323"; exon_number "1"; gene_name "PH02Gene00100"; oId "SRR6794234.116.5"; nearest_ref "PH02Gene00100.t1"; class_code "x"; tss_id "TSS1225";
PH02Scaffold00001	StringTie	exon	2127710	2127885	.	+	.	gene_id "XLOC_000029"; transcript_id "TCONS_00005323"; exon_number "2"; gene_name "PH02Gene00100"; oId "SRR6794234.116.5"; nearest_ref "PH02Gene00100.t1"; class_code "x"; tss_id "TSS1225";
PH02Scaffold00001	StringTie	exon	2171735	2171834	.	+	.	gene_id "XLOC_000029"; transcript_id "TCONS_00005323"; exon_number "3"; gene_name "PH02Gene00100"; oId "SRR6794234.116.5"; nearest_ref "PH02Gene00100.t1"; class_code "x"; tss_id "TSS1225";
PH02Scaffold00001	StringTie	exon	1973932	1974511	.	+	.	gene_id "XLOC_000029"; transcript_id "TCONS_00005343"; exon_number "1"; gene_name "PH02Gene00094"; oId "SRR8203872.79.5"; nearest_ref "PH02Gene00094.t1"; class_code "x"; tss_id "TSS1157";
PH02Scaffold00001	StringTie	exon	2046722	2046979	.	+	.	gene_id "XLOC_000029"; transcript_id "TCONS_00005343"; exon_number "2"; gene_name "PH02Gene00094"; oId "SRR8203872.79.5"; nearest_ref "PH02Gene00094.t1"; class_code "x"; tss_id "TSS1157";
PH02Scaffold00001	StringTie	exon	2170000	2170337	.	+	.	gene_id "XLOC_000029"; transcript_id "TCONS_00005343"; exon_number "3"; gene_name "PH02Gene00094"; oId "SRR8203872.79.5"; nearest_ref "PH02Gene00094.t1"; class_code "x"; tss_id "TSS1157";
PH02Scaffold00001	StringTie	exon	2954348	2955050	.	-	.	gene_id "XLOC_000147"; transcript_id "TCONS_00005359"; exon_number "1"; gene_name "PH02Gene00130"; oId "SRR8203872.77.4"; nearest_ref "PH02Gene00130.t1"; class_code "j"; tss_id "TSS4474";
PH02Scaffold00001	StringTie	exon	2955139	2955239	.	-	.	gene_id "XLOC_000147"; transcript_id "TCONS_00005359"; exon_number "2"; gene_name "PH02Gene00130"; oId "SRR8203872.77.4"; nearest_ref "PH02Gene00130.t1"; class_code "j"; tss_id "TSS4474";
PH02Scaffold00001	StringTie	exon	2955570	2955617	.	-	.	gene_id "XLOC_000147"; transcript_id "TCONS_00005359"; exon_number "3"; gene_name "PH02Gene00130"; oId "SRR8203872.77.4"; nearest_ref "PH02Gene00130.t1"; class_code "j"; tss_id "TSS4474";
PH02Scaffold00001	StringTie	exon	2955705	2956215	.	-	.	gene_id "XLOC_000147"; transcript_id "TCONS_00005359"; exon_number "4"; gene_name "PH02Gene00130"; oId "SRR8203872.77.4"; nearest_ref "PH02Gene00130.t1"; class_code "j"; tss_id "TSS4474";
PH02Scaffold00001	StringTie	exon	2956501	2958247	.	-	.	gene_id "XLOC_000147"; transcript_id "TCONS_00005359"; exon_number "5"; gene_name "PH02Gene00130"; oId "SRR8203872.77.4"; nearest_ref "PH02Gene00130.t1"; class_code "j"; tss_id "TSS4474";
PH02Scaffold00001	StringTie	exon	2958489	2958713	.	+	.	gene_id "XLOC_000043"; transcript_id "TCONS_00005440"; exon_number "1"; gene_name "PH02Gene00131"; oId "SRR8203882.75.4"; nearest_ref "PH02Gene00131.t1"; class_code "j"; tss_id "TSS1645";
PH02Scaffold00001	StringTie	exon	2965076	2965892	.	+	.	gene_id "XLOC_000043"; transcript_id "TCONS_00005440"; exon_number "2"; gene_name "PH02Gene00131"; oId "SRR8203882.75.4"; nearest_ref "PH02Gene00131.t1"; class_code "j"; tss_id "TSS1645";
PH02Scaffold00001	StringTie	exon	2004953	2005036	.	+	.	gene_id "XLOC_000029"; transcript_id "TCONS_00005452"; exon_number "1"; gene_name "PH02Gene00094"; oId "SRR8203883.82.3"; nearest_ref "PH02Gene00094.t1"; class_code "x"; tss_id "TSS1174";
PH02Scaffold00001	StringTie	exon	2126010	2126464	.	+	.	gene_id "XLOC_000029"; transcript_id "TCONS_00005452"; exon_number "2"; gene_name "PH02Gene00094"; oId "SRR8203883.82.3"; nearest_ref "PH02Gene00094.t1"; class_code "x"; tss_id "TSS1174";
PH02Scaffold00001	StringTie	exon	2169742	2170348	.	+	.	gene_id "XLOC_000029"; transcript_id "TCONS_00005452"; exon_number "3"; gene_name "PH02Gene00094"; oId "SRR8203883.82.3"; nearest_ref "PH02Gene00094.t1"; class_code "x"; tss_id "TSS1174";
PH02Scaffold00001	StringTie	exon	1401641	1402915	.	-	.	gene_id "XLOC_000108"; transcript_id "TCONS_00005473"; exon_number "1"; oId "SRR8203884.42.1"; class_code "u"; tss_id "TSS3808";
PH02Scaffold00001	StringTie	exon	1402989	1403056	.	-	.	gene_id "XLOC_000108"; transcript_id "TCONS_00005473"; exon_number "2"; oId "SRR8203884.42.1"; class_code "u"; tss_id "TSS3808";
PH02Scaffold00001	StringTie	exon	1403387	1403452	.	-	.	gene_id "XLOC_000108"; transcript_id "TCONS_00005473"; exon_number "3"; oId "SRR8203884.42.1"; class_code "u"; tss_id "TSS3808";
PH02Scaffold00001	StringTie	exon	1403550	1403622	.	-	.	gene_id "XLOC_000108"; transcript_id "TCONS_00005473"; exon_number "4"; oId "SRR8203884.42.1"; class_code "u"; tss_id "TSS3808";
PH02Scaffold00001	StringTie	exon	1403706	1404753	.	-	.	gene_id "XLOC_000108"; transcript_id "TCONS_00005473"; exon_number "5"; oId "SRR8203884.42.1"; class_code "u"; tss_id "TSS3808";
PH02Scaffold00001	StringTie	exon	1406253	1406840	.	-	.	gene_id "XLOC_000108"; transcript_id "TCONS_00005473"; exon_number "6"; oId "SRR8203884.42.1"; class_code "u"; tss_id "TSS3808";
PH02Scaffold00001	StringTie	exon	2046095	2047033	.	+	.	gene_id "XLOC_000029"; transcript_id "TCONS_00005478"; exon_number "1"; gene_name "PH02Gene00095"; oId "SRR8203885.76.12"; nearest_ref "PH02Gene00095.t1"; class_code "x"; tss_id "TSS1200";
PH02Scaffold00001	StringTie	exon	2047075	2047348	.	+	.	gene_id "XLOC_000029"; transcript_id "TCONS_00005478"; exon_number "2"; gene_name "PH02Gene00095"; oId "SRR8203885.76.12"; nearest_ref "PH02Gene00095.t1"; class_code "x"; tss_id "TSS1200";
PH02Scaffold00001	StringTie	exon	1973914	1974769	.	+	.	gene_id "XLOC_000029"; transcript_id "TCONS_00005502"; exon_number "1"; gene_name "PH02Gene00094"; oId "SRR8203887.111.1"; nearest_ref "PH02Gene00094.t1"; class_code "x"; tss_id "TSS1157";
PH02Scaffold00001	StringTie	exon	2046980	2047285	.	+	.	gene_id "XLOC_000029"; transcript_id "TCONS_00005502"; exon_number "2"; gene_name "PH02Gene00094"; oId "SRR8203887.111.1"; nearest_ref "PH02Gene00094.t1"; class_code "x"; tss_id "TSS1157";
PH02Scaffold00001	StringTie	exon	2096937	2097258	.	+	.	gene_id "XLOC_000029"; transcript_id "TCONS_00005502"; exon_number "3"; gene_name "PH02Gene00094"; oId "SRR8203887.111.1"; nearest_ref "PH02Gene00094.t1"; class_code "x"; tss_id "TSS1157";
PH02Scaffold00001	StringTie	exon	1973914	1974511	.	+	.	gene_id "XLOC_000029"; transcript_id "TCONS_00005503"; exon_number "1"; gene_name "PH02Gene00094"; oId "SRR8203887.111.5"; nearest_ref "PH02Gene00094.t1"; class_code "x"; tss_id "TSS1157";
PH02Scaffold00001	StringTie	exon	2046722	2047285	.	+	.	gene_id "XLOC_000029"; transcript_id "TCONS_00005503"; exon_number "2"; gene_name "PH02Gene00094"; oId "SRR8203887.111.5"; nearest_ref "PH02Gene00094.t1"; class_code "x"; tss_id "TSS1157";
PH02Scaffold00001	StringTie	exon	2096937	2097258	.	+	.	gene_id "XLOC_000029"; transcript_id "TCONS_00005503"; exon_number "3"; gene_name "PH02Gene00094"; oId "SRR8203887.111.5"; nearest_ref "PH02Gene00094.t1"; class_code "x"; tss_id "TSS1157";
PH02Scaffold00001	StringTie	exon	2004852	2005749	.	+	.	gene_id "XLOC_000029"; transcript_id "TCONS_00005504"; exon_number "1"; gene_name "PH02Gene00094"; oId "SRR9218107.113.3"; nearest_ref "PH02Gene00094.t1"; class_code "x"; tss_id "TSS1173";
PH02Scaffold00001	StringTie	exon	2046980	2047285	.	+	.	gene_id "XLOC_000029"; transcript_id "TCONS_00005504"; exon_number "2"; gene_name "PH02Gene00094"; oId "SRR9218107.113.3"; nearest_ref "PH02Gene00094.t1"; class_code "x"; tss_id "TSS1173";
PH02Scaffold00001	StringTie	exon	2096937	2097255	.	+	.	gene_id "XLOC_000029"; transcript_id "TCONS_00005504"; exon_number "3"; gene_name "PH02Gene00094"; oId "SRR9218107.113.3"; nearest_ref "PH02Gene00094.t1"; class_code "x"; tss_id "TSS1173";
PH02Scaffold00001	StringTie	exon	2004913	2005008	.	+	.	gene_id "XLOC_000029"; transcript_id "TCONS_00005505"; exon_number "1"; gene_name "PH02Gene00094"; oId "SRR8203887.111.4"; nearest_ref "PH02Gene00094.t1"; class_code "x"; tss_id "TSS1174";
PH02Scaffold00001	StringTie	exon	2046240	2047285	.	+	.	gene_id "XLOC_000029"; transcript_id "TCONS_00005505"; exon_number "2"; gene_name "PH02Gene00094"; oId "SRR8203887.111.4"; nearest_ref "PH02Gene00094.t1"; class_code "x"; tss_id "TSS1174";
PH02Scaffold00001	StringTie	exon	2096937	2097258	.	+	.	gene_id "XLOC_000029"; transcript_id "TCONS_00005505"; exon_number "3"; gene_name "PH02Gene00094"; oId "SRR8203887.111.4"; nearest_ref "PH02Gene00094.t1"; class_code "x"; tss_id "TSS1174";
PH02Scaffold00001	StringTie	exon	580903	581802	.	+	.	gene_id "XLOC_000013"; transcript_id "TCONS_00005810"; exon_number "1"; gene_name "PH02Gene00024"; oId "SRR8245858.90.10"; nearest_ref "PH02Gene00024.t1"; class_code "o"; tss_id "TSS317";
PH02Scaffold00001	StringTie	exon	583806	584077	.	+	.	gene_id "XLOC_000013"; transcript_id "TCONS_00005810"; exon_number "2"; gene_name "PH02Gene00024"; oId "SRR8245858.90.10"; nearest_ref "PH02Gene00024.t1"; class_code "o"; tss_id "TSS317";
PH02Scaffold00001	StringTie	exon	609878	610111	.	+	.	gene_id "XLOC_000013"; transcript_id "TCONS_00005831"; exon_number "1"; gene_name "PH02Gene00026"; oId "SRR8245858.92.14"; nearest_ref "PH02Gene00026.t1"; class_code "o"; tss_id "TSS352";
PH02Scaffold00001	StringTie	exon	612764	613070	.	+	.	gene_id "XLOC_000013"; transcript_id "TCONS_00005831"; exon_number "2"; gene_name "PH02Gene00026"; oId "SRR8245858.92.14"; nearest_ref "PH02Gene00026.t1"; class_code "o"; tss_id "TSS352";
PH02Scaffold00001	StringTie	exon	615105	615213	.	+	.	gene_id "XLOC_000013"; transcript_id "TCONS_00005831"; exon_number "3"; gene_name "PH02Gene00026"; oId "SRR8245858.92.14"; nearest_ref "PH02Gene00026.t1"; class_code "o"; tss_id "TSS352";
PH02Scaffold00001	StringTie	exon	1102618	1102656	.	+	.	gene_id "XLOC_000018"; transcript_id "TCONS_00006068"; exon_number "1"; gene_name "PH02Gene00054"; oId "SRR8245858.146.4"; nearest_ref "PH02Gene00054.t1"; class_code "o"; tss_id "TSS605";
PH02Scaffold00001	StringTie	exon	1104395	1105162	.	+	.	gene_id "XLOC_000018"; transcript_id "TCONS_00006068"; exon_number "2"; gene_name "PH02Gene00054"; oId "SRR8245858.146.4"; nearest_ref "PH02Gene00054.t1"; class_code "o"; tss_id "TSS605";
PH02Scaffold00001	StringTie	exon	1108827	1109259	.	+	.	gene_id "XLOC_000018"; transcript_id "TCONS_00006068"; exon_number "3"; gene_name "PH02Gene00054"; oId "SRR8245858.146.4"; nearest_ref "PH02Gene00054.t1"; class_code "o"; tss_id "TSS605";
PH02Scaffold00001	StringTie	exon	1111424	1112540	.	+	.	gene_id "XLOC_000018"; transcript_id "TCONS_00006068"; exon_number "4"; gene_name "PH02Gene00054"; oId "SRR8245858.146.4"; nearest_ref "PH02Gene00054.t1"; class_code "o"; tss_id "TSS605";
PH02Scaffold00001	StringTie	exon	1102618	1102656	.	+	.	gene_id "XLOC_000018"; transcript_id "TCONS_00006071"; exon_number "1"; gene_name "PH02Gene00054"; oId "SRR8245858.146.7"; nearest_ref "PH02Gene00054.t1"; class_code "o"; tss_id "TSS605";
PH02Scaffold00001	StringTie	exon	1104395	1105162	.	+	.	gene_id "XLOC_000018"; transcript_id "TCONS_00006071"; exon_number "2"; gene_name "PH02Gene00054"; oId "SRR8245858.146.7"; nearest_ref "PH02Gene00054.t1"; class_code "o"; tss_id "TSS605";
PH02Scaffold00001	StringTie	exon	1107309	1108155	.	+	.	gene_id "XLOC_000018"; transcript_id "TCONS_00006071"; exon_number "3"; gene_name "PH02Gene00054"; oId "SRR8245858.146.7"; nearest_ref "PH02Gene00054.t1"; class_code "o"; tss_id "TSS605";
PH02Scaffold00001	StringTie	exon	1111424	1112540	.	+	.	gene_id "XLOC_000018"; transcript_id "TCONS_00006071"; exon_number "4"; gene_name "PH02Gene00054"; oId "SRR8245858.146.7"; nearest_ref "PH02Gene00054.t1"; class_code "o"; tss_id "TSS605";
PH02Scaffold00001	StringTie	exon	1133859	1134161	.	+	.	gene_id "XLOC_000019"; transcript_id "TCONS_00006090"; exon_number "1"; gene_name "PH02Gene00056"; oId "SRR8245858.218.2"; nearest_ref "PH02Gene00056.t2"; class_code "o"; tss_id "TSS639";
PH02Scaffold00001	StringTie	exon	1136237	1136550	.	+	.	gene_id "XLOC_000019"; transcript_id "TCONS_00006090"; exon_number "2"; gene_name "PH02Gene00056"; oId "SRR8245858.218.2"; nearest_ref "PH02Gene00056.t2"; class_code "o"; tss_id "TSS639";
PH02Scaffold00001	StringTie	exon	1140097	1140986	.	+	.	gene_id "XLOC_000019"; transcript_id "TCONS_00006090"; exon_number "3"; gene_name "PH02Gene00056"; oId "SRR8245858.218.2"; nearest_ref "PH02Gene00056.t2"; class_code "o"; tss_id "TSS639";
PH02Scaffold00001	StringTie	exon	1143069	1143449	.	+	.	gene_id "XLOC_000019"; transcript_id "TCONS_00006090"; exon_number "4"; gene_name "PH02Gene00056"; oId "SRR8245858.218.2"; nearest_ref "PH02Gene00056.t2"; class_code "o"; tss_id "TSS639";
PH02Scaffold00001	StringTie	exon	1145149	1146301	.	+	.	gene_id "XLOC_000019"; transcript_id "TCONS_00006090"; exon_number "5"; gene_name "PH02Gene00056"; oId "SRR8245858.218.2"; nearest_ref "PH02Gene00056.t2"; class_code "o"; tss_id "TSS639";
PH02Scaffold00001	StringTie	exon	1146417	1147027	.	+	.	gene_id "XLOC_000019"; transcript_id "TCONS_00006101"; exon_number "1"; gene_name "PH02Gene00056"; oId "SRR8245858.223.1"; nearest_ref "PH02Gene00056.t2"; class_code "o"; tss_id "TSS646";
PH02Scaffold00001	StringTie	exon	1149348	1149659	.	+	.	gene_id "XLOC_000019"; transcript_id "TCONS_00006101"; exon_number "2"; gene_name "PH02Gene00056"; oId "SRR8245858.223.1"; nearest_ref "PH02Gene00056.t2"; class_code "o"; tss_id "TSS646";
PH02Scaffold00001	StringTie	exon	1152472	1153627	.	+	.	gene_id "XLOC_000019"; transcript_id "TCONS_00006101"; exon_number "3"; gene_name "PH02Gene00056"; oId "SRR8245858.223.1"; nearest_ref "PH02Gene00056.t2"; class_code "o"; tss_id "TSS646";
PH02Scaffold00001	StringTie	exon	1156001	1156451	.	+	.	gene_id "XLOC_000019"; transcript_id "TCONS_00006101"; exon_number "4"; gene_name "PH02Gene00056"; oId "SRR8245858.223.1"; nearest_ref "PH02Gene00056.t2"; class_code "o"; tss_id "TSS646";
PH02Scaffold00001	StringTie	exon	1158213	1158754	.	+	.	gene_id "XLOC_000019"; transcript_id "TCONS_00006101"; exon_number "5"; gene_name "PH02Gene00056"; oId "SRR8245858.223.1"; nearest_ref "PH02Gene00056.t2"; class_code "o"; tss_id "TSS646";
PH02Scaffold00001	StringTie	exon	1307529	1308175	.	+	.	gene_id "XLOC_000019"; transcript_id "TCONS_00006193"; exon_number "1"; gene_name "PH02Gene00066"; oId "SRR8245858.202.2"; nearest_ref "PH02Gene00066.t1"; class_code "o"; tss_id "TSS762";
PH02Scaffold00001	StringTie	exon	1309787	1311522	.	+	.	gene_id "XLOC_000019"; transcript_id "TCONS_00006193"; exon_number "2"; gene_name "PH02Gene00066"; oId "SRR8245858.202.2"; nearest_ref "PH02Gene00066.t1"; class_code "o"; tss_id "TSS762";
PH02Scaffold00001	StringTie	exon	1313887	1313985	.	+	.	gene_id "XLOC_000019"; transcript_id "TCONS_00006193"; exon_number "3"; gene_name "PH02Gene00066"; oId "SRR8245858.202.2"; nearest_ref "PH02Gene00066.t1"; class_code "o"; tss_id "TSS762";
PH02Scaffold00001	StringTie	exon	1316538	1317013	.	+	.	gene_id "XLOC_000019"; transcript_id "TCONS_00006193"; exon_number "4"; gene_name "PH02Gene00066"; oId "SRR8245858.202.2"; nearest_ref "PH02Gene00066.t1"; class_code "o"; tss_id "TSS762";
PH02Scaffold00001	StringTie	exon	1319777	1321811	.	+	.	gene_id "XLOC_000019"; transcript_id "TCONS_00006193"; exon_number "5"; gene_name "PH02Gene00066"; oId "SRR8245858.202.2"; nearest_ref "PH02Gene00066.t1"; class_code "o"; tss_id "TSS762";
PH02Scaffold00001	StringTie	exon	1401173	1401555	.	+	.	gene_id "XLOC_000022"; transcript_id "TCONS_00006224"; exon_number "1"; oId "SRR8245858.292.5"; class_code "u"; tss_id "TSS798";
PH02Scaffold00001	StringTie	exon	1402938	1403367	.	+	.	gene_id "XLOC_000022"; transcript_id "TCONS_00006224"; exon_number "2"; oId "SRR8245858.292.5"; class_code "u"; tss_id "TSS798";
PH02Scaffold00001	StringTie	exon	1405945	1406811	.	+	.	gene_id "XLOC_000022"; transcript_id "TCONS_00006224"; exon_number "3"; oId "SRR8245858.292.5"; class_code "u"; tss_id "TSS798";
PH02Scaffold00001	StringTie	exon	1968746	1969011	.	+	.	gene_id "XLOC_000029"; transcript_id "TCONS_00006518"; exon_number "1"; gene_name "PH02Gene00091"; oId "SRR8245858.431.6"; nearest_ref "PH02Gene00091.t1"; class_code "o"; tss_id "TSS1154";
PH02Scaffold00001	StringTie	exon	1972013	1972634	.	+	.	gene_id "XLOC_000029"; transcript_id "TCONS_00006518"; exon_number "2"; gene_name "PH02Gene00091"; oId "SRR8245858.431.6"; nearest_ref "PH02Gene00091.t1"; class_code "o"; tss_id "TSS1154";
PH02Scaffold00001	StringTie	exon	1975253	1975700	.	+	.	gene_id "XLOC_000029"; transcript_id "TCONS_00006518"; exon_number "3"; gene_name "PH02Gene00091"; oId "SRR8245858.431.6"; nearest_ref "PH02Gene00091.t1"; class_code "o"; tss_id "TSS1154";
PH02Scaffold00001	StringTie	exon	1978497	1978689	.	+	.	gene_id "XLOC_000029"; transcript_id "TCONS_00006518"; exon_number "4"; gene_name "PH02Gene00091"; oId "SRR8245858.431.6"; nearest_ref "PH02Gene00091.t1"; class_code "o"; tss_id "TSS1154";
PH02Scaffold00001	StringTie	exon	1968746	1969011	.	+	.	gene_id "XLOC_000029"; transcript_id "TCONS_00006519"; exon_number "1"; gene_name "PH02Gene00091"; oId "SRR8245858.431.7"; nearest_ref "PH02Gene00091.t1"; class_code "o"; tss_id "TSS1154";
PH02Scaffold00001	StringTie	exon	1972013	1972541	.	+	.	gene_id "XLOC_000029"; transcript_id "TCONS_00006519"; exon_number "2"; gene_name "PH02Gene00091"; oId "SRR8245858.431.7"; nearest_ref "PH02Gene00091.t1"; class_code "o"; tss_id "TSS1154";
PH02Scaffold00001	StringTie	exon	1975253	1975700	.	+	.	gene_id "XLOC_000029"; transcript_id "TCONS_00006519"; exon_number "3"; gene_name "PH02Gene00091"; oId "SRR8245858.431.7"; nearest_ref "PH02Gene00091.t1"; class_code "o"; tss_id "TSS1154";
PH02Scaffold00001	StringTie	exon	1978497	1978689	.	+	.	gene_id "XLOC_000029"; transcript_id "TCONS_00006519"; exon_number "4"; gene_name "PH02Gene00091"; oId "SRR8245858.431.7"; nearest_ref "PH02Gene00091.t1"; class_code "o"; tss_id "TSS1154";
PH02Scaffold00001	StringTie	exon	1981480	1981797	.	+	.	gene_id "XLOC_000029"; transcript_id "TCONS_00006526"; exon_number "1"; gene_name "PH02Gene00094"; oId "SRR8245858.437.23"; nearest_ref "PH02Gene00094.t1"; class_code "x"; tss_id "TSS1161";
PH02Scaffold00001	StringTie	exon	2051562	2052562	.	+	.	gene_id "XLOC_000029"; transcript_id "TCONS_00006526"; exon_number "2"; gene_name "PH02Gene00094"; oId "SRR8245858.437.23"; nearest_ref "PH02Gene00094.t1"; class_code "x"; tss_id "TSS1161";
PH02Scaffold00001	StringTie	exon	2054586	2055394	.	+	.	gene_id "XLOC_000029"; transcript_id "TCONS_00006526"; exon_number "3"; gene_name "PH02Gene00094"; oId "SRR8245858.437.23"; nearest_ref "PH02Gene00094.t1"; class_code "x"; tss_id "TSS1161";
PH02Scaffold00001	StringTie	exon	2057166	2057379	.	+	.	gene_id "XLOC_000029"; transcript_id "TCONS_00006526"; exon_number "4"; gene_name "PH02Gene00094"; oId "SRR8245858.437.23"; nearest_ref "PH02Gene00094.t1"; class_code "x"; tss_id "TSS1161";
PH02Scaffold00001	StringTie	exon	2004386	2006231	.	+	.	gene_id "XLOC_000029"; transcript_id "TCONS_00006541"; exon_number "1"; gene_name "PH02Gene00093"; oId "SRR8245858.437.80"; nearest_ref "PH02Gene00093.t1"; class_code "x"; tss_id "TSS1172";
PH02Scaffold00001	StringTie	exon	2008003	2008560	.	+	.	gene_id "XLOC_000029"; transcript_id "TCONS_00006541"; exon_number "2"; gene_name "PH02Gene00093"; oId "SRR8245858.437.80"; nearest_ref "PH02Gene00093.t1"; class_code "x"; tss_id "TSS1172";
PH02Scaffold00001	StringTie	exon	2004386	2006678	.	+	.	gene_id "XLOC_000029"; transcript_id "TCONS_00006543"; exon_number "1"; gene_name "PH02Gene00093"; oId "SRR8245858.437.93"; nearest_ref "PH02Gene00093.t1"; class_code "x"; tss_id "TSS1172";
PH02Scaffold00001	StringTie	exon	2011836	2013336	.	+	.	gene_id "XLOC_000029"; transcript_id "TCONS_00006543"; exon_number "2"; gene_name "PH02Gene00093"; oId "SRR8245858.437.93"; nearest_ref "PH02Gene00093.t1"; class_code "x"; tss_id "TSS1172";
PH02Scaffold00001	StringTie	exon	2041894	2041933	.	+	.	gene_id "XLOC_000029"; transcript_id "TCONS_00006568"; exon_number "1"; gene_name "PH02Gene00094"; oId "SRR8245858.437.24"; nearest_ref "PH02Gene00094.t1"; class_code "x"; tss_id "TSS1197";
PH02Scaffold00001	StringTie	exon	2043107	2044283	.	+	.	gene_id "XLOC_000029"; transcript_id "TCONS_00006568"; exon_number "2"; gene_name "PH02Gene00094"; oId "SRR8245858.437.24"; nearest_ref "PH02Gene00094.t1"; class_code "x"; tss_id "TSS1197";
PH02Scaffold00001	StringTie	exon	2045585	2047914	.	+	.	gene_id "XLOC_000029"; transcript_id "TCONS_00006568"; exon_number "3"; gene_name "PH02Gene00094"; oId "SRR8245858.437.24"; nearest_ref "PH02Gene00094.t1"; class_code "x"; tss_id "TSS1197";
PH02Scaffold00001	StringTie	exon	2049247	2049766	.	+	.	gene_id "XLOC_000029"; transcript_id "TCONS_00006568"; exon_number "4"; gene_name "PH02Gene00094"; oId "SRR8245858.437.24"; nearest_ref "PH02Gene00094.t1"; class_code "x"; tss_id "TSS1197";
PH02Scaffold00001	StringTie	exon	2041894	2041933	.	+	.	gene_id "XLOC_000029"; transcript_id "TCONS_00006569"; exon_number "1"; gene_name "PH02Gene00094"; oId "SRR8245858.437.2"; nearest_ref "PH02Gene00094.t1"; class_code "x"; tss_id "TSS1197";
PH02Scaffold00001	StringTie	exon	2043107	2044283	.	+	.	gene_id "XLOC_000029"; transcript_id "TCONS_00006569"; exon_number "2"; gene_name "PH02Gene00094"; oId "SRR8245858.437.2"; nearest_ref "PH02Gene00094.t1"; class_code "x"; tss_id "TSS1197";
PH02Scaffold00001	StringTie	exon	2045585	2047177	.	+	.	gene_id "XLOC_000029"; transcript_id "TCONS_00006569"; exon_number "3"; gene_name "PH02Gene00094"; oId "SRR8245858.437.2"; nearest_ref "PH02Gene00094.t1"; class_code "x"; tss_id "TSS1197";
PH02Scaffold00001	StringTie	exon	2048416	2049246	.	+	.	gene_id "XLOC_000029"; transcript_id "TCONS_00006569"; exon_number "4"; gene_name "PH02Gene00094"; oId "SRR8245858.437.2"; nearest_ref "PH02Gene00094.t1"; class_code "x"; tss_id "TSS1197";
PH02Scaffold00001	StringTie	exon	2051256	2051539	.	+	.	gene_id "XLOC_000029"; transcript_id "TCONS_00006569"; exon_number "5"; gene_name "PH02Gene00094"; oId "SRR8245858.437.2"; nearest_ref "PH02Gene00094.t1"; class_code "x"; tss_id "TSS1197";
PH02Scaffold00001	StringTie	exon	2054535	2055394	.	+	.	gene_id "XLOC_000029"; transcript_id "TCONS_00006569"; exon_number "6"; gene_name "PH02Gene00094"; oId "SRR8245858.437.2"; nearest_ref "PH02Gene00094.t1"; class_code "x"; tss_id "TSS1197";
PH02Scaffold00001	StringTie	exon	2057166	2057379	.	+	.	gene_id "XLOC_000029"; transcript_id "TCONS_00006569"; exon_number "7"; gene_name "PH02Gene00094"; oId "SRR8245858.437.2"; nearest_ref "PH02Gene00094.t1"; class_code "x"; tss_id "TSS1197";
PH02Scaffold00001	StringTie	exon	2088963	2089356	.	+	.	gene_id "XLOC_000029"; transcript_id "TCONS_00006596"; exon_number "1"; gene_name "PH02Gene00098"; oId "SRR8245858.437.6"; nearest_ref "PH02Gene00098.t1"; class_code "x"; tss_id "TSS1218";
PH02Scaffold00001	StringTie	exon	2091879	2092327	.	+	.	gene_id "XLOC_000029"; transcript_id "TCONS_00006596"; exon_number "2"; gene_name "PH02Gene00098"; oId "SRR8245858.437.6"; nearest_ref "PH02Gene00098.t1"; class_code "x"; tss_id "TSS1218";
PH02Scaffold00001	StringTie	exon	2094271	2094809	.	+	.	gene_id "XLOC_000029"; transcript_id "TCONS_00006596"; exon_number "3"; gene_name "PH02Gene00098"; oId "SRR8245858.437.6"; nearest_ref "PH02Gene00098.t1"; class_code "x"; tss_id "TSS1218";
PH02Scaffold00001	StringTie	exon	2127206	2128159	.	+	.	gene_id "XLOC_000029"; transcript_id "TCONS_00006596"; exon_number "4"; gene_name "PH02Gene00098"; oId "SRR8245858.437.6"; nearest_ref "PH02Gene00098.t1"; class_code "x"; tss_id "TSS1218";
PH02Scaffold00001	StringTie	exon	2130840	2131200	.	+	.	gene_id "XLOC_000029"; transcript_id "TCONS_00006596"; exon_number "5"; gene_name "PH02Gene00098"; oId "SRR8245858.437.6"; nearest_ref "PH02Gene00098.t1"; class_code "x"; tss_id "TSS1218";
PH02Scaffold00001	StringTie	exon	2088963	2089741	.	+	.	gene_id "XLOC_000029"; transcript_id "TCONS_00006597"; exon_number "1"; gene_name "PH02Gene00098"; oId "SRR8245858.437.7"; nearest_ref "PH02Gene00098.t1"; class_code "x"; tss_id "TSS1218";
PH02Scaffold00001	StringTie	exon	2091879	2092508	.	+	.	gene_id "XLOC_000029"; transcript_id "TCONS_00006597"; exon_number "2"; gene_name "PH02Gene00098"; oId "SRR8245858.437.7"; nearest_ref "PH02Gene00098.t1"; class_code "x"; tss_id "TSS1218";
PH02Scaffold00001	StringTie	exon	2094271	2094809	.	+	.	gene_id "XLOC_000029"; transcript_id "TCONS_00006597"; exon_number "3"; gene_name "PH02Gene00098"; oId "SRR8245858.437.7"; nearest_ref "PH02Gene00098.t1"; class_code "x"; tss_id "TSS1218";
PH02Scaffold00001	StringTie	exon	2127206	2128159	.	+	.	gene_id "XLOC_000029"; transcript_id "TCONS_00006597"; exon_number "4"; gene_name "PH02Gene00098"; oId "SRR8245858.437.7"; nearest_ref "PH02Gene00098.t1"; class_code "x"; tss_id "TSS1218";
PH02Scaffold00001	StringTie	exon	2130840	2131200	.	+	.	gene_id "XLOC_000029"; transcript_id "TCONS_00006597"; exon_number "5"; gene_name "PH02Gene00098"; oId "SRR8245858.437.7"; nearest_ref "PH02Gene00098.t1"; class_code "x"; tss_id "TSS1218";
PH02Scaffold00001	StringTie	exon	2121478	2121539	.	+	.	gene_id "XLOC_000029"; transcript_id "TCONS_00006617"; exon_number "1"; gene_name "PH02Gene00098"; oId "SRR8245858.437.13"; nearest_ref "PH02Gene00098.t1"; class_code "x"; tss_id "TSS1239";
PH02Scaffold00001	StringTie	exon	2124294	2125148	.	+	.	gene_id "XLOC_000029"; transcript_id "TCONS_00006617"; exon_number "2"; gene_name "PH02Gene00098"; oId "SRR8245858.437.13"; nearest_ref "PH02Gene00098.t1"; class_code "x"; tss_id "TSS1239";
PH02Scaffold00001	StringTie	exon	2127206	2128159	.	+	.	gene_id "XLOC_000029"; transcript_id "TCONS_00006617"; exon_number "3"; gene_name "PH02Gene00098"; oId "SRR8245858.437.13"; nearest_ref "PH02Gene00098.t1"; class_code "x"; tss_id "TSS1239";
PH02Scaffold00001	StringTie	exon	2130840	2131200	.	+	.	gene_id "XLOC_000029"; transcript_id "TCONS_00006617"; exon_number "4"; gene_name "PH02Gene00098"; oId "SRR8245858.437.13"; nearest_ref "PH02Gene00098.t1"; class_code "x"; tss_id "TSS1239";
PH02Scaffold00001	StringTie	exon	2123761	2124044	.	+	.	gene_id "XLOC_000029"; transcript_id "TCONS_00006618"; exon_number "1"; gene_name "PH02Gene00098"; oId "SRR8245858.437.31"; nearest_ref "PH02Gene00098.t1"; class_code "x"; tss_id "TSS1241";
PH02Scaffold00001	StringTie	exon	2127206	2128159	.	+	.	gene_id "XLOC_000029"; transcript_id "TCONS_00006618"; exon_number "2"; gene_name "PH02Gene00098"; oId "SRR8245858.437.31"; nearest_ref "PH02Gene00098.t1"; class_code "x"; tss_id "TSS1241";
PH02Scaffold00001	StringTie	exon	2130840	2131200	.	+	.	gene_id "XLOC_000029"; transcript_id "TCONS_00006618"; exon_number "3"; gene_name "PH02Gene00098"; oId "SRR8245858.437.31"; nearest_ref "PH02Gene00098.t1"; class_code "x"; tss_id "TSS1241";
PH02Scaffold00001	StringTie	exon	2969411	2969706	.	+	.	gene_id "XLOC_000043"; transcript_id "TCONS_00007062"; exon_number "1"; gene_name "PH02Gene00133"; oId "SRR8245858.553.2"; nearest_ref "PH02Gene00133.t1"; class_code "o"; tss_id "TSS1657";
PH02Scaffold00001	StringTie	exon	2971111	2972015	.	+	.	gene_id "XLOC_000043"; transcript_id "TCONS_00007062"; exon_number "2"; gene_name "PH02Gene00133"; oId "SRR8245858.553.2"; nearest_ref "PH02Gene00133.t1"; class_code "o"; tss_id "TSS1657";
PH02Scaffold00001	StringTie	exon	2973819	2975031	.	+	.	gene_id "XLOC_000043"; transcript_id "TCONS_00007062"; exon_number "3"; gene_name "PH02Gene00133"; oId "SRR8245858.553.2"; nearest_ref "PH02Gene00133.t1"; class_code "o"; tss_id "TSS1657";
PH02Scaffold00001	StringTie	exon	2977284	2978442	.	+	.	gene_id "XLOC_000043"; transcript_id "TCONS_00007062"; exon_number "4"; gene_name "PH02Gene00133"; oId "SRR8245858.553.2"; nearest_ref "PH02Gene00133.t1"; class_code "o"; tss_id "TSS1657";
PH02Scaffold00001	StringTie	exon	2980559	2981671	.	+	.	gene_id "XLOC_000043"; transcript_id "TCONS_00007062"; exon_number "5"; gene_name "PH02Gene00133"; oId "SRR8245858.553.2"; nearest_ref "PH02Gene00133.t1"; class_code "o"; tss_id "TSS1657";
PH02Scaffold00001	StringTie	exon	3024544	3025658	.	+	.	gene_id "XLOC_000045"; transcript_id "TCONS_00007092"; exon_number "1"; gene_name "PH02Gene00135"; oId "SRR8245858.558.13"; nearest_ref "PH02Gene00135.t1"; class_code "x"; tss_id "TSS1688";
PH02Scaffold00001	StringTie	exon	3026577	3026774	.	+	.	gene_id "XLOC_000045"; transcript_id "TCONS_00007092"; exon_number "2"; gene_name "PH02Gene00135"; oId "SRR8245858.558.13"; nearest_ref "PH02Gene00135.t1"; class_code "x"; tss_id "TSS1688";
PH02Scaffold00001	StringTie	exon	3028462	3028672	.	+	.	gene_id "XLOC_000045"; transcript_id "TCONS_00007092"; exon_number "3"; gene_name "PH02Gene00135"; oId "SRR8245858.558.13"; nearest_ref "PH02Gene00135.t1"; class_code "x"; tss_id "TSS1688";
PH02Scaffold00001	StringTie	exon	3075218	3075491	.	+	.	gene_id "XLOC_000047"; transcript_id "TCONS_00007122"; exon_number "1"; gene_name "PH02Gene00137"; oId "SRR8245858.582.4"; nearest_ref "PH02Gene00137.t2"; class_code "o"; tss_id "TSS1707";
PH02Scaffold00001	StringTie	exon	3077593	3078408	.	+	.	gene_id "XLOC_000047"; transcript_id "TCONS_00007122"; exon_number "2"; gene_name "PH02Gene00137"; oId "SRR8245858.582.4"; nearest_ref "PH02Gene00137.t2"; class_code "o"; tss_id "TSS1707";
PH02Scaffold00001	StringTie	exon	3079872	3081088	.	+	.	gene_id "XLOC_000047"; transcript_id "TCONS_00007122"; exon_number "3"; gene_name "PH02Gene00137"; oId "SRR8245858.582.4"; nearest_ref "PH02Gene00137.t2"; class_code "o"; tss_id "TSS1707";
PH02Scaffold00001	StringTie	exon	3083131	3083323	.	+	.	gene_id "XLOC_000047"; transcript_id "TCONS_00007122"; exon_number "4"; gene_name "PH02Gene00137"; oId "SRR8245858.582.4"; nearest_ref "PH02Gene00137.t2"; class_code "o"; tss_id "TSS1707";
PH02Scaffold00001	StringTie	exon	3184499	3184699	.	+	.	gene_id "XLOC_000047"; transcript_id "TCONS_00007184"; exon_number "1"; gene_name "PH02Gene00141"; oId "SRR8245858.600.1"; nearest_ref "PH02Gene00141.t1"; class_code "o"; tss_id "TSS1812";
PH02Scaffold00001	StringTie	exon	3188079	3188249	.	+	.	gene_id "XLOC_000047"; transcript_id "TCONS_00007184"; exon_number "2"; gene_name "PH02Gene00141"; oId "SRR8245858.600.1"; nearest_ref "PH02Gene00141.t1"; class_code "o"; tss_id "TSS1812";
PH02Scaffold00001	StringTie	exon	3190045	3190690	.	+	.	gene_id "XLOC_000047"; transcript_id "TCONS_00007184"; exon_number "3"; gene_name "PH02Gene00141"; oId "SRR8245858.600.1"; nearest_ref "PH02Gene00141.t1"; class_code "o"; tss_id "TSS1812";
PH02Scaffold00001	StringTie	exon	3193561	3194299	.	+	.	gene_id "XLOC_000047"; transcript_id "TCONS_00007184"; exon_number "4"; gene_name "PH02Gene00141"; oId "SRR8245858.600.1"; nearest_ref "PH02Gene00141.t1"; class_code "o"; tss_id "TSS1812";
PH02Scaffold00001	StringTie	exon	3195937	3196053	.	+	.	gene_id "XLOC_000047"; transcript_id "TCONS_00007184"; exon_number "5"; gene_name "PH02Gene00141"; oId "SRR8245858.600.1"; nearest_ref "PH02Gene00141.t1"; class_code "o"; tss_id "TSS1812";
PH02Scaffold00001	StringTie	exon	3198510	3198834	.	+	.	gene_id "XLOC_000047"; transcript_id "TCONS_00007184"; exon_number "6"; gene_name "PH02Gene00141"; oId "SRR8245858.600.1"; nearest_ref "PH02Gene00141.t1"; class_code "o"; tss_id "TSS1812";
PH02Scaffold00001	StringTie	exon	3201136	3201176	.	+	.	gene_id "XLOC_000047"; transcript_id "TCONS_00007184"; exon_number "7"; gene_name "PH02Gene00141"; oId "SRR8245858.600.1"; nearest_ref "PH02Gene00141.t1"; class_code "o"; tss_id "TSS1812";
PH02Scaffold00001	StringTie	exon	3937984	3938688	.	+	.	gene_id "XLOC_000054"; transcript_id "TCONS_00007562"; exon_number "1"; gene_name "PH02Gene00182"; oId "SRR8245858.671.7"; nearest_ref "PH02Gene00182.t1"; class_code "o"; tss_id "TSS2255";
PH02Scaffold00001	StringTie	exon	3940973	3941372	.	+	.	gene_id "XLOC_000054"; transcript_id "TCONS_00007562"; exon_number "2"; gene_name "PH02Gene00182"; oId "SRR8245858.671.7"; nearest_ref "PH02Gene00182.t1"; class_code "o"; tss_id "TSS2255";
PH02Scaffold00001	StringTie	exon	3944017	3944303	.	+	.	gene_id "XLOC_000054"; transcript_id "TCONS_00007562"; exon_number "3"; gene_name "PH02Gene00182"; oId "SRR8245858.671.7"; nearest_ref "PH02Gene00182.t1"; class_code "o"; tss_id "TSS2255";
PH02Scaffold00001	StringTie	exon	4318979	4319637	.	+	.	gene_id "XLOC_000066"; transcript_id "TCONS_00007786"; exon_number "1"; gene_name "PH02Gene00193"; oId "SRR8245858.851.3"; nearest_ref "PH02Gene00193.t1"; class_code "o"; tss_id "TSS2496";
PH02Scaffold00001	StringTie	exon	4320736	4321105	.	+	.	gene_id "XLOC_000066"; transcript_id "TCONS_00007786"; exon_number "2"; gene_name "PH02Gene00193"; oId "SRR8245858.851.3"; nearest_ref "PH02Gene00193.t1"; class_code "o"; tss_id "TSS2496";
PH02Scaffold00001	StringTie	exon	4323517	4324031	.	+	.	gene_id "XLOC_000066"; transcript_id "TCONS_00007786"; exon_number "3"; gene_name "PH02Gene00193"; oId "SRR8245858.851.3"; nearest_ref "PH02Gene00193.t1"; class_code "o"; tss_id "TSS2496";
PH02Scaffold00001	StringTie	exon	4325592	4325685	.	+	.	gene_id "XLOC_000066"; transcript_id "TCONS_00007786"; exon_number "4"; gene_name "PH02Gene00193"; oId "SRR8245858.851.3"; nearest_ref "PH02Gene00193.t1"; class_code "o"; tss_id "TSS2496";
PH02Scaffold00001	StringTie	exon	4720211	4720806	.	+	.	gene_id "XLOC_000075"; transcript_id "TCONS_00007968"; exon_number "1"; gene_name "PH02Gene00206"; oId "SRR8245858.923.4"; nearest_ref "PH02Gene00206.t2"; class_code "o"; tss_id "TSS2721";
PH02Scaffold00001	StringTie	exon	4722729	4723381	.	+	.	gene_id "XLOC_000075"; transcript_id "TCONS_00007968"; exon_number "2"; gene_name "PH02Gene00206"; oId "SRR8245858.923.4"; nearest_ref "PH02Gene00206.t2"; class_code "o"; tss_id "TSS2721";
PH02Scaffold00001	StringTie	exon	4726354	4729573	.	+	.	gene_id "XLOC_000075"; transcript_id "TCONS_00007968"; exon_number "3"; gene_name "PH02Gene00206"; oId "SRR8245858.923.4"; nearest_ref "PH02Gene00206.t2"; class_code "o"; tss_id "TSS2721";
PH02Scaffold00001	StringTie	exon	4731882	4731892	.	+	.	gene_id "XLOC_000075"; transcript_id "TCONS_00007968"; exon_number "4"; gene_name "PH02Gene00206"; oId "SRR8245858.923.4"; nearest_ref "PH02Gene00206.t2"; class_code "o"; tss_id "TSS2721";
PH02Scaffold00001	StringTie	exon	4732826	4734047	.	+	.	gene_id "XLOC_000075"; transcript_id "TCONS_00007968"; exon_number "5"; gene_name "PH02Gene00206"; oId "SRR8245858.923.4"; nearest_ref "PH02Gene00206.t2"; class_code "o"; tss_id "TSS2721";
PH02Scaffold00001	StringTie	exon	4734494	4734571	.	+	.	gene_id "XLOC_000075"; transcript_id "TCONS_00007968"; exon_number "6"; gene_name "PH02Gene00206"; oId "SRR8245858.923.4"; nearest_ref "PH02Gene00206.t2"; class_code "o"; tss_id "TSS2721";
PH02Scaffold00001	StringTie	exon	4720211	4720806	.	+	.	gene_id "XLOC_000075"; transcript_id "TCONS_00007969"; exon_number "1"; gene_name "PH02Gene00206"; oId "SRR8245858.923.5"; nearest_ref "PH02Gene00206.t2"; class_code "o"; tss_id "TSS2721";
PH02Scaffold00001	StringTie	exon	4722999	4723381	.	+	.	gene_id "XLOC_000075"; transcript_id "TCONS_00007969"; exon_number "2"; gene_name "PH02Gene00206"; oId "SRR8245858.923.5"; nearest_ref "PH02Gene00206.t2"; class_code "o"; tss_id "TSS2721";
PH02Scaffold00001	StringTie	exon	4726354	4729573	.	+	.	gene_id "XLOC_000075"; transcript_id "TCONS_00007969"; exon_number "3"; gene_name "PH02Gene00206"; oId "SRR8245858.923.5"; nearest_ref "PH02Gene00206.t2"; class_code "o"; tss_id "TSS2721";
PH02Scaffold00001	StringTie	exon	4731882	4731892	.	+	.	gene_id "XLOC_000075"; transcript_id "TCONS_00007969"; exon_number "4"; gene_name "PH02Gene00206"; oId "SRR8245858.923.5"; nearest_ref "PH02Gene00206.t2"; class_code "o"; tss_id "TSS2721";
PH02Scaffold00001	StringTie	exon	4732826	4734047	.	+	.	gene_id "XLOC_000075"; transcript_id "TCONS_00007969"; exon_number "5"; gene_name "PH02Gene00206"; oId "SRR8245858.923.5"; nearest_ref "PH02Gene00206.t2"; class_code "o"; tss_id "TSS2721";
PH02Scaffold00001	StringTie	exon	4734494	4734571	.	+	.	gene_id "XLOC_000075"; transcript_id "TCONS_00007969"; exon_number "6"; gene_name "PH02Gene00206"; oId "SRR8245858.923.5"; nearest_ref "PH02Gene00206.t2"; class_code "o"; tss_id "TSS2721";
PH02Scaffold00001	StringTie	exon	5199245	5199668	.	+	.	gene_id "XLOC_000077"; transcript_id "TCONS_00008214"; exon_number "1"; gene_name "PH02Gene00229"; oId "SRR8245858.989.9"; nearest_ref "PH02Gene00229.t1"; class_code "o"; tss_id "TSS3019";
PH02Scaffold00001	StringTie	exon	5201861	5202940	.	+	.	gene_id "XLOC_000077"; transcript_id "TCONS_00008214"; exon_number "2"; gene_name "PH02Gene00229"; oId "SRR8245858.989.9"; nearest_ref "PH02Gene00229.t1"; class_code "o"; tss_id "TSS3019";
PH02Scaffold00001	StringTie	exon	5289919	5290193	.	+	.	gene_id "XLOC_000077"; transcript_id "TCONS_00008259"; exon_number "1"; gene_name "PH02Gene00238"; oId "SRR8245858.1009.10"; nearest_ref "PH02Gene00238.t1"; class_code "o"; tss_id "TSS3115";
PH02Scaffold00001	StringTie	exon	5291442	5291767	.	+	.	gene_id "XLOC_000077"; transcript_id "TCONS_00008259"; exon_number "2"; gene_name "PH02Gene00238"; oId "SRR8245858.1009.10"; nearest_ref "PH02Gene00238.t1"; class_code "o"; tss_id "TSS3115";
PH02Scaffold00001	StringTie	exon	347386	347895	.	-	.	gene_id "XLOC_000088"; transcript_id "TCONS_00008452"; exon_number "1"; gene_name "PH02Gene00017"; oId "SRR8245858.101.1"; nearest_ref "PH02Gene00017.t1"; class_code "o"; tss_id "TSS3355";
PH02Scaffold00001	StringTie	exon	348468	348922	.	-	.	gene_id "XLOC_000088"; transcript_id "TCONS_00008452"; exon_number "2"; gene_name "PH02Gene00017"; oId "SRR8245858.101.1"; nearest_ref "PH02Gene00017.t1"; class_code "o"; tss_id "TSS3355";
PH02Scaffold00001	StringTie	exon	351197	351584	.	-	.	gene_id "XLOC_000088"; transcript_id "TCONS_00008452"; exon_number "3"; gene_name "PH02Gene00017"; oId "SRR8245858.101.1"; nearest_ref "PH02Gene00017.t1"; class_code "o"; tss_id "TSS3355";
PH02Scaffold00001	StringTie	exon	368351	368957	.	-	.	gene_id "XLOC_000091"; transcript_id "TCONS_00008455"; exon_number "1"; gene_name "PH02Gene00020"; oId "SRR8245858.102.1"; nearest_ref "PH02Gene00020.t1"; class_code "o"; tss_id "TSS3370";
PH02Scaffold00001	StringTie	exon	371233	371857	.	-	.	gene_id "XLOC_000091"; transcript_id "TCONS_00008455"; exon_number "2"; gene_name "PH02Gene00020"; oId "SRR8245858.102.1"; nearest_ref "PH02Gene00020.t1"; class_code "o"; tss_id "TSS3370";
PH02Scaffold00001	StringTie	exon	374383	374753	.	-	.	gene_id "XLOC_000091"; transcript_id "TCONS_00008455"; exon_number "3"; gene_name "PH02Gene00020"; oId "SRR8245858.102.1"; nearest_ref "PH02Gene00020.t1"; class_code "o"; tss_id "TSS3370";
PH02Scaffold00001	StringTie	exon	1845968	1846519	.	-	.	gene_id "XLOC_000118"; transcript_id "TCONS_00009011"; exon_number "1"; gene_name "PH02Gene00082"; oId "SRR8245858.281.1"; nearest_ref "PH02Gene00082.t1"; class_code "o"; tss_id "TSS4008";
PH02Scaffold00001	StringTie	exon	1848745	1849789	.	-	.	gene_id "XLOC_000118"; transcript_id "TCONS_00009011"; exon_number "2"; gene_name "PH02Gene00082"; oId "SRR8245858.281.1"; nearest_ref "PH02Gene00082.t1"; class_code "o"; tss_id "TSS4008";
PH02Scaffold00001	StringTie	exon	1950633	1952194	.	-	.	gene_id "XLOC_000119"; transcript_id "TCONS_00009055"; exon_number "1"; gene_name "PH02Gene00090"; oId "SRR8245858.428.17"; nearest_ref "PH02Gene00090.t1"; class_code "o"; tss_id "TSS4085";
PH02Scaffold00001	StringTie	exon	1954955	1956542	.	-	.	gene_id "XLOC_000119"; transcript_id "TCONS_00009055"; exon_number "2"; gene_name "PH02Gene00090"; oId "SRR8245858.428.17"; nearest_ref "PH02Gene00090.t1"; class_code "o"; tss_id "TSS4085";
PH02Scaffold00001	StringTie	exon	1959156	1959599	.	-	.	gene_id "XLOC_000119"; transcript_id "TCONS_00009055"; exon_number "3"; gene_name "PH02Gene00090"; oId "SRR8245858.428.17"; nearest_ref "PH02Gene00090.t1"; class_code "o"; tss_id "TSS4085";
PH02Scaffold00001	StringTie	exon	2121641	2122993	.	-	.	gene_id "XLOC_000119"; transcript_id "TCONS_00009123"; exon_number "1"; gene_name "PH02Gene00098"; oId "SRR8245858.435.8"; nearest_ref "PH02Gene00098.t1"; class_code "o"; tss_id "TSS4123";
PH02Scaffold00001	StringTie	exon	2125547	2126269	.	-	.	gene_id "XLOC_000119"; transcript_id "TCONS_00009123"; exon_number "2"; gene_name "PH02Gene00098"; oId "SRR8245858.435.8"; nearest_ref "PH02Gene00098.t1"; class_code "o"; tss_id "TSS4123";
PH02Scaffold00001	StringTie	exon	2128244	2128858	.	-	.	gene_id "XLOC_000119"; transcript_id "TCONS_00009123"; exon_number "3"; gene_name "PH02Gene00098"; oId "SRR8245858.435.8"; nearest_ref "PH02Gene00098.t1"; class_code "o"; tss_id "TSS4123";
PH02Scaffold00001	StringTie	exon	2131967	2132932	.	-	.	gene_id "XLOC_000119"; transcript_id "TCONS_00009123"; exon_number "4"; gene_name "PH02Gene00098"; oId "SRR8245858.435.8"; nearest_ref "PH02Gene00098.t1"; class_code "o"; tss_id "TSS4123";
PH02Scaffold00001	StringTie	exon	2739171	2739349	.	-	.	gene_id "XLOC_000137"; transcript_id "TCONS_00009375"; exon_number "1"; gene_name "PH02Gene00123"; oId "SRR8245858.383.6"; nearest_ref "PH02Gene00123.t1"; class_code "o"; tss_id "TSS4381";
PH02Scaffold00001	StringTie	exon	2741600	2741790	.	-	.	gene_id "XLOC_000137"; transcript_id "TCONS_00009375"; exon_number "2"; gene_name "PH02Gene00123"; oId "SRR8245858.383.6"; nearest_ref "PH02Gene00123.t1"; class_code "o"; tss_id "TSS4381";
PH02Scaffold00001	StringTie	exon	2743899	2744215	.	-	.	gene_id "XLOC_000137"; transcript_id "TCONS_00009375"; exon_number "3"; gene_name "PH02Gene00123"; oId "SRR8245858.383.6"; nearest_ref "PH02Gene00123.t1"; class_code "o"; tss_id "TSS4381";
PH02Scaffold00001	StringTie	exon	2838241	2838590	.	-	.	gene_id "XLOC_000145"; transcript_id "TCONS_00009421"; exon_number "1"; gene_name "PH02Gene00124"; oId "SRR8245858.387.2"; nearest_ref "PH02Gene00124.t1"; class_code "x"; tss_id "TSS4439";
PH02Scaffold00001	StringTie	exon	2839818	2840328	.	-	.	gene_id "XLOC_000145"; transcript_id "TCONS_00009421"; exon_number "2"; gene_name "PH02Gene00124"; oId "SRR8245858.387.2"; nearest_ref "PH02Gene00124.t1"; class_code "x"; tss_id "TSS4439";
PH02Scaffold00001	StringTie	exon	2842908	2844574	.	-	.	gene_id "XLOC_000145"; transcript_id "TCONS_00009421"; exon_number "3"; gene_name "PH02Gene00124"; oId "SRR8245858.387.2"; nearest_ref "PH02Gene00124.t1"; class_code "x"; tss_id "TSS4439";
PH02Scaffold00001	StringTie	exon	2846742	2847642	.	-	.	gene_id "XLOC_000145"; transcript_id "TCONS_00009421"; exon_number "4"; gene_name "PH02Gene00124"; oId "SRR8245858.387.2"; nearest_ref "PH02Gene00124.t1"; class_code "x"; tss_id "TSS4439";
PH02Scaffold00001	StringTie	exon	3265569	3265866	.	-	.	gene_id "XLOC_000150"; transcript_id "TCONS_00009591"; exon_number "1"; gene_name "PH02Gene00148"; oId "SRR8245858.616.4"; nearest_ref "PH02Gene00148.t1"; class_code "o"; tss_id "TSS4625";
PH02Scaffold00001	StringTie	exon	3267865	3268239	.	-	.	gene_id "XLOC_000150"; transcript_id "TCONS_00009591"; exon_number "2"; gene_name "PH02Gene00148"; oId "SRR8245858.616.4"; nearest_ref "PH02Gene00148.t1"; class_code "o"; tss_id "TSS4625";
PH02Scaffold00001	StringTie	exon	3501064	3501352	.	-	.	gene_id "XLOC_000160"; transcript_id "TCONS_00009679"; exon_number "1"; gene_name "PH02Gene00164"; oId "SRR8245858.701.15"; nearest_ref "PH02Gene00164.t1"; class_code "x"; tss_id "TSS4751";
PH02Scaffold00001	StringTie	exon	3504092	3504602	.	-	.	gene_id "XLOC_000160"; transcript_id "TCONS_00009679"; exon_number "2"; gene_name "PH02Gene00164"; oId "SRR8245858.701.15"; nearest_ref "PH02Gene00164.t1"; class_code "x"; tss_id "TSS4751";
PH02Scaffold00001	StringTie	exon	3506926	3507216	.	-	.	gene_id "XLOC_000160"; transcript_id "TCONS_00009679"; exon_number "3"; gene_name "PH02Gene00164"; oId "SRR8245858.701.15"; nearest_ref "PH02Gene00164.t1"; class_code "x"; tss_id "TSS4751";
PH02Scaffold00001	StringTie	exon	3509914	3511650	.	-	.	gene_id "XLOC_000160"; transcript_id "TCONS_00009679"; exon_number "4"; gene_name "PH02Gene00164"; oId "SRR8245858.701.15"; nearest_ref "PH02Gene00164.t1"; class_code "x"; tss_id "TSS4751";
PH02Scaffold00001	StringTie	exon	3513889	3514380	.	-	.	gene_id "XLOC_000160"; transcript_id "TCONS_00009679"; exon_number "5"; gene_name "PH02Gene00164"; oId "SRR8245858.701.15"; nearest_ref "PH02Gene00164.t1"; class_code "x"; tss_id "TSS4751";
PH02Scaffold00001	StringTie	exon	3561127	3561224	.	-	.	gene_id "XLOC_000160"; transcript_id "TCONS_00009701"; exon_number "1"; gene_name "PH02Gene00166"; oId "SRR8245858.712.2"; nearest_ref "PH02Gene00166.t2"; class_code "o"; tss_id "TSS4765";
PH02Scaffold00001	StringTie	exon	3563120	3563490	.	-	.	gene_id "XLOC_000160"; transcript_id "TCONS_00009701"; exon_number "2"; gene_name "PH02Gene00166"; oId "SRR8245858.712.2"; nearest_ref "PH02Gene00166.t2"; class_code "o"; tss_id "TSS4765";
PH02Scaffold00001	StringTie	exon	3563656	3563829	.	-	.	gene_id "XLOC_000160"; transcript_id "TCONS_00009704"; exon_number "1"; gene_name "PH02Gene00166"; oId "SRR8245858.712.7"; nearest_ref "PH02Gene00166.t2"; class_code "o"; tss_id "TSS4795";
PH02Scaffold00001	StringTie	exon	3565763	3567597	.	-	.	gene_id "XLOC_000160"; transcript_id "TCONS_00009704"; exon_number "2"; gene_name "PH02Gene00166"; oId "SRR8245858.712.7"; nearest_ref "PH02Gene00166.t2"; class_code "o"; tss_id "TSS4795";
PH02Scaffold00001	StringTie	exon	3716746	3716812	.	-	.	gene_id "XLOC_000166"; transcript_id "TCONS_00009781"; exon_number "1"; gene_name "PH02Gene00176"; oId "SRR8245858.728.11"; nearest_ref "PH02Gene00176.t1"; class_code "o"; tss_id "TSS4879";
PH02Scaffold00001	StringTie	exon	3719518	3722110	.	-	.	gene_id "XLOC_000166"; transcript_id "TCONS_00009781"; exon_number "2"; gene_name "PH02Gene00176"; oId "SRR8245858.728.11"; nearest_ref "PH02Gene00176.t1"; class_code "o"; tss_id "TSS4879";
PH02Scaffold00001	StringTie	exon	3724042	3724981	.	-	.	gene_id "XLOC_000166"; transcript_id "TCONS_00009781"; exon_number "3"; gene_name "PH02Gene00176"; oId "SRR8245858.728.11"; nearest_ref "PH02Gene00176.t1"; class_code "o"; tss_id "TSS4879";
PH02Scaffold00001	StringTie	exon	3727397	3727847	.	-	.	gene_id "XLOC_000166"; transcript_id "TCONS_00009781"; exon_number "4"; gene_name "PH02Gene00176"; oId "SRR8245858.728.11"; nearest_ref "PH02Gene00176.t1"; class_code "o"; tss_id "TSS4879";
PH02Scaffold00001	StringTie	exon	3723679	3725219	.	-	.	gene_id "XLOC_000166"; transcript_id "TCONS_00009784"; exon_number "1"; gene_name "PH02Gene00176"; oId "SRR8245858.728.18"; nearest_ref "PH02Gene00176.t1"; class_code "o"; tss_id "TSS4879";
PH02Scaffold00001	StringTie	exon	3727397	3727847	.	-	.	gene_id "XLOC_000166"; transcript_id "TCONS_00009784"; exon_number "2"; gene_name "PH02Gene00176"; oId "SRR8245858.728.18"; nearest_ref "PH02Gene00176.t1"; class_code "o"; tss_id "TSS4879";
PH02Scaffold00001	StringTie	exon	4019259	4019578	.	-	.	gene_id "XLOC_000177"; transcript_id "TCONS_00009911"; exon_number "1"; oId "SRR8245858.796.1"; class_code "u"; tss_id "TSS4981";
PH02Scaffold00001	StringTie	exon	4022211	4022461	.	-	.	gene_id "XLOC_000177"; transcript_id "TCONS_00009911"; exon_number "2"; oId "SRR8245858.796.1"; class_code "u"; tss_id "TSS4981";
PH02Scaffold00001	StringTie	exon	4290644	4291077	.	-	.	gene_id "XLOC_000182"; transcript_id "TCONS_00010001"; exon_number "1"; gene_name "PH02Gene00192"; oId "SRR8245858.844.2"; nearest_ref "PH02Gene00192.t1"; class_code "o"; tss_id "TSS5099";
PH02Scaffold00001	StringTie	exon	4293317	4293650	.	-	.	gene_id "XLOC_000182"; transcript_id "TCONS_00010001"; exon_number "2"; gene_name "PH02Gene00192"; oId "SRR8245858.844.2"; nearest_ref "PH02Gene00192.t1"; class_code "o"; tss_id "TSS5099";
PH02Scaffold00001	StringTie	exon	4295518	4296050	.	-	.	gene_id "XLOC_000182"; transcript_id "TCONS_00010001"; exon_number "3"; gene_name "PH02Gene00192"; oId "SRR8245858.844.2"; nearest_ref "PH02Gene00192.t1"; class_code "o"; tss_id "TSS5099";
PH02Scaffold00001	StringTie	exon	4398208	4398767	.	-	.	gene_id "XLOC_000183"; transcript_id "TCONS_00010040"; exon_number "1"; gene_name "PH02Gene00194"; oId "SRR8245858.856.7"; nearest_ref "PH02Gene00194.t1"; class_code "o"; tss_id "TSS5140";
PH02Scaffold00001	StringTie	exon	4401586	4401776	.	-	.	gene_id "XLOC_000183"; transcript_id "TCONS_00010040"; exon_number "2"; gene_name "PH02Gene00194"; oId "SRR8245858.856.7"; nearest_ref "PH02Gene00194.t1"; class_code "o"; tss_id "TSS5140";
PH02Scaffold00001	StringTie	exon	4653253	4654029	.	-	.	gene_id "XLOC_000188"; transcript_id "TCONS_00010134"; exon_number "1"; gene_name "PH02Gene00201"; oId "SRR8245858.909.6"; nearest_ref "PH02Gene00201.t2"; class_code "o"; tss_id "TSS5225";
PH02Scaffold00001	StringTie	exon	4656025	4656330	.	-	.	gene_id "XLOC_000188"; transcript_id "TCONS_00010134"; exon_number "2"; gene_name "PH02Gene00201"; oId "SRR8245858.909.6"; nearest_ref "PH02Gene00201.t2"; class_code "o"; tss_id "TSS5225";
PH02Scaffold00001	StringTie	exon	4655661	4655787	.	-	.	gene_id "XLOC_000188"; transcript_id "TCONS_00010135"; exon_number "1"; gene_name "PH02Gene00202"; oId "SRR8245858.909.7"; nearest_ref "PH02Gene00202.t1"; class_code "o"; tss_id "TSS5233";
PH02Scaffold00001	StringTie	exon	4657645	4658436	.	-	.	gene_id "XLOC_000188"; transcript_id "TCONS_00010135"; exon_number "2"; gene_name "PH02Gene00202"; oId "SRR8245858.909.7"; nearest_ref "PH02Gene00202.t1"; class_code "o"; tss_id "TSS5233";
PH02Scaffold00001	StringTie	exon	5387922	5388530	.	-	.	gene_id "XLOC_000201"; transcript_id "TCONS_00010411"; exon_number "1"; gene_name "PH02Gene00247"; oId "SRR8245858.1030.1"; nearest_ref "PH02Gene00247.t1"; class_code "o"; tss_id "TSS5567";
PH02Scaffold00001	StringTie	exon	5389970	5391005	.	-	.	gene_id "XLOC_000201"; transcript_id "TCONS_00010411"; exon_number "2"; gene_name "PH02Gene00247"; oId "SRR8245858.1030.1"; nearest_ref "PH02Gene00247.t1"; class_code "o"; tss_id "TSS5567";
PH02Scaffold00001	StringTie	exon	5393372	5393466	.	-	.	gene_id "XLOC_000201"; transcript_id "TCONS_00010411"; exon_number "3"; gene_name "PH02Gene00247"; oId "SRR8245858.1030.1"; nearest_ref "PH02Gene00247.t1"; class_code "o"; tss_id "TSS5567";
PH02Scaffold00001	StringTie	exon	5394594	5395449	.	-	.	gene_id "XLOC_000201"; transcript_id "TCONS_00010411"; exon_number "4"; gene_name "PH02Gene00247"; oId "SRR8245858.1030.1"; nearest_ref "PH02Gene00247.t1"; class_code "o"; tss_id "TSS5567";
PH02Scaffold00001	StringTie	exon	5398016	5398867	.	-	.	gene_id "XLOC_000201"; transcript_id "TCONS_00010411"; exon_number "5"; gene_name "PH02Gene00247"; oId "SRR8245858.1030.1"; nearest_ref "PH02Gene00247.t1"; class_code "o"; tss_id "TSS5567";
PH02Scaffold00001	StringTie	exon	5401547	5402688	.	-	.	gene_id "XLOC_000201"; transcript_id "TCONS_00010411"; exon_number "6"; gene_name "PH02Gene00247"; oId "SRR8245858.1030.1"; nearest_ref "PH02Gene00247.t1"; class_code "o"; tss_id "TSS5567";
PH02Scaffold00001	StringTie	exon	5405098	5405957	.	-	.	gene_id "XLOC_000201"; transcript_id "TCONS_00010411"; exon_number "7"; gene_name "PH02Gene00247"; oId "SRR8245858.1030.1"; nearest_ref "PH02Gene00247.t1"; class_code "o"; tss_id "TSS5567";
PH02Scaffold00001	StringTie	exon	4528491	4541611	.	+	.	gene_id "XLOC_000067"; transcript_id "TCONS_00010587"; exon_number "1"; oId "SRR8245859.164.8"; class_code "u"; tss_id "TSS2581";
PH02Scaffold00001	StringTie	exon	2489009	2506382	.	-	.	gene_id "XLOC_000127"; transcript_id "TCONS_00010684"; exon_number "1"; oId "SRR8245859.90.13"; class_code "u"; tss_id "TSS4293";
PH02Scaffold00001	StringTie	exon	3302675	3321691	.	-	.	gene_id "XLOC_000151"; transcript_id "TCONS_00010710"; exon_number "1"; gene_name "PH02Gene00152"; oId "SRR8245859.123.1"; nearest_ref "PH02Gene00152.t1"; class_code "x"; tss_id "TSS4653";
PH02Scaffold00001	StringTie	exon	3808333	3811518	.	-	.	gene_id "XLOC_000166"; transcript_id "TCONS_00010728"; exon_number "1"; oId "SRR8245859.148.6"; class_code "u"; tss_id "TSS4914";
PH02Scaffold00001	StringTie	exon	2514443	2538562	.	+	.	gene_id "XLOC_000031"; transcript_id "TCONS_00010806"; exon_number "1"; oId "SRR8245860.71.1"; class_code "u"; tss_id "TSS1415";
PH02Scaffold00001	StringTie	exon	1689626	1732244	.	-	.	gene_id "XLOC_000114"; transcript_id "TCONS_00010833"; exon_number "1"; gene_name "PH02Gene00077"; oId "SRR8245860.55.1"; nearest_ref "PH02Gene00077.t1"; class_code "x"; tss_id "TSS3949";
PH02Scaffold00001	StringTie	exon	3696214	3708644	.	-	.	gene_id "XLOC_000166"; transcript_id "TCONS_00010846"; exon_number "1"; oId "SRR8245860.93.1"; class_code "u"; tss_id "TSS4870";
PH02Scaffold00001	StringTie	exon	3811623	3825665	.	-	.	gene_id "XLOC_000166"; transcript_id "TCONS_00010850"; exon_number "1"; oId "SRR8245860.99.5"; class_code "u"; tss_id "TSS4907";
PH02Scaffold00001	StringTie	exon	338494	340276	.	.	.	gene_id "XLOC_000203"; transcript_id "TCONS_00010866"; exon_number "1"; oId "SRR8245860.14.1"; class_code "u"; tss_id "TSS5571";
PH02Scaffold00001	StringTie	exon	4021411	4021678	.	-	.	gene_id "XLOC_000177"; transcript_id "TCONS_00010893"; exon_number "1"; oId "SRR8309171.159.5"; class_code "u"; tss_id "TSS4982";
PH02Scaffold00001	StringTie	exon	4021832	4021907	.	-	.	gene_id "XLOC_000177"; transcript_id "TCONS_00010893"; exon_number "2"; oId "SRR8309171.159.5"; class_code "u"; tss_id "TSS4982";
PH02Scaffold00001	StringTie	exon	4022012	4022267	.	-	.	gene_id "XLOC_000177"; transcript_id "TCONS_00010893"; exon_number "3"; oId "SRR8309171.159.5"; class_code "u"; tss_id "TSS4982";
PH02Scaffold00001	StringTie	exon	4022476	4022514	.	-	.	gene_id "XLOC_000177"; transcript_id "TCONS_00010893"; exon_number "4"; oId "SRR8309171.159.5"; class_code "u"; tss_id "TSS4982";
PH02Scaffold00001	StringTie	exon	4022662	4022755	.	-	.	gene_id "XLOC_000177"; transcript_id "TCONS_00010893"; exon_number "5"; oId "SRR8309171.159.5"; class_code "u"; tss_id "TSS4982";
PH02Scaffold00001	StringTie	exon	4022826	4023391	.	-	.	gene_id "XLOC_000177"; transcript_id "TCONS_00010893"; exon_number "6"; oId "SRR8309171.159.5"; class_code "u"; tss_id "TSS4982";
PH02Scaffold00001	StringTie	exon	5292565	5293012	.	+	.	gene_id "XLOC_000077"; transcript_id "TCONS_00010909"; exon_number "1"; gene_name "PH02Gene00238"; oId "SRR8309172.232.3"; nearest_ref "PH02Gene00238.t1"; class_code "j"; tss_id "TSS3126";
PH02Scaffold00001	StringTie	exon	5293519	5293596	.	+	.	gene_id "XLOC_000077"; transcript_id "TCONS_00010909"; exon_number "2"; gene_name "PH02Gene00238"; oId "SRR8309172.232.3"; nearest_ref "PH02Gene00238.t1"; class_code "j"; tss_id "TSS3126";
PH02Scaffold00001	StringTie	exon	4021426	4021903	.	-	.	gene_id "XLOC_000177"; transcript_id "TCONS_00010947"; exon_number "1"; oId "SRR8309173.173.3"; class_code "u"; tss_id "TSS4982";
PH02Scaffold00001	StringTie	exon	4022012	4022267	.	-	.	gene_id "XLOC_000177"; transcript_id "TCONS_00010947"; exon_number "2"; oId "SRR8309173.173.3"; class_code "u"; tss_id "TSS4982";
PH02Scaffold00001	StringTie	exon	4022423	4022514	.	-	.	gene_id "XLOC_000177"; transcript_id "TCONS_00010947"; exon_number "3"; oId "SRR8309173.173.3"; class_code "u"; tss_id "TSS4982";
PH02Scaffold00001	StringTie	exon	4022662	4022755	.	-	.	gene_id "XLOC_000177"; transcript_id "TCONS_00010947"; exon_number "4"; oId "SRR8309173.173.3"; class_code "u"; tss_id "TSS4982";
PH02Scaffold00001	StringTie	exon	4022826	4023396	.	-	.	gene_id "XLOC_000177"; transcript_id "TCONS_00010947"; exon_number "5"; oId "SRR8309173.173.3"; class_code "u"; tss_id "TSS4982";
PH02Scaffold00001	StringTie	exon	4021426	4021907	.	-	.	gene_id "XLOC_000177"; transcript_id "TCONS_00010948"; exon_number "1"; oId "SRR8309173.173.4"; class_code "u"; tss_id "TSS4982";
PH02Scaffold00001	StringTie	exon	4022012	4022267	.	-	.	gene_id "XLOC_000177"; transcript_id "TCONS_00010948"; exon_number "2"; oId "SRR8309173.173.4"; class_code "u"; tss_id "TSS4982";
PH02Scaffold00001	StringTie	exon	4022476	4022514	.	-	.	gene_id "XLOC_000177"; transcript_id "TCONS_00010948"; exon_number "3"; oId "SRR8309173.173.4"; class_code "u"; tss_id "TSS4982";
PH02Scaffold00001	StringTie	exon	4022662	4023396	.	-	.	gene_id "XLOC_000177"; transcript_id "TCONS_00010948"; exon_number "4"; oId "SRR8309173.173.4"; class_code "u"; tss_id "TSS4982";
PH02Scaffold00001	StringTie	exon	4716264	4716651	.	-	.	gene_id "XLOC_000190"; transcript_id "TCONS_00011003"; exon_number "1"; oId "SRR8309176.196.1"; class_code "u"; tss_id "TSS5271";
PH02Scaffold00001	StringTie	exon	4718226	4718391	.	-	.	gene_id "XLOC_000190"; transcript_id "TCONS_00011003"; exon_number "2"; oId "SRR8309176.196.1"; class_code "u"; tss_id "TSS5271";
PH02Scaffold00001	StringTie	exon	4021316	4021678	.	-	.	gene_id "XLOC_000177"; transcript_id "TCONS_00011034"; exon_number "1"; oId "SRR8309178.190.2"; class_code "u"; tss_id "TSS4982";
PH02Scaffold00001	StringTie	exon	4021832	4021907	.	-	.	gene_id "XLOC_000177"; transcript_id "TCONS_00011034"; exon_number "2"; oId "SRR8309178.190.2"; class_code "u"; tss_id "TSS4982";
PH02Scaffold00001	StringTie	exon	4022012	4022088	.	-	.	gene_id "XLOC_000177"; transcript_id "TCONS_00011034"; exon_number "3"; oId "SRR8309178.190.2"; class_code "u"; tss_id "TSS4982";
PH02Scaffold00001	StringTie	exon	4022196	4022267	.	-	.	gene_id "XLOC_000177"; transcript_id "TCONS_00011034"; exon_number "4"; oId "SRR8309178.190.2"; class_code "u"; tss_id "TSS4982";
PH02Scaffold00001	StringTie	exon	4022423	4022514	.	-	.	gene_id "XLOC_000177"; transcript_id "TCONS_00011034"; exon_number "5"; oId "SRR8309178.190.2"; class_code "u"; tss_id "TSS4982";
PH02Scaffold00001	StringTie	exon	4022662	4022747	.	-	.	gene_id "XLOC_000177"; transcript_id "TCONS_00011034"; exon_number "6"; oId "SRR8309178.190.2"; class_code "u"; tss_id "TSS4982";
PH02Scaffold00001	StringTie	exon	4022861	4023248	.	-	.	gene_id "XLOC_000177"; transcript_id "TCONS_00011034"; exon_number "7"; oId "SRR8309178.190.2"; class_code "u"; tss_id "TSS4982";
PH02Scaffold00001	StringTie	exon	2126020	2126776	.	+	.	gene_id "XLOC_000029"; transcript_id "TCONS_00011085"; exon_number "1"; gene_name "PH02Gene00100"; oId "SRR8309181.104.5"; nearest_ref "PH02Gene00100.t1"; class_code "x"; tss_id "TSS1244";
PH02Scaffold00001	StringTie	exon	2170055	2170346	.	+	.	gene_id "XLOC_000029"; transcript_id "TCONS_00011085"; exon_number "2"; gene_name "PH02Gene00100"; oId "SRR8309181.104.5"; nearest_ref "PH02Gene00100.t1"; class_code "x"; tss_id "TSS1244";
PH02Scaffold00001	StringTie	exon	1405768	1405871	.	-	.	gene_id "XLOC_000108"; transcript_id "TCONS_00011099"; exon_number "1"; oId "SRR8309181.70.1"; class_code "u"; tss_id "TSS3808";
PH02Scaffold00001	StringTie	exon	1406253	1406842	.	-	.	gene_id "XLOC_000108"; transcript_id "TCONS_00011099"; exon_number "2"; oId "SRR8309181.70.1"; class_code "u"; tss_id "TSS3808";
PH02Scaffold00001	StringTie	exon	4021748	4021903	.	-	.	gene_id "XLOC_000177"; transcript_id "TCONS_00011103"; exon_number "1"; oId "SRR8309181.171.4"; class_code "u"; tss_id "TSS4982";
PH02Scaffold00001	StringTie	exon	4022012	4022267	.	-	.	gene_id "XLOC_000177"; transcript_id "TCONS_00011103"; exon_number "2"; oId "SRR8309181.171.4"; class_code "u"; tss_id "TSS4982";
PH02Scaffold00001	StringTie	exon	4022423	4022514	.	-	.	gene_id "XLOC_000177"; transcript_id "TCONS_00011103"; exon_number "3"; oId "SRR8309181.171.4"; class_code "u"; tss_id "TSS4982";
PH02Scaffold00001	StringTie	exon	4022662	4022751	.	-	.	gene_id "XLOC_000177"; transcript_id "TCONS_00011103"; exon_number "4"; oId "SRR8309181.171.4"; class_code "u"; tss_id "TSS4982";
PH02Scaffold00001	StringTie	exon	4022861	4023391	.	-	.	gene_id "XLOC_000177"; transcript_id "TCONS_00011103"; exon_number "5"; oId "SRR8309181.171.4"; class_code "u"; tss_id "TSS4982";
PH02Scaffold00001	StringTie	exon	4021748	4022088	.	-	.	gene_id "XLOC_000177"; transcript_id "TCONS_00011105"; exon_number "1"; oId "SRR8309181.171.6"; class_code "u"; tss_id "TSS4982";
PH02Scaffold00001	StringTie	exon	4022196	4022267	.	-	.	gene_id "XLOC_000177"; transcript_id "TCONS_00011105"; exon_number "2"; oId "SRR8309181.171.6"; class_code "u"; tss_id "TSS4982";
PH02Scaffold00001	StringTie	exon	4022423	4022514	.	-	.	gene_id "XLOC_000177"; transcript_id "TCONS_00011105"; exon_number "3"; oId "SRR8309181.171.6"; class_code "u"; tss_id "TSS4982";
PH02Scaffold00001	StringTie	exon	4022662	4022755	.	-	.	gene_id "XLOC_000177"; transcript_id "TCONS_00011105"; exon_number "4"; oId "SRR8309181.171.6"; class_code "u"; tss_id "TSS4982";
PH02Scaffold00001	StringTie	exon	4022826	4023391	.	-	.	gene_id "XLOC_000177"; transcript_id "TCONS_00011105"; exon_number "5"; oId "SRR8309181.171.6"; class_code "u"; tss_id "TSS4982";
PH02Scaffold00001	StringTie	exon	2046184	2046561	.	+	.	gene_id "XLOC_000029"; transcript_id "TCONS_00011109"; exon_number "1"; gene_name "PH02Gene00100"; oId "SRR8309182.98.1"; nearest_ref "PH02Gene00100.t1"; class_code "x"; tss_id "TSS1201";
PH02Scaffold00001	StringTie	exon	2096233	2096662	.	+	.	gene_id "XLOC_000029"; transcript_id "TCONS_00011109"; exon_number "2"; gene_name "PH02Gene00100"; oId "SRR8309182.98.1"; nearest_ref "PH02Gene00100.t1"; class_code "x"; tss_id "TSS1201";
PH02Scaffold00001	StringTie	exon	2169742	2170330	.	+	.	gene_id "XLOC_000029"; transcript_id "TCONS_00011109"; exon_number "3"; gene_name "PH02Gene00100"; oId "SRR8309182.98.1"; nearest_ref "PH02Gene00100.t1"; class_code "x"; tss_id "TSS1201";
PH02Scaffold00001	StringTie	exon	4021482	4021678	.	-	.	gene_id "XLOC_000177"; transcript_id "TCONS_00011132"; exon_number "1"; oId "SRR8309183.155.3"; class_code "u"; tss_id "TSS4982";
PH02Scaffold00001	StringTie	exon	4021815	4021903	.	-	.	gene_id "XLOC_000177"; transcript_id "TCONS_00011132"; exon_number "2"; oId "SRR8309183.155.3"; class_code "u"; tss_id "TSS4982";
PH02Scaffold00001	StringTie	exon	4022012	4022088	.	-	.	gene_id "XLOC_000177"; transcript_id "TCONS_00011132"; exon_number "3"; oId "SRR8309183.155.3"; class_code "u"; tss_id "TSS4982";
PH02Scaffold00001	StringTie	exon	4022196	4022267	.	-	.	gene_id "XLOC_000177"; transcript_id "TCONS_00011132"; exon_number "4"; oId "SRR8309183.155.3"; class_code "u"; tss_id "TSS4982";
PH02Scaffold00001	StringTie	exon	4022423	4022514	.	-	.	gene_id "XLOC_000177"; transcript_id "TCONS_00011132"; exon_number "5"; oId "SRR8309183.155.3"; class_code "u"; tss_id "TSS4982";
PH02Scaffold00001	StringTie	exon	4022662	4022755	.	-	.	gene_id "XLOC_000177"; transcript_id "TCONS_00011132"; exon_number "6"; oId "SRR8309183.155.3"; class_code "u"; tss_id "TSS4982";
PH02Scaffold00001	StringTie	exon	4022826	4023401	.	-	.	gene_id "XLOC_000177"; transcript_id "TCONS_00011132"; exon_number "7"; oId "SRR8309183.155.3"; class_code "u"; tss_id "TSS4982";
PH02Scaffold00001	StringTie	exon	4021790	4021903	.	-	.	gene_id "XLOC_000177"; transcript_id "TCONS_00011133"; exon_number "1"; oId "SRR8309183.155.7"; class_code "u"; tss_id "TSS4982";
PH02Scaffold00001	StringTie	exon	4022012	4022267	.	-	.	gene_id "XLOC_000177"; transcript_id "TCONS_00011133"; exon_number "2"; oId "SRR8309183.155.7"; class_code "u"; tss_id "TSS4982";
PH02Scaffold00001	StringTie	exon	4022423	4022514	.	-	.	gene_id "XLOC_000177"; transcript_id "TCONS_00011133"; exon_number "3"; oId "SRR8309183.155.7"; class_code "u"; tss_id "TSS4982";
PH02Scaffold00001	StringTie	exon	4022662	4022755	.	-	.	gene_id "XLOC_000177"; transcript_id "TCONS_00011133"; exon_number "4"; oId "SRR8309183.155.7"; class_code "u"; tss_id "TSS4982";
PH02Scaffold00001	StringTie	exon	4022828	4023401	.	-	.	gene_id "XLOC_000177"; transcript_id "TCONS_00011133"; exon_number "5"; oId "SRR8309183.155.7"; class_code "u"; tss_id "TSS4982";
PH02Scaffold00001	StringTie	exon	4021790	4022088	.	-	.	gene_id "XLOC_000177"; transcript_id "TCONS_00011134"; exon_number "1"; oId "SRR8309183.155.8"; class_code "u"; tss_id "TSS4982";
PH02Scaffold00001	StringTie	exon	4022196	4022514	.	-	.	gene_id "XLOC_000177"; transcript_id "TCONS_00011134"; exon_number "2"; oId "SRR8309183.155.8"; class_code "u"; tss_id "TSS4982";
PH02Scaffold00001	StringTie	exon	4022662	4022755	.	-	.	gene_id "XLOC_000177"; transcript_id "TCONS_00011134"; exon_number "3"; oId "SRR8309183.155.8"; class_code "u"; tss_id "TSS4982";
PH02Scaffold00001	StringTie	exon	4022826	4023401	.	-	.	gene_id "XLOC_000177"; transcript_id "TCONS_00011134"; exon_number "4"; oId "SRR8309183.155.8"; class_code "u"; tss_id "TSS4982";
PH02Scaffold00001	StringTie	exon	3156609	3156954	.	+	.	gene_id "XLOC_000047"; transcript_id "TCONS_00011157"; exon_number "1"; gene_name "PH02Gene00140"; oId "SRR8309185.114.2"; nearest_ref "PH02Gene00140.t1"; class_code "j"; tss_id "TSS1771";
PH02Scaffold00001	StringTie	exon	3157060	3157416	.	+	.	gene_id "XLOC_000047"; transcript_id "TCONS_00011157"; exon_number "2"; gene_name "PH02Gene00140"; oId "SRR8309185.114.2"; nearest_ref "PH02Gene00140.t1"; class_code "j"; tss_id "TSS1771";
PH02Scaffold00001	StringTie	exon	3157521	3157573	.	+	.	gene_id "XLOC_000047"; transcript_id "TCONS_00011157"; exon_number "3"; gene_name "PH02Gene00140"; oId "SRR8309185.114.2"; nearest_ref "PH02Gene00140.t1"; class_code "j"; tss_id "TSS1771";
PH02Scaffold00001	StringTie	exon	3157703	3157799	.	+	.	gene_id "XLOC_000047"; transcript_id "TCONS_00011157"; exon_number "4"; gene_name "PH02Gene00140"; oId "SRR8309185.114.2"; nearest_ref "PH02Gene00140.t1"; class_code "j"; tss_id "TSS1771";
PH02Scaffold00001	StringTie	exon	3158075	3158360	.	+	.	gene_id "XLOC_000047"; transcript_id "TCONS_00011157"; exon_number "5"; gene_name "PH02Gene00140"; oId "SRR8309185.114.2"; nearest_ref "PH02Gene00140.t1"; class_code "j"; tss_id "TSS1771";
PH02Scaffold00001	StringTie	exon	3161552	3161662	.	+	.	gene_id "XLOC_000047"; transcript_id "TCONS_00011157"; exon_number "6"; gene_name "PH02Gene00140"; oId "SRR8309185.114.2"; nearest_ref "PH02Gene00140.t1"; class_code "j"; tss_id "TSS1771";
PH02Scaffold00001	StringTie	exon	3161853	3161929	.	+	.	gene_id "XLOC_000047"; transcript_id "TCONS_00011157"; exon_number "7"; gene_name "PH02Gene00140"; oId "SRR8309185.114.2"; nearest_ref "PH02Gene00140.t1"; class_code "j"; tss_id "TSS1771";
PH02Scaffold00001	StringTie	exon	3162282	3162348	.	+	.	gene_id "XLOC_000047"; transcript_id "TCONS_00011157"; exon_number "8"; gene_name "PH02Gene00140"; oId "SRR8309185.114.2"; nearest_ref "PH02Gene00140.t1"; class_code "j"; tss_id "TSS1771";
PH02Scaffold00001	StringTie	exon	3162674	3162739	.	+	.	gene_id "XLOC_000047"; transcript_id "TCONS_00011157"; exon_number "9"; gene_name "PH02Gene00140"; oId "SRR8309185.114.2"; nearest_ref "PH02Gene00140.t1"; class_code "j"; tss_id "TSS1771";
PH02Scaffold00001	StringTie	exon	3163486	3163593	.	+	.	gene_id "XLOC_000047"; transcript_id "TCONS_00011157"; exon_number "10"; gene_name "PH02Gene00140"; oId "SRR8309185.114.2"; nearest_ref "PH02Gene00140.t1"; class_code "j"; tss_id "TSS1771";
PH02Scaffold00001	StringTie	exon	3163695	3163825	.	+	.	gene_id "XLOC_000047"; transcript_id "TCONS_00011157"; exon_number "11"; gene_name "PH02Gene00140"; oId "SRR8309185.114.2"; nearest_ref "PH02Gene00140.t1"; class_code "j"; tss_id "TSS1771";
PH02Scaffold00001	StringTie	exon	3163960	3164026	.	+	.	gene_id "XLOC_000047"; transcript_id "TCONS_00011157"; exon_number "12"; gene_name "PH02Gene00140"; oId "SRR8309185.114.2"; nearest_ref "PH02Gene00140.t1"; class_code "j"; tss_id "TSS1771";
PH02Scaffold00001	StringTie	exon	3164140	3164194	.	+	.	gene_id "XLOC_000047"; transcript_id "TCONS_00011157"; exon_number "13"; gene_name "PH02Gene00140"; oId "SRR8309185.114.2"; nearest_ref "PH02Gene00140.t1"; class_code "j"; tss_id "TSS1771";
PH02Scaffold00001	StringTie	exon	4021479	4021678	.	-	.	gene_id "XLOC_000177"; transcript_id "TCONS_00011164"; exon_number "1"; oId "SRR8309185.157.5"; class_code "u"; tss_id "TSS4982";
PH02Scaffold00001	StringTie	exon	4021815	4022088	.	-	.	gene_id "XLOC_000177"; transcript_id "TCONS_00011164"; exon_number "2"; oId "SRR8309185.157.5"; class_code "u"; tss_id "TSS4982";
PH02Scaffold00001	StringTie	exon	4022196	4022267	.	-	.	gene_id "XLOC_000177"; transcript_id "TCONS_00011164"; exon_number "3"; oId "SRR8309185.157.5"; class_code "u"; tss_id "TSS4982";
PH02Scaffold00001	StringTie	exon	4022423	4022514	.	-	.	gene_id "XLOC_000177"; transcript_id "TCONS_00011164"; exon_number "4"; oId "SRR8309185.157.5"; class_code "u"; tss_id "TSS4982";
PH02Scaffold00001	StringTie	exon	4022662	4022755	.	-	.	gene_id "XLOC_000177"; transcript_id "TCONS_00011164"; exon_number "5"; oId "SRR8309185.157.5"; class_code "u"; tss_id "TSS4982";
PH02Scaffold00001	StringTie	exon	4022826	4023344	.	-	.	gene_id "XLOC_000177"; transcript_id "TCONS_00011164"; exon_number "6"; oId "SRR8309185.157.5"; class_code "u"; tss_id "TSS4982";
PH02Scaffold00001	StringTie	exon	4021333	4021678	.	-	.	gene_id "XLOC_000177"; transcript_id "TCONS_00011172"; exon_number "1"; oId "SRR8309186.155.6"; class_code "u"; tss_id "TSS4982";
PH02Scaffold00001	StringTie	exon	4021832	4022088	.	-	.	gene_id "XLOC_000177"; transcript_id "TCONS_00011172"; exon_number "2"; oId "SRR8309186.155.6"; class_code "u"; tss_id "TSS4982";
PH02Scaffold00001	StringTie	exon	4022196	4022267	.	-	.	gene_id "XLOC_000177"; transcript_id "TCONS_00011172"; exon_number "3"; oId "SRR8309186.155.6"; class_code "u"; tss_id "TSS4982";
PH02Scaffold00001	StringTie	exon	4022423	4022514	.	-	.	gene_id "XLOC_000177"; transcript_id "TCONS_00011172"; exon_number "4"; oId "SRR8309186.155.6"; class_code "u"; tss_id "TSS4982";
PH02Scaffold00001	StringTie	exon	4022662	4022747	.	-	.	gene_id "XLOC_000177"; transcript_id "TCONS_00011172"; exon_number "5"; oId "SRR8309186.155.6"; class_code "u"; tss_id "TSS4982";
PH02Scaffold00001	StringTie	exon	4022861	4023274	.	-	.	gene_id "XLOC_000177"; transcript_id "TCONS_00011172"; exon_number "6"; oId "SRR8309186.155.6"; class_code "u"; tss_id "TSS4982";
PH02Scaffold00001	StringTie	exon	4021789	4021903	.	-	.	gene_id "XLOC_000177"; transcript_id "TCONS_00011182"; exon_number "1"; oId "SRR8309187.161.4"; class_code "u"; tss_id "TSS4982";
PH02Scaffold00001	StringTie	exon	4022012	4022514	.	-	.	gene_id "XLOC_000177"; transcript_id "TCONS_00011182"; exon_number "2"; oId "SRR8309187.161.4"; class_code "u"; tss_id "TSS4982";
PH02Scaffold00001	StringTie	exon	4022662	4022751	.	-	.	gene_id "XLOC_000177"; transcript_id "TCONS_00011182"; exon_number "3"; oId "SRR8309187.161.4"; class_code "u"; tss_id "TSS4982";
PH02Scaffold00001	StringTie	exon	4022826	4023403	.	-	.	gene_id "XLOC_000177"; transcript_id "TCONS_00011182"; exon_number "4"; oId "SRR8309187.161.4"; class_code "u"; tss_id "TSS4982";
PH02Scaffold00001	StringTie	exon	4021464	4021678	.	-	.	gene_id "XLOC_000177"; transcript_id "TCONS_00011205"; exon_number "1"; oId "SRR8309189.161.3"; class_code "u"; tss_id "TSS4982";
PH02Scaffold00001	StringTie	exon	4021832	4022267	.	-	.	gene_id "XLOC_000177"; transcript_id "TCONS_00011205"; exon_number "2"; oId "SRR8309189.161.3"; class_code "u"; tss_id "TSS4982";
PH02Scaffold00001	StringTie	exon	4022476	4022514	.	-	.	gene_id "XLOC_000177"; transcript_id "TCONS_00011205"; exon_number "3"; oId "SRR8309189.161.3"; class_code "u"; tss_id "TSS4982";
PH02Scaffold00001	StringTie	exon	4022662	4022755	.	-	.	gene_id "XLOC_000177"; transcript_id "TCONS_00011205"; exon_number "4"; oId "SRR8309189.161.3"; class_code "u"; tss_id "TSS4982";
PH02Scaffold00001	StringTie	exon	4022828	4023396	.	-	.	gene_id "XLOC_000177"; transcript_id "TCONS_00011205"; exon_number "5"; oId "SRR8309189.161.3"; class_code "u"; tss_id "TSS4982";
PH02Scaffold00001	StringTie	exon	2125939	2126464	.	+	.	gene_id "XLOC_000029"; transcript_id "TCONS_00011207"; exon_number "1"; gene_name "PH02Gene00100"; oId "SRR8309190.104.3"; nearest_ref "PH02Gene00100.t1"; class_code "x"; tss_id "TSS1244";
PH02Scaffold00001	StringTie	exon	2169581	2170280	.	+	.	gene_id "XLOC_000029"; transcript_id "TCONS_00011207"; exon_number "2"; gene_name "PH02Gene00100"; oId "SRR8309190.104.3"; nearest_ref "PH02Gene00100.t1"; class_code "x"; tss_id "TSS1244";
PH02Scaffold00001	StringTie	exon	4021788	4021907	.	-	.	gene_id "XLOC_000177"; transcript_id "TCONS_00011219"; exon_number "1"; oId "SRR8309190.174.4"; class_code "u"; tss_id "TSS4982";
PH02Scaffold00001	StringTie	exon	4022012	4022088	.	-	.	gene_id "XLOC_000177"; transcript_id "TCONS_00011219"; exon_number "2"; oId "SRR8309190.174.4"; class_code "u"; tss_id "TSS4982";
PH02Scaffold00001	StringTie	exon	4022196	4022267	.	-	.	gene_id "XLOC_000177"; transcript_id "TCONS_00011219"; exon_number "3"; oId "SRR8309190.174.4"; class_code "u"; tss_id "TSS4982";
PH02Scaffold00001	StringTie	exon	4022423	4022514	.	-	.	gene_id "XLOC_000177"; transcript_id "TCONS_00011219"; exon_number "4"; oId "SRR8309190.174.4"; class_code "u"; tss_id "TSS4982";
PH02Scaffold00001	StringTie	exon	4022662	4022713	.	-	.	gene_id "XLOC_000177"; transcript_id "TCONS_00011219"; exon_number "5"; oId "SRR8309190.174.4"; class_code "u"; tss_id "TSS4982";
PH02Scaffold00001	StringTie	exon	4022808	4023254	.	-	.	gene_id "XLOC_000177"; transcript_id "TCONS_00011219"; exon_number "6"; oId "SRR8309190.174.4"; class_code "u"; tss_id "TSS4982";
PH02Scaffold00001	StringTie	exon	4021788	4021907	.	-	.	gene_id "XLOC_000177"; transcript_id "TCONS_00011220"; exon_number "1"; oId "SRR8309190.174.7"; class_code "u"; tss_id "TSS4982";
PH02Scaffold00001	StringTie	exon	4022012	4022267	.	-	.	gene_id "XLOC_000177"; transcript_id "TCONS_00011220"; exon_number "2"; oId "SRR8309190.174.7"; class_code "u"; tss_id "TSS4982";
PH02Scaffold00001	StringTie	exon	4022423	4022514	.	-	.	gene_id "XLOC_000177"; transcript_id "TCONS_00011220"; exon_number "3"; oId "SRR8309190.174.7"; class_code "u"; tss_id "TSS4982";
PH02Scaffold00001	StringTie	exon	4022662	4022747	.	-	.	gene_id "XLOC_000177"; transcript_id "TCONS_00011220"; exon_number "4"; oId "SRR8309190.174.7"; class_code "u"; tss_id "TSS4982";
PH02Scaffold00001	StringTie	exon	4022826	4023254	.	-	.	gene_id "XLOC_000177"; transcript_id "TCONS_00011220"; exon_number "5"; oId "SRR8309190.174.7"; class_code "u"; tss_id "TSS4982";
PH02Scaffold00001	StringTie	exon	4021788	4021907	.	-	.	gene_id "XLOC_000177"; transcript_id "TCONS_00011221"; exon_number "1"; oId "SRR8309190.174.8"; class_code "u"; tss_id "TSS4982";
PH02Scaffold00001	StringTie	exon	4022012	4022267	.	-	.	gene_id "XLOC_000177"; transcript_id "TCONS_00011221"; exon_number "2"; oId "SRR8309190.174.8"; class_code "u"; tss_id "TSS4982";
PH02Scaffold00001	StringTie	exon	4022423	4022514	.	-	.	gene_id "XLOC_000177"; transcript_id "TCONS_00011221"; exon_number "3"; oId "SRR8309190.174.8"; class_code "u"; tss_id "TSS4982";
PH02Scaffold00001	StringTie	exon	4022662	4023254	.	-	.	gene_id "XLOC_000177"; transcript_id "TCONS_00011221"; exon_number "4"; oId "SRR8309190.174.8"; class_code "u"; tss_id "TSS4982";
PH02Scaffold00001	StringTie	exon	2046117	2046480	.	+	.	gene_id "XLOC_000029"; transcript_id "TCONS_00011287"; exon_number "1"; gene_name "PH02Gene00100"; oId "SRR8309198.98.1"; nearest_ref "PH02Gene00100.t1"; class_code "x"; tss_id "TSS1200";
PH02Scaffold00001	StringTie	exon	2096181	2096920	.	+	.	gene_id "XLOC_000029"; transcript_id "TCONS_00011287"; exon_number "2"; gene_name "PH02Gene00100"; oId "SRR8309198.98.1"; nearest_ref "PH02Gene00100.t1"; class_code "x"; tss_id "TSS1200";
PH02Scaffold00001	StringTie	exon	2170000	2170335	.	+	.	gene_id "XLOC_000029"; transcript_id "TCONS_00011287"; exon_number "3"; gene_name "PH02Gene00100"; oId "SRR8309198.98.1"; nearest_ref "PH02Gene00100.t1"; class_code "x"; tss_id "TSS1200";
PH02Scaffold00001	StringTie	exon	2169161	2169999	.	+	.	gene_id "XLOC_000029"; transcript_id "TCONS_00011288"; exon_number "1"; gene_name "PH02Gene00100"; oId "SRR8309198.98.5"; nearest_ref "PH02Gene00100.t1"; class_code "x"; tss_id "TSS1261";
PH02Scaffold00001	StringTie	exon	2170234	2170335	.	+	.	gene_id "XLOC_000029"; transcript_id "TCONS_00011288"; exon_number "2"; gene_name "PH02Gene00100"; oId "SRR8309198.98.5"; nearest_ref "PH02Gene00100.t1"; class_code "x"; tss_id "TSS1261";
PH02Scaffold00001	StringTie	exon	4021356	4021678	.	-	.	gene_id "XLOC_000177"; transcript_id "TCONS_00011333"; exon_number "1"; oId "SRR8309203.161.4"; class_code "u"; tss_id "TSS4982";
PH02Scaffold00001	StringTie	exon	4021832	4021907	.	-	.	gene_id "XLOC_000177"; transcript_id "TCONS_00011333"; exon_number "2"; oId "SRR8309203.161.4"; class_code "u"; tss_id "TSS4982";
PH02Scaffold00001	StringTie	exon	4022012	4022267	.	-	.	gene_id "XLOC_000177"; transcript_id "TCONS_00011333"; exon_number "3"; oId "SRR8309203.161.4"; class_code "u"; tss_id "TSS4982";
PH02Scaffold00001	StringTie	exon	4022423	4022514	.	-	.	gene_id "XLOC_000177"; transcript_id "TCONS_00011333"; exon_number "4"; oId "SRR8309203.161.4"; class_code "u"; tss_id "TSS4982";
PH02Scaffold00001	StringTie	exon	4022662	4022751	.	-	.	gene_id "XLOC_000177"; transcript_id "TCONS_00011333"; exon_number "5"; oId "SRR8309203.161.4"; class_code "u"; tss_id "TSS4982";
PH02Scaffold00001	StringTie	exon	4022826	4023391	.	-	.	gene_id "XLOC_000177"; transcript_id "TCONS_00011333"; exon_number "6"; oId "SRR8309203.161.4"; class_code "u"; tss_id "TSS4982";
PH02Scaffold00001	StringTie	exon	1973902	1974592	.	+	.	gene_id "XLOC_000029"; transcript_id "TCONS_00011351"; exon_number "1"; gene_name "PH02Gene00094"; oId "SRR9218100.127.3"; nearest_ref "PH02Gene00094.t1"; class_code "x"; tss_id "TSS1157";
PH02Scaffold00001	StringTie	exon	2005501	2005749	.	+	.	gene_id "XLOC_000029"; transcript_id "TCONS_00011351"; exon_number "2"; gene_name "PH02Gene00094"; oId "SRR9218100.127.3"; nearest_ref "PH02Gene00094.t1"; class_code "x"; tss_id "TSS1157";
PH02Scaffold00001	StringTie	exon	2046980	2047285	.	+	.	gene_id "XLOC_000029"; transcript_id "TCONS_00011351"; exon_number "3"; gene_name "PH02Gene00094"; oId "SRR9218100.127.3"; nearest_ref "PH02Gene00094.t1"; class_code "x"; tss_id "TSS1157";
PH02Scaffold00001	StringTie	exon	2096937	2097256	.	+	.	gene_id "XLOC_000029"; transcript_id "TCONS_00011351"; exon_number "4"; gene_name "PH02Gene00094"; oId "SRR9218100.127.3"; nearest_ref "PH02Gene00094.t1"; class_code "x"; tss_id "TSS1157";
PH02Scaffold00001	StringTie	exon	2004851	2005036	.	+	.	gene_id "XLOC_000029"; transcript_id "TCONS_00011382"; exon_number "1"; gene_name "PH02Gene00094"; oId "SRR9218103.96.1"; nearest_ref "PH02Gene00094.t1"; class_code "x"; tss_id "TSS1173";
PH02Scaffold00001	StringTie	exon	2046268	2046480	.	+	.	gene_id "XLOC_000029"; transcript_id "TCONS_00011382"; exon_number "2"; gene_name "PH02Gene00094"; oId "SRR9218103.96.1"; nearest_ref "PH02Gene00094.t1"; class_code "x"; tss_id "TSS1173";
PH02Scaffold00001	StringTie	exon	2096181	2096208	.	+	.	gene_id "XLOC_000029"; transcript_id "TCONS_00011382"; exon_number "3"; gene_name "PH02Gene00094"; oId "SRR9218103.96.1"; nearest_ref "PH02Gene00094.t1"; class_code "x"; tss_id "TSS1173";
PH02Scaffold00001	StringTie	exon	2125950	2126464	.	+	.	gene_id "XLOC_000029"; transcript_id "TCONS_00011382"; exon_number "4"; gene_name "PH02Gene00094"; oId "SRR9218103.96.1"; nearest_ref "PH02Gene00094.t1"; class_code "x"; tss_id "TSS1173";
PH02Scaffold00001	StringTie	exon	2169742	2170310	.	+	.	gene_id "XLOC_000029"; transcript_id "TCONS_00011382"; exon_number "5"; gene_name "PH02Gene00094"; oId "SRR9218103.96.1"; nearest_ref "PH02Gene00094.t1"; class_code "x"; tss_id "TSS1173";
PH02Scaffold00001	StringTie	exon	2006528	2006672	.	+	.	gene_id "XLOC_000029"; transcript_id "TCONS_00011393"; exon_number "1"; gene_name "PH02Gene00094"; oId "SRR9218104.111.1"; nearest_ref "PH02Gene00094.t1"; class_code "x"; tss_id "TSS1176";
PH02Scaffold00001	StringTie	exon	2047840	2047974	.	+	.	gene_id "XLOC_000029"; transcript_id "TCONS_00011393"; exon_number "2"; gene_name "PH02Gene00094"; oId "SRR9218104.111.1"; nearest_ref "PH02Gene00094.t1"; class_code "x"; tss_id "TSS1176";
PH02Scaffold00001	StringTie	exon	2096154	2096920	.	+	.	gene_id "XLOC_000029"; transcript_id "TCONS_00011393"; exon_number "3"; gene_name "PH02Gene00094"; oId "SRR9218104.111.1"; nearest_ref "PH02Gene00094.t1"; class_code "x"; tss_id "TSS1176";
PH02Scaffold00001	StringTie	exon	2170000	2170368	.	+	.	gene_id "XLOC_000029"; transcript_id "TCONS_00011393"; exon_number "4"; gene_name "PH02Gene00094"; oId "SRR9218104.111.1"; nearest_ref "PH02Gene00094.t1"; class_code "x"; tss_id "TSS1176";
PH02Scaffold00001	StringTie	exon	2096031	2096208	.	+	.	gene_id "XLOC_000029"; transcript_id "TCONS_00011404"; exon_number "1"; gene_name "PH02Gene00100"; oId "SRR9218105.108.3"; nearest_ref "PH02Gene00100.t1"; class_code "x"; tss_id "TSS1223";
PH02Scaffold00001	StringTie	exon	2125950	2126901	.	+	.	gene_id "XLOC_000029"; transcript_id "TCONS_00011404"; exon_number "2"; gene_name "PH02Gene00100"; oId "SRR9218105.108.3"; nearest_ref "PH02Gene00100.t1"; class_code "x"; tss_id "TSS1223";
PH02Scaffold00001	StringTie	exon	2170179	2170369	.	+	.	gene_id "XLOC_000029"; transcript_id "TCONS_00011404"; exon_number "3"; gene_name "PH02Gene00100"; oId "SRR9218105.108.3"; nearest_ref "PH02Gene00100.t1"; class_code "x"; tss_id "TSS1223";
PH02Scaffold00001	StringTie	exon	2004852	2005589	.	+	.	gene_id "XLOC_000029"; transcript_id "TCONS_00011418"; exon_number "1"; gene_name "PH02Gene00094"; oId "SRR9218107.113.4"; nearest_ref "PH02Gene00094.t1"; class_code "x"; tss_id "TSS1173";
PH02Scaffold00001	StringTie	exon	2046194	2046480	.	+	.	gene_id "XLOC_000029"; transcript_id "TCONS_00011418"; exon_number "2"; gene_name "PH02Gene00094"; oId "SRR9218107.113.4"; nearest_ref "PH02Gene00094.t1"; class_code "x"; tss_id "TSS1173";
PH02Scaffold00001	StringTie	exon	2096181	2097255	.	+	.	gene_id "XLOC_000029"; transcript_id "TCONS_00011418"; exon_number "3"; gene_name "PH02Gene00094"; oId "SRR9218107.113.4"; nearest_ref "PH02Gene00094.t1"; class_code "x"; tss_id "TSS1173";
PH02Scaffold00001	StringTie	exon	2004852	2005589	.	+	.	gene_id "XLOC_000029"; transcript_id "TCONS_00011419"; exon_number "1"; gene_name "PH02Gene00094"; oId "SRR9218107.113.2"; nearest_ref "PH02Gene00094.t1"; class_code "x"; tss_id "TSS1173";
PH02Scaffold00001	StringTie	exon	2046194	2046979	.	+	.	gene_id "XLOC_000029"; transcript_id "TCONS_00011419"; exon_number "2"; gene_name "PH02Gene00094"; oId "SRR9218107.113.2"; nearest_ref "PH02Gene00094.t1"; class_code "x"; tss_id "TSS1173";
PH02Scaffold00001	StringTie	exon	2170000	2170335	.	+	.	gene_id "XLOC_000029"; transcript_id "TCONS_00011419"; exon_number "3"; gene_name "PH02Gene00094"; oId "SRR9218107.113.2"; nearest_ref "PH02Gene00094.t1"; class_code "x"; tss_id "TSS1173";
PH02Scaffold00001	StringTie	exon	1973908	1974785	.	+	.	gene_id "XLOC_000029"; transcript_id "TCONS_00011426"; exon_number "1"; gene_name "PH02Gene00094"; oId "SRR9218108.110.3"; nearest_ref "PH02Gene00094.t1"; class_code "x"; tss_id "TSS1157";
PH02Scaffold00001	StringTie	exon	1975702	1975933	.	+	.	gene_id "XLOC_000029"; transcript_id "TCONS_00011426"; exon_number "2"; gene_name "PH02Gene00094"; oId "SRR9218108.110.3"; nearest_ref "PH02Gene00094.t1"; class_code "x"; tss_id "TSS1157";
PH02Scaffold00001	StringTie	exon	2098084	2098185	.	+	.	gene_id "XLOC_000029"; transcript_id "TCONS_00011426"; exon_number "3"; gene_name "PH02Gene00094"; oId "SRR9218108.110.3"; nearest_ref "PH02Gene00094.t1"; class_code "x"; tss_id "TSS1157";
PH02Scaffold00001	StringTie	exon	4021361	4021678	.	-	.	gene_id "XLOC_000177"; transcript_id "TCONS_00011477"; exon_number "1"; oId "SRR961047.172.3"; class_code "u"; tss_id "TSS4982";
PH02Scaffold00001	StringTie	exon	4021832	4021907	.	-	.	gene_id "XLOC_000177"; transcript_id "TCONS_00011477"; exon_number "2"; oId "SRR961047.172.3"; class_code "u"; tss_id "TSS4982";
PH02Scaffold00001	StringTie	exon	4022012	4022088	.	-	.	gene_id "XLOC_000177"; transcript_id "TCONS_00011477"; exon_number "3"; oId "SRR961047.172.3"; class_code "u"; tss_id "TSS4982";
PH02Scaffold00001	StringTie	exon	4022196	4022267	.	-	.	gene_id "XLOC_000177"; transcript_id "TCONS_00011477"; exon_number "4"; oId "SRR961047.172.3"; class_code "u"; tss_id "TSS4982";
PH02Scaffold00001	StringTie	exon	4022423	4022514	.	-	.	gene_id "XLOC_000177"; transcript_id "TCONS_00011477"; exon_number "5"; oId "SRR961047.172.3"; class_code "u"; tss_id "TSS4982";
PH02Scaffold00001	StringTie	exon	4022662	4022747	.	-	.	gene_id "XLOC_000177"; transcript_id "TCONS_00011477"; exon_number "6"; oId "SRR961047.172.3"; class_code "u"; tss_id "TSS4982";
PH02Scaffold00001	StringTie	exon	4022826	4023402	.	-	.	gene_id "XLOC_000177"; transcript_id "TCONS_00011477"; exon_number "7"; oId "SRR961047.172.3"; class_code "u"; tss_id "TSS4982";
PH02Scaffold00002	StringTie	exon	212617	213607	.	+	.	gene_id "XLOC_000243"; transcript_id "TCONS_00011489"; exon_number "1"; gene_name "PH02Gene00267"; oId "SRR5091805.204.2"; nearest_ref "PH02Gene00267.t1"; class_code "x"; tss_id "TSS5770";
PH02Scaffold00002	StringTie	exon	213721	216743	.	+	.	gene_id "XLOC_000243"; transcript_id "TCONS_00011489"; exon_number "2"; gene_name "PH02Gene00267"; oId "SRR5091805.204.2"; nearest_ref "PH02Gene00267.t1"; class_code "x"; tss_id "TSS5770";
PH02Scaffold00002	StringTie	exon	120276	120321	.	-	.	gene_id "XLOC_000307"; transcript_id "TCONS_00011826"; exon_number "1"; gene_name "PH02Gene00260"; oId "ERR105068.199.1"; nearest_ref "PH02Gene00260.t1"; class_code "x"; tss_id "TSS9587";
PH02Scaffold00002	StringTie	exon	149393	150424	.	-	.	gene_id "XLOC_000307"; transcript_id "TCONS_00011826"; exon_number "2"; gene_name "PH02Gene00260"; oId "ERR105068.199.1"; nearest_ref "PH02Gene00260.t1"; class_code "x"; tss_id "TSS9587";
PH02Scaffold00002	StringTie	exon	2008230	2008973	.	-	.	gene_id "XLOC_000355"; transcript_id "TCONS_00011847"; exon_number "1"; gene_name "PH02Gene00368"; oId "SRR4046277.285.2"; nearest_ref "PH02Gene00368.t1"; class_code "j"; tss_id "TSS10470";
PH02Scaffold00002	StringTie	exon	2009400	2009465	.	-	.	gene_id "XLOC_000355"; transcript_id "TCONS_00011847"; exon_number "2"; gene_name "PH02Gene00368"; oId "SRR4046277.285.2"; nearest_ref "PH02Gene00368.t1"; class_code "j"; tss_id "TSS10470";
PH02Scaffold00002	StringTie	exon	2009583	2009684	.	-	.	gene_id "XLOC_000355"; transcript_id "TCONS_00011847"; exon_number "3"; gene_name "PH02Gene00368"; oId "SRR4046277.285.2"; nearest_ref "PH02Gene00368.t1"; class_code "j"; tss_id "TSS10470";
PH02Scaffold00002	StringTie	exon	2009776	2009832	.	-	.	gene_id "XLOC_000355"; transcript_id "TCONS_00011847"; exon_number "4"; gene_name "PH02Gene00368"; oId "SRR4046277.285.2"; nearest_ref "PH02Gene00368.t1"; class_code "j"; tss_id "TSS10470";
PH02Scaffold00002	StringTie	exon	2010896	2010943	.	-	.	gene_id "XLOC_000355"; transcript_id "TCONS_00011847"; exon_number "5"; gene_name "PH02Gene00368"; oId "SRR4046277.285.2"; nearest_ref "PH02Gene00368.t1"; class_code "j"; tss_id "TSS10470";
PH02Scaffold00002	StringTie	exon	2011026	2012189	.	-	.	gene_id "XLOC_000355"; transcript_id "TCONS_00011847"; exon_number "6"; gene_name "PH02Gene00368"; oId "SRR4046277.285.2"; nearest_ref "PH02Gene00368.t1"; class_code "j"; tss_id "TSS10470";
PH02Scaffold00002	StringTie	exon	2001089	2001673	.	+	.	gene_id "XLOC_000271"; transcript_id "TCONS_00012317"; exon_number "1"; gene_name "PH02Gene00367"; oId "SRR5091813.296.2"; nearest_ref "PH02Gene00367.t1"; class_code "x"; tss_id "TSS7162";
PH02Scaffold00002	StringTie	exon	2001770	2002650	.	+	.	gene_id "XLOC_000271"; transcript_id "TCONS_00012317"; exon_number "2"; gene_name "PH02Gene00367"; oId "SRR5091813.296.2"; nearest_ref "PH02Gene00367.t1"; class_code "x"; tss_id "TSS7162";
PH02Scaffold00002	StringTie	exon	409652	410096	.	-	.	gene_id "XLOC_000319"; transcript_id "TCONS_00012520"; exon_number "1"; gene_name "PH02Gene00281"; oId "SRR5091766.220.2"; nearest_ref "PH02Gene00281.t1"; class_code "x"; tss_id "TSS9709";
PH02Scaffold00002	StringTie	exon	410418	410760	.	-	.	gene_id "XLOC_000319"; transcript_id "TCONS_00012520"; exon_number "2"; gene_name "PH02Gene00281"; oId "SRR5091766.220.2"; nearest_ref "PH02Gene00281.t1"; class_code "x"; tss_id "TSS9709";
PH02Scaffold00002	StringTie	exon	889650	890043	.	+	.	gene_id "XLOC_000243"; transcript_id "TCONS_00012729"; exon_number "1"; gene_name "PH02Gene00304"; oId "SRR10691685.196.5"; nearest_ref "PH02Gene00304.t1"; class_code "j"; tss_id "TSS5995";
PH02Scaffold00002	StringTie	exon	900763	906276	.	+	.	gene_id "XLOC_000243"; transcript_id "TCONS_00012729"; exon_number "2"; gene_name "PH02Gene00304"; oId "SRR10691685.196.5"; nearest_ref "PH02Gene00304.t1"; class_code "j"; tss_id "TSS5995";
PH02Scaffold00002	StringTie	exon	3687553	3688070	.	+	.	gene_id "XLOC_000284"; transcript_id "TCONS_00012852"; exon_number "1"; gene_name "PH02Gene00460"; oId "SRR1185317.442.1"; nearest_ref "PH02Gene00460.t1"; class_code "j"; tss_id "TSS8542";
PH02Scaffold00002	StringTie	exon	3690654	3690695	.	+	.	gene_id "XLOC_000284"; transcript_id "TCONS_00012852"; exon_number "2"; gene_name "PH02Gene00460"; oId "SRR1185317.442.1"; nearest_ref "PH02Gene00460.t1"; class_code "j"; tss_id "TSS8542";
PH02Scaffold00002	StringTie	exon	2373795	2373825	.	+	.	gene_id "XLOC_000274"; transcript_id "TCONS_00012953"; exon_number "1"; gene_name "PH02Gene00389"; oId "SRR1187864.426.1"; nearest_ref "PH02Gene00389.t2"; class_code "j"; tss_id "TSS7493";
PH02Scaffold00002	StringTie	exon	2374132	2374551	.	+	.	gene_id "XLOC_000274"; transcript_id "TCONS_00012953"; exon_number "2"; gene_name "PH02Gene00389"; oId "SRR1187864.426.1"; nearest_ref "PH02Gene00389.t2"; class_code "j"; tss_id "TSS7493";
PH02Scaffold00002	StringTie	exon	2374682	2374714	.	+	.	gene_id "XLOC_000274"; transcript_id "TCONS_00012953"; exon_number "3"; gene_name "PH02Gene00389"; oId "SRR1187864.426.1"; nearest_ref "PH02Gene00389.t2"; class_code "j"; tss_id "TSS7493";
PH02Scaffold00002	StringTie	exon	2374805	2374887	.	+	.	gene_id "XLOC_000274"; transcript_id "TCONS_00012953"; exon_number "4"; gene_name "PH02Gene00389"; oId "SRR1187864.426.1"; nearest_ref "PH02Gene00389.t2"; class_code "j"; tss_id "TSS7493";
PH02Scaffold00002	StringTie	exon	2008210	2008734	.	-	.	gene_id "XLOC_000355"; transcript_id "TCONS_00013262"; exon_number "1"; gene_name "PH02Gene00368"; oId "SRR9218100.282.4"; nearest_ref "PH02Gene00368.t1"; class_code "j"; tss_id "TSS10466";
PH02Scaffold00002	StringTie	exon	2008830	2008973	.	-	.	gene_id "XLOC_000355"; transcript_id "TCONS_00013262"; exon_number "2"; gene_name "PH02Gene00368"; oId "SRR9218100.282.4"; nearest_ref "PH02Gene00368.t1"; class_code "j"; tss_id "TSS10466";
PH02Scaffold00002	StringTie	exon	2009400	2009465	.	-	.	gene_id "XLOC_000355"; transcript_id "TCONS_00013262"; exon_number "3"; gene_name "PH02Gene00368"; oId "SRR9218100.282.4"; nearest_ref "PH02Gene00368.t1"; class_code "j"; tss_id "TSS10466";
PH02Scaffold00002	StringTie	exon	2009583	2009684	.	-	.	gene_id "XLOC_000355"; transcript_id "TCONS_00013262"; exon_number "4"; gene_name "PH02Gene00368"; oId "SRR9218100.282.4"; nearest_ref "PH02Gene00368.t1"; class_code "j"; tss_id "TSS10466";
PH02Scaffold00002	StringTie	exon	2009776	2009832	.	-	.	gene_id "XLOC_000355"; transcript_id "TCONS_00013262"; exon_number "5"; gene_name "PH02Gene00368"; oId "SRR9218100.282.4"; nearest_ref "PH02Gene00368.t1"; class_code "j"; tss_id "TSS10466";
PH02Scaffold00002	StringTie	exon	2010896	2010943	.	-	.	gene_id "XLOC_000355"; transcript_id "TCONS_00013262"; exon_number "6"; gene_name "PH02Gene00368"; oId "SRR9218100.282.4"; nearest_ref "PH02Gene00368.t1"; class_code "j"; tss_id "TSS10466";
PH02Scaffold00002	StringTie	exon	2011026	2012866	.	-	.	gene_id "XLOC_000355"; transcript_id "TCONS_00013262"; exon_number "7"; gene_name "PH02Gene00368"; oId "SRR9218100.282.4"; nearest_ref "PH02Gene00368.t1"; class_code "j"; tss_id "TSS10466";
PH02Scaffold00002	StringTie	exon	114761	115531	.	-	.	gene_id "XLOC_000307"; transcript_id "TCONS_00013525"; exon_number "1"; gene_name "PH02Gene00260"; oId "SRR5710702.260.1"; nearest_ref "PH02Gene00260.t1"; class_code "x"; tss_id "TSS9587";
PH02Scaffold00002	StringTie	exon	149816	150496	.	-	.	gene_id "XLOC_000307"; transcript_id "TCONS_00013525"; exon_number "2"; gene_name "PH02Gene00260"; oId "SRR5710702.260.1"; nearest_ref "PH02Gene00260.t1"; class_code "x"; tss_id "TSS9587";
PH02Scaffold00002	StringTie	exon	409652	410131	.	-	.	gene_id "XLOC_000319"; transcript_id "TCONS_00013532"; exon_number "1"; gene_name "PH02Gene00281"; oId "SRR5091766.220.1"; nearest_ref "PH02Gene00281.t1"; class_code "x"; tss_id "TSS9709";
PH02Scaffold00002	StringTie	exon	410453	410760	.	-	.	gene_id "XLOC_000319"; transcript_id "TCONS_00013532"; exon_number "2"; gene_name "PH02Gene00281"; oId "SRR5091766.220.1"; nearest_ref "PH02Gene00281.t1"; class_code "x"; tss_id "TSS9709";
PH02Scaffold00002	StringTie	exon	409582	410096	.	-	.	gene_id "XLOC_000319"; transcript_id "TCONS_00013533"; exon_number "1"; gene_name "PH02Gene00281"; oId "SRR5091769.211.1"; nearest_ref "PH02Gene00281.t1"; class_code "x"; tss_id "TSS9709";
PH02Scaffold00002	StringTie	exon	410525	410667	.	-	.	gene_id "XLOC_000319"; transcript_id "TCONS_00013533"; exon_number "2"; gene_name "PH02Gene00281"; oId "SRR5091769.211.1"; nearest_ref "PH02Gene00281.t1"; class_code "x"; tss_id "TSS9709";
PH02Scaffold00002	StringTie	exon	409769	410203	.	-	.	gene_id "XLOC_000319"; transcript_id "TCONS_00013534"; exon_number "1"; gene_name "PH02Gene00281"; oId "SRR5091764.209.1"; nearest_ref "PH02Gene00281.t1"; class_code "x"; tss_id "TSS9709";
PH02Scaffold00002	StringTie	exon	410418	410713	.	-	.	gene_id "XLOC_000319"; transcript_id "TCONS_00013534"; exon_number "2"; gene_name "PH02Gene00281"; oId "SRR5091764.209.1"; nearest_ref "PH02Gene00281.t1"; class_code "x"; tss_id "TSS9709";
PH02Scaffold00002	StringTie	exon	409994	410310	.	-	.	gene_id "XLOC_000319"; transcript_id "TCONS_00013536"; exon_number "1"; gene_name "PH02Gene00281"; oId "SRR8203873.200.2"; nearest_ref "PH02Gene00281.t1"; class_code "x"; tss_id "TSS9709";
PH02Scaffold00002	StringTie	exon	410418	410735	.	-	.	gene_id "XLOC_000319"; transcript_id "TCONS_00013536"; exon_number "2"; gene_name "PH02Gene00281"; oId "SRR8203873.200.2"; nearest_ref "PH02Gene00281.t1"; class_code "x"; tss_id "TSS9709";
PH02Scaffold00002	StringTie	exon	115145	115690	.	-	.	gene_id "XLOC_000307"; transcript_id "TCONS_00013687"; exon_number "1"; gene_name "PH02Gene00260"; oId "SRR3521411.269.1"; nearest_ref "PH02Gene00260.t1"; class_code "x"; tss_id "TSS9587";
PH02Scaffold00002	StringTie	exon	149876	150519	.	-	.	gene_id "XLOC_000307"; transcript_id "TCONS_00013687"; exon_number "2"; gene_name "PH02Gene00260"; oId "SRR3521411.269.1"; nearest_ref "PH02Gene00260.t1"; class_code "x"; tss_id "TSS9587";
PH02Scaffold00002	StringTie	exon	2008215	2008774	.	-	.	gene_id "XLOC_000355"; transcript_id "TCONS_00013713"; exon_number "1"; gene_name "PH02Gene00368"; oId "SRR3521411.386.3"; nearest_ref "PH02Gene00368.t1"; class_code "j"; tss_id "TSS10466";
PH02Scaffold00002	StringTie	exon	2008872	2008973	.	-	.	gene_id "XLOC_000355"; transcript_id "TCONS_00013713"; exon_number "2"; gene_name "PH02Gene00368"; oId "SRR3521411.386.3"; nearest_ref "PH02Gene00368.t1"; class_code "j"; tss_id "TSS10466";
PH02Scaffold00002	StringTie	exon	2009400	2009465	.	-	.	gene_id "XLOC_000355"; transcript_id "TCONS_00013713"; exon_number "3"; gene_name "PH02Gene00368"; oId "SRR3521411.386.3"; nearest_ref "PH02Gene00368.t1"; class_code "j"; tss_id "TSS10466";
PH02Scaffold00002	StringTie	exon	2009583	2009684	.	-	.	gene_id "XLOC_000355"; transcript_id "TCONS_00013713"; exon_number "4"; gene_name "PH02Gene00368"; oId "SRR3521411.386.3"; nearest_ref "PH02Gene00368.t1"; class_code "j"; tss_id "TSS10466";
PH02Scaffold00002	StringTie	exon	2009776	2009832	.	-	.	gene_id "XLOC_000355"; transcript_id "TCONS_00013713"; exon_number "5"; gene_name "PH02Gene00368"; oId "SRR3521411.386.3"; nearest_ref "PH02Gene00368.t1"; class_code "j"; tss_id "TSS10466";
PH02Scaffold00002	StringTie	exon	2010896	2010943	.	-	.	gene_id "XLOC_000355"; transcript_id "TCONS_00013713"; exon_number "6"; gene_name "PH02Gene00368"; oId "SRR3521411.386.3"; nearest_ref "PH02Gene00368.t1"; class_code "j"; tss_id "TSS10466";
PH02Scaffold00002	StringTie	exon	2011026	2011717	.	-	.	gene_id "XLOC_000355"; transcript_id "TCONS_00013713"; exon_number "7"; gene_name "PH02Gene00368"; oId "SRR3521411.386.3"; nearest_ref "PH02Gene00368.t1"; class_code "j"; tss_id "TSS10466";
PH02Scaffold00002	StringTie	exon	2012096	2012180	.	-	.	gene_id "XLOC_000355"; transcript_id "TCONS_00013713"; exon_number "8"; gene_name "PH02Gene00368"; oId "SRR3521411.386.3"; nearest_ref "PH02Gene00368.t1"; class_code "j"; tss_id "TSS10466";
PH02Scaffold00002	StringTie	exon	2012394	2012800	.	-	.	gene_id "XLOC_000355"; transcript_id "TCONS_00013713"; exon_number "9"; gene_name "PH02Gene00368"; oId "SRR3521411.386.3"; nearest_ref "PH02Gene00368.t1"; class_code "j"; tss_id "TSS10466";
PH02Scaffold00002	StringTie	exon	2035788	2035928	.	+	.	gene_id "XLOC_000271"; transcript_id "TCONS_00013946"; exon_number "1"; gene_name "PH02Gene00369"; oId "SRR6794234.272.1"; nearest_ref "PH02Gene00369.t1"; class_code "j"; tss_id "TSS7180";
PH02Scaffold00002	StringTie	exon	2036733	2036825	.	+	.	gene_id "XLOC_000271"; transcript_id "TCONS_00013946"; exon_number "2"; gene_name "PH02Gene00369"; oId "SRR6794234.272.1"; nearest_ref "PH02Gene00369.t1"; class_code "j"; tss_id "TSS7180";
PH02Scaffold00002	StringTie	exon	2037258	2037322	.	+	.	gene_id "XLOC_000271"; transcript_id "TCONS_00013946"; exon_number "3"; gene_name "PH02Gene00369"; oId "SRR6794234.272.1"; nearest_ref "PH02Gene00369.t1"; class_code "j"; tss_id "TSS7180";
PH02Scaffold00002	StringTie	exon	2038878	2038979	.	+	.	gene_id "XLOC_000271"; transcript_id "TCONS_00013946"; exon_number "4"; gene_name "PH02Gene00369"; oId "SRR6794234.272.1"; nearest_ref "PH02Gene00369.t1"; class_code "j"; tss_id "TSS7180";
PH02Scaffold00002	StringTie	exon	2039061	2039154	.	+	.	gene_id "XLOC_000271"; transcript_id "TCONS_00013946"; exon_number "5"; gene_name "PH02Gene00369"; oId "SRR6794234.272.1"; nearest_ref "PH02Gene00369.t1"; class_code "j"; tss_id "TSS7180";
PH02Scaffold00002	StringTie	exon	2039804	2042007	.	+	.	gene_id "XLOC_000271"; transcript_id "TCONS_00013946"; exon_number "6"; gene_name "PH02Gene00369"; oId "SRR6794234.272.1"; nearest_ref "PH02Gene00369.t1"; class_code "j"; tss_id "TSS7180";
PH02Scaffold00002	StringTie	exon	2042318	2043257	.	+	.	gene_id "XLOC_000271"; transcript_id "TCONS_00013946"; exon_number "7"; gene_name "PH02Gene00369"; oId "SRR6794234.272.1"; nearest_ref "PH02Gene00369.t1"; class_code "j"; tss_id "TSS7180";
PH02Scaffold00002	StringTie	exon	2868207	2868780	.	+	.	gene_id "XLOC_000276"; transcript_id "TCONS_00014263"; exon_number "1"; oId "SRR4209886.275.1"; class_code "u"; tss_id "TSS7914";
PH02Scaffold00002	StringTie	exon	2869802	2871184	.	+	.	gene_id "XLOC_000276"; transcript_id "TCONS_00014263"; exon_number "2"; oId "SRR4209886.275.1"; class_code "u"; tss_id "TSS7914";
PH02Scaffold00002	StringTie	exon	3297707	3298063	.	+	.	gene_id "XLOC_000278"; transcript_id "TCONS_00014452"; exon_number "1"; gene_name "PH02Gene00442"; oId "SRR6131118.396.3"; nearest_ref "PH02Gene00442.t1"; class_code "j"; tss_id "TSS8240";
PH02Scaffold00002	StringTie	exon	3298191	3298325	.	+	.	gene_id "XLOC_000278"; transcript_id "TCONS_00014452"; exon_number "2"; gene_name "PH02Gene00442"; oId "SRR6131118.396.3"; nearest_ref "PH02Gene00442.t1"; class_code "j"; tss_id "TSS8240";
PH02Scaffold00002	StringTie	exon	3298422	3299076	.	+	.	gene_id "XLOC_000278"; transcript_id "TCONS_00014452"; exon_number "3"; gene_name "PH02Gene00442"; oId "SRR6131118.396.3"; nearest_ref "PH02Gene00442.t1"; class_code "j"; tss_id "TSS8240";
PH02Scaffold00002	StringTie	exon	4627772	4627807	.	+	.	gene_id "XLOC_000287"; transcript_id "TCONS_00014466"; exon_number "1"; gene_name "PH02Gene00499"; oId "SRR4450544.509.1"; nearest_ref "PH02Gene00499.t1"; class_code "x"; tss_id "TSS9095";
PH02Scaffold00002	StringTie	exon	4628067	4629869	.	+	.	gene_id "XLOC_000287"; transcript_id "TCONS_00014466"; exon_number "2"; gene_name "PH02Gene00499"; oId "SRR4450544.509.1"; nearest_ref "PH02Gene00499.t1"; class_code "x"; tss_id "TSS9095";
PH02Scaffold00002	StringTie	exon	2008236	2008734	.	-	.	gene_id "XLOC_000355"; transcript_id "TCONS_00014483"; exon_number "1"; gene_name "PH02Gene00368"; oId "SRR4450544.369.2"; nearest_ref "PH02Gene00368.t1"; class_code "j"; tss_id "TSS10469";
PH02Scaffold00002	StringTie	exon	2008830	2008973	.	-	.	gene_id "XLOC_000355"; transcript_id "TCONS_00014483"; exon_number "2"; gene_name "PH02Gene00368"; oId "SRR4450544.369.2"; nearest_ref "PH02Gene00368.t1"; class_code "j"; tss_id "TSS10469";
PH02Scaffold00002	StringTie	exon	2009400	2009465	.	-	.	gene_id "XLOC_000355"; transcript_id "TCONS_00014483"; exon_number "3"; gene_name "PH02Gene00368"; oId "SRR4450544.369.2"; nearest_ref "PH02Gene00368.t1"; class_code "j"; tss_id "TSS10469";
PH02Scaffold00002	StringTie	exon	2009583	2009684	.	-	.	gene_id "XLOC_000355"; transcript_id "TCONS_00014483"; exon_number "4"; gene_name "PH02Gene00368"; oId "SRR4450544.369.2"; nearest_ref "PH02Gene00368.t1"; class_code "j"; tss_id "TSS10469";
PH02Scaffold00002	StringTie	exon	2009776	2009832	.	-	.	gene_id "XLOC_000355"; transcript_id "TCONS_00014483"; exon_number "5"; gene_name "PH02Gene00368"; oId "SRR4450544.369.2"; nearest_ref "PH02Gene00368.t1"; class_code "j"; tss_id "TSS10469";
PH02Scaffold00002	StringTie	exon	2010896	2011205	.	-	.	gene_id "XLOC_000355"; transcript_id "TCONS_00014483"; exon_number "6"; gene_name "PH02Gene00368"; oId "SRR4450544.369.2"; nearest_ref "PH02Gene00368.t1"; class_code "j"; tss_id "TSS10469";
PH02Scaffold00002	StringTie	exon	2011288	2011598	.	-	.	gene_id "XLOC_000355"; transcript_id "TCONS_00014483"; exon_number "7"; gene_name "PH02Gene00368"; oId "SRR4450544.369.2"; nearest_ref "PH02Gene00368.t1"; class_code "j"; tss_id "TSS10469";
PH02Scaffold00002	StringTie	exon	114864	115614	.	-	.	gene_id "XLOC_000307"; transcript_id "TCONS_00014527"; exon_number "1"; gene_name "PH02Gene00260"; oId "SRR5710700.229.1"; nearest_ref "PH02Gene00260.t1"; class_code "x"; tss_id "TSS9587";
PH02Scaffold00002	StringTie	exon	149899	150449	.	-	.	gene_id "XLOC_000307"; transcript_id "TCONS_00014527"; exon_number "2"; gene_name "PH02Gene00260"; oId "SRR5710700.229.1"; nearest_ref "PH02Gene00260.t1"; class_code "x"; tss_id "TSS9587";
PH02Scaffold00002	StringTie	exon	114842	115030	.	-	.	gene_id "XLOC_000307"; transcript_id "TCONS_00014588"; exon_number "1"; gene_name "PH02Gene00260"; oId "SRR4450546.221.1"; nearest_ref "PH02Gene00260.t1"; class_code "x"; tss_id "TSS9587";
PH02Scaffold00002	StringTie	exon	115240	115614	.	-	.	gene_id "XLOC_000307"; transcript_id "TCONS_00014588"; exon_number "2"; gene_name "PH02Gene00260"; oId "SRR4450546.221.1"; nearest_ref "PH02Gene00260.t1"; class_code "x"; tss_id "TSS9587";
PH02Scaffold00002	StringTie	exon	149899	150456	.	-	.	gene_id "XLOC_000307"; transcript_id "TCONS_00014588"; exon_number "3"; gene_name "PH02Gene00260"; oId "SRR4450546.221.1"; nearest_ref "PH02Gene00260.t1"; class_code "x"; tss_id "TSS9587";
PH02Scaffold00002	StringTie	exon	115145	115614	.	-	.	gene_id "XLOC_000307"; transcript_id "TCONS_00014696"; exon_number "1"; gene_name "PH02Gene00260"; oId "SRR4450548.231.3"; nearest_ref "PH02Gene00260.t1"; class_code "x"; tss_id "TSS9588";
PH02Scaffold00002	StringTie	exon	115670	115805	.	-	.	gene_id "XLOC_000307"; transcript_id "TCONS_00014696"; exon_number "2"; gene_name "PH02Gene00260"; oId "SRR4450548.231.3"; nearest_ref "PH02Gene00260.t1"; class_code "x"; tss_id "TSS9588";
PH02Scaffold00002	StringTie	exon	114791	115030	.	-	.	gene_id "XLOC_000307"; transcript_id "TCONS_00014765"; exon_number "1"; gene_name "PH02Gene00260"; oId "SRR4450550.227.1"; nearest_ref "PH02Gene00260.t1"; class_code "x"; tss_id "TSS9587";
PH02Scaffold00002	StringTie	exon	115273	115614	.	-	.	gene_id "XLOC_000307"; transcript_id "TCONS_00014765"; exon_number "2"; gene_name "PH02Gene00260"; oId "SRR4450550.227.1"; nearest_ref "PH02Gene00260.t1"; class_code "x"; tss_id "TSS9587";
PH02Scaffold00002	StringTie	exon	149899	150430	.	-	.	gene_id "XLOC_000307"; transcript_id "TCONS_00014765"; exon_number "3"; gene_name "PH02Gene00260"; oId "SRR4450550.227.1"; nearest_ref "PH02Gene00260.t1"; class_code "x"; tss_id "TSS9587";
PH02Scaffold00002	StringTie	exon	114791	115012	.	-	.	gene_id "XLOC_000307"; transcript_id "TCONS_00014766"; exon_number "1"; gene_name "PH02Gene00260"; oId "SRR4450550.227.2"; nearest_ref "PH02Gene00260.t1"; class_code "x"; tss_id "TSS9587";
PH02Scaffold00002	StringTie	exon	115364	115614	.	-	.	gene_id "XLOC_000307"; transcript_id "TCONS_00014766"; exon_number "2"; gene_name "PH02Gene00260"; oId "SRR4450550.227.2"; nearest_ref "PH02Gene00260.t1"; class_code "x"; tss_id "TSS9587";
PH02Scaffold00002	StringTie	exon	149899	150430	.	-	.	gene_id "XLOC_000307"; transcript_id "TCONS_00014766"; exon_number "3"; gene_name "PH02Gene00260"; oId "SRR4450550.227.2"; nearest_ref "PH02Gene00260.t1"; class_code "x"; tss_id "TSS9587";
PH02Scaffold00002	StringTie	exon	3350083	3351063	.	+	.	gene_id "XLOC_000279"; transcript_id "TCONS_00014788"; exon_number "1"; gene_name "PH02Gene00444"; oId "SRR4450551.398.2"; nearest_ref "PH02Gene00444.t1"; class_code "o"; tss_id "TSS8289";
PH02Scaffold00002	StringTie	exon	3351213	3351451	.	+	.	gene_id "XLOC_000279"; transcript_id "TCONS_00014788"; exon_number "2"; gene_name "PH02Gene00444"; oId "SRR4450551.398.2"; nearest_ref "PH02Gene00444.t1"; class_code "o"; tss_id "TSS8289";
PH02Scaffold00002	StringTie	exon	4688133	4688594	.	+	.	gene_id "XLOC_000287"; transcript_id "TCONS_00014791"; exon_number "1"; oId "SRR4450551.450.1"; class_code "u"; tss_id "TSS9132";
PH02Scaffold00002	StringTie	exon	4689546	4689708	.	+	.	gene_id "XLOC_000287"; transcript_id "TCONS_00014791"; exon_number "2"; oId "SRR4450551.450.1"; class_code "u"; tss_id "TSS9132";
PH02Scaffold00002	StringTie	exon	114856	114990	.	-	.	gene_id "XLOC_000307"; transcript_id "TCONS_00014796"; exon_number "1"; gene_name "PH02Gene00260"; oId "SRR4450551.227.1"; nearest_ref "PH02Gene00260.t1"; class_code "x"; tss_id "TSS9587";
PH02Scaffold00002	StringTie	exon	115342	115531	.	-	.	gene_id "XLOC_000307"; transcript_id "TCONS_00014796"; exon_number "2"; gene_name "PH02Gene00260"; oId "SRR4450551.227.1"; nearest_ref "PH02Gene00260.t1"; class_code "x"; tss_id "TSS9587";
PH02Scaffold00002	StringTie	exon	149816	150458	.	-	.	gene_id "XLOC_000307"; transcript_id "TCONS_00014796"; exon_number "3"; gene_name "PH02Gene00260"; oId "SRR4450551.227.1"; nearest_ref "PH02Gene00260.t1"; class_code "x"; tss_id "TSS9587";
PH02Scaffold00002	StringTie	exon	409632	410096	.	-	.	gene_id "XLOC_000319"; transcript_id "TCONS_00014838"; exon_number "1"; gene_name "PH02Gene00281"; oId "SRR5054402.228.1"; nearest_ref "PH02Gene00281.t1"; class_code "x"; tss_id "TSS9709";
PH02Scaffold00002	StringTie	exon	410204	410695	.	-	.	gene_id "XLOC_000319"; transcript_id "TCONS_00014838"; exon_number "2"; gene_name "PH02Gene00281"; oId "SRR5054402.228.1"; nearest_ref "PH02Gene00281.t1"; class_code "x"; tss_id "TSS9709";
PH02Scaffold00002	StringTie	exon	2035768	2035928	.	+	.	gene_id "XLOC_000271"; transcript_id "TCONS_00015000"; exon_number "1"; gene_name "PH02Gene00369"; oId "SRR5054406.345.2"; nearest_ref "PH02Gene00369.t1"; class_code "j"; tss_id "TSS7180";
PH02Scaffold00002	StringTie	exon	2036733	2036825	.	+	.	gene_id "XLOC_000271"; transcript_id "TCONS_00015000"; exon_number "2"; gene_name "PH02Gene00369"; oId "SRR5054406.345.2"; nearest_ref "PH02Gene00369.t1"; class_code "j"; tss_id "TSS7180";
PH02Scaffold00002	StringTie	exon	2038878	2038979	.	+	.	gene_id "XLOC_000271"; transcript_id "TCONS_00015000"; exon_number "3"; gene_name "PH02Gene00369"; oId "SRR5054406.345.2"; nearest_ref "PH02Gene00369.t1"; class_code "j"; tss_id "TSS7180";
PH02Scaffold00002	StringTie	exon	2039061	2039154	.	+	.	gene_id "XLOC_000271"; transcript_id "TCONS_00015000"; exon_number "4"; gene_name "PH02Gene00369"; oId "SRR5054406.345.2"; nearest_ref "PH02Gene00369.t1"; class_code "j"; tss_id "TSS7180";
PH02Scaffold00002	StringTie	exon	2039804	2039841	.	+	.	gene_id "XLOC_000271"; transcript_id "TCONS_00015000"; exon_number "5"; gene_name "PH02Gene00369"; oId "SRR5054406.345.2"; nearest_ref "PH02Gene00369.t1"; class_code "j"; tss_id "TSS7180";
PH02Scaffold00002	StringTie	exon	2039873	2042245	.	+	.	gene_id "XLOC_000271"; transcript_id "TCONS_00015000"; exon_number "6"; gene_name "PH02Gene00369"; oId "SRR5054406.345.2"; nearest_ref "PH02Gene00369.t1"; class_code "j"; tss_id "TSS7180";
PH02Scaffold00002	StringTie	exon	115144	115722	.	-	.	gene_id "XLOC_000307"; transcript_id "TCONS_00015191"; exon_number "1"; gene_name "PH02Gene00260"; oId "SRR5710701.255.3"; nearest_ref "PH02Gene00260.t1"; class_code "x"; tss_id "TSS9587";
PH02Scaffold00002	StringTie	exon	149975	150430	.	-	.	gene_id "XLOC_000307"; transcript_id "TCONS_00015191"; exon_number "2"; gene_name "PH02Gene00260"; oId "SRR5710701.255.3"; nearest_ref "PH02Gene00260.t1"; class_code "x"; tss_id "TSS9587";
PH02Scaffold00002	StringTie	exon	2001061	2001769	.	+	.	gene_id "XLOC_000271"; transcript_id "TCONS_00015342"; exon_number "1"; gene_name "PH02Gene00367"; oId "SRR5091779.296.2"; nearest_ref "PH02Gene00367.t1"; class_code "x"; tss_id "TSS7162";
PH02Scaffold00002	StringTie	exon	2001866	2002081	.	+	.	gene_id "XLOC_000271"; transcript_id "TCONS_00015342"; exon_number "2"; gene_name "PH02Gene00367"; oId "SRR5091779.296.2"; nearest_ref "PH02Gene00367.t1"; class_code "x"; tss_id "TSS7162";
PH02Scaffold00002	StringTie	exon	35833	37732	.	-	.	gene_id "XLOC_000306"; transcript_id "TCONS_00015401"; exon_number "1"; gene_name "PH02Gene00253"; oId "SRR5091771.219.2"; nearest_ref "PH02Gene00253.t1"; class_code "j"; tss_id "TSS9537";
PH02Scaffold00002	StringTie	exon	37859	37910	.	-	.	gene_id "XLOC_000306"; transcript_id "TCONS_00015401"; exon_number "2"; gene_name "PH02Gene00253"; oId "SRR5091771.219.2"; nearest_ref "PH02Gene00253.t1"; class_code "j"; tss_id "TSS9537";
PH02Scaffold00002	StringTie	exon	52303	53673	.	+	.	gene_id "XLOC_000243"; transcript_id "TCONS_00015451"; exon_number "1"; gene_name "PH02Gene00254"; oId "SRR5091774.190.2"; nearest_ref "PH02Gene00254.t1"; class_code "x"; tss_id "TSS5656";
PH02Scaffold00002	StringTie	exon	55829	55918	.	+	.	gene_id "XLOC_000243"; transcript_id "TCONS_00015451"; exon_number "2"; gene_name "PH02Gene00254"; oId "SRR5091774.190.2"; nearest_ref "PH02Gene00254.t1"; class_code "x"; tss_id "TSS5656";
PH02Scaffold00002	StringTie	exon	56011	56574	.	+	.	gene_id "XLOC_000243"; transcript_id "TCONS_00015451"; exon_number "3"; gene_name "PH02Gene00254"; oId "SRR5091774.190.2"; nearest_ref "PH02Gene00254.t1"; class_code "x"; tss_id "TSS5656";
PH02Scaffold00002	StringTie	exon	2040391	2042503	.	+	.	gene_id "XLOC_000271"; transcript_id "TCONS_00015506"; exon_number "1"; gene_name "PH02Gene00369"; oId "SRR5091776.313.4"; nearest_ref "PH02Gene00369.t1"; class_code "o"; tss_id "TSS7194";
PH02Scaffold00002	StringTie	exon	2042643	2043122	.	+	.	gene_id "XLOC_000271"; transcript_id "TCONS_00015506"; exon_number "2"; gene_name "PH02Gene00369"; oId "SRR5091776.313.4"; nearest_ref "PH02Gene00369.t1"; class_code "o"; tss_id "TSS7194";
PH02Scaffold00002	StringTie	exon	2036061	2036088	.	+	.	gene_id "XLOC_000271"; transcript_id "TCONS_00015539"; exon_number "1"; gene_name "PH02Gene00369"; oId "SRR5091777.312.5"; nearest_ref "PH02Gene00369.t1"; class_code "j"; tss_id "TSS7181";
PH02Scaffold00002	StringTie	exon	2036733	2036825	.	+	.	gene_id "XLOC_000271"; transcript_id "TCONS_00015539"; exon_number "2"; gene_name "PH02Gene00369"; oId "SRR5091777.312.5"; nearest_ref "PH02Gene00369.t1"; class_code "j"; tss_id "TSS7181";
PH02Scaffold00002	StringTie	exon	2038878	2038979	.	+	.	gene_id "XLOC_000271"; transcript_id "TCONS_00015539"; exon_number "3"; gene_name "PH02Gene00369"; oId "SRR5091777.312.5"; nearest_ref "PH02Gene00369.t1"; class_code "j"; tss_id "TSS7181";
PH02Scaffold00002	StringTie	exon	2039061	2039154	.	+	.	gene_id "XLOC_000271"; transcript_id "TCONS_00015539"; exon_number "4"; gene_name "PH02Gene00369"; oId "SRR5091777.312.5"; nearest_ref "PH02Gene00369.t1"; class_code "j"; tss_id "TSS7181";
PH02Scaffold00002	StringTie	exon	2039804	2042036	.	+	.	gene_id "XLOC_000271"; transcript_id "TCONS_00015539"; exon_number "5"; gene_name "PH02Gene00369"; oId "SRR5091777.312.5"; nearest_ref "PH02Gene00369.t1"; class_code "j"; tss_id "TSS7181";
PH02Scaffold00002	StringTie	exon	2036061	2036139	.	+	.	gene_id "XLOC_000271"; transcript_id "TCONS_00015540"; exon_number "1"; gene_name "PH02Gene00369"; oId "SRR5091777.312.2"; nearest_ref "PH02Gene00369.t1"; class_code "j"; tss_id "TSS7181";
PH02Scaffold00002	StringTie	exon	2036733	2036825	.	+	.	gene_id "XLOC_000271"; transcript_id "TCONS_00015540"; exon_number "2"; gene_name "PH02Gene00369"; oId "SRR5091777.312.2"; nearest_ref "PH02Gene00369.t1"; class_code "j"; tss_id "TSS7181";
PH02Scaffold00002	StringTie	exon	2038878	2038979	.	+	.	gene_id "XLOC_000271"; transcript_id "TCONS_00015540"; exon_number "3"; gene_name "PH02Gene00369"; oId "SRR5091777.312.2"; nearest_ref "PH02Gene00369.t1"; class_code "j"; tss_id "TSS7181";
PH02Scaffold00002	StringTie	exon	2039061	2039154	.	+	.	gene_id "XLOC_000271"; transcript_id "TCONS_00015540"; exon_number "4"; gene_name "PH02Gene00369"; oId "SRR5091777.312.2"; nearest_ref "PH02Gene00369.t1"; class_code "j"; tss_id "TSS7181";
PH02Scaffold00002	StringTie	exon	2039804	2042007	.	+	.	gene_id "XLOC_000271"; transcript_id "TCONS_00015540"; exon_number "5"; gene_name "PH02Gene00369"; oId "SRR5091777.312.2"; nearest_ref "PH02Gene00369.t1"; class_code "j"; tss_id "TSS7181";
PH02Scaffold00002	StringTie	exon	2042318	2043092	.	+	.	gene_id "XLOC_000271"; transcript_id "TCONS_00015540"; exon_number "6"; gene_name "PH02Gene00369"; oId "SRR5091777.312.2"; nearest_ref "PH02Gene00369.t1"; class_code "j"; tss_id "TSS7181";
PH02Scaffold00002	StringTie	exon	2001043	2001817	.	+	.	gene_id "XLOC_000271"; transcript_id "TCONS_00015698"; exon_number "1"; gene_name "PH02Gene00367"; oId "SRR5091792.323.3"; nearest_ref "PH02Gene00367.t1"; class_code "x"; tss_id "TSS7162";
PH02Scaffold00002	StringTie	exon	2001866	2002082	.	+	.	gene_id "XLOC_000271"; transcript_id "TCONS_00015698"; exon_number "2"; gene_name "PH02Gene00367"; oId "SRR5091792.323.3"; nearest_ref "PH02Gene00367.t1"; class_code "x"; tss_id "TSS7162";
PH02Scaffold00002	StringTie	exon	2438898	2439971	.	+	.	gene_id "XLOC_000274"; transcript_id "TCONS_00015876"; exon_number "1"; gene_name "PH02Gene00393"; oId "SRR5091787.344.3"; nearest_ref "PH02Gene00393.t1"; class_code "j"; tss_id "TSS7572";
PH02Scaffold00002	StringTie	exon	2440788	2441379	.	+	.	gene_id "XLOC_000274"; transcript_id "TCONS_00015876"; exon_number "2"; gene_name "PH02Gene00393"; oId "SRR5091787.344.3"; nearest_ref "PH02Gene00393.t1"; class_code "j"; tss_id "TSS7572";
PH02Scaffold00002	StringTie	exon	5234003	5234454	.	+	.	gene_id "XLOC_000305"; transcript_id "TCONS_00015964"; exon_number "1"; gene_name "PH02Gene00529"; oId "SRR5091789.438.1"; nearest_ref "PH02Gene00529.t1"; class_code "x"; tss_id "TSS9430";
PH02Scaffold00002	StringTie	exon	5241834	5243908	.	+	.	gene_id "XLOC_000305"; transcript_id "TCONS_00015964"; exon_number "2"; gene_name "PH02Gene00529"; oId "SRR5091789.438.1"; nearest_ref "PH02Gene00529.t1"; class_code "x"; tss_id "TSS9430";
PH02Scaffold00002	StringTie	exon	115146	115690	.	-	.	gene_id "XLOC_000307"; transcript_id "TCONS_00016107"; exon_number "1"; gene_name "PH02Gene00260"; oId "SRR5091792.236.3"; nearest_ref "PH02Gene00260.t1"; class_code "x"; tss_id "TSS9587";
PH02Scaffold00002	StringTie	exon	149975	150508	.	-	.	gene_id "XLOC_000307"; transcript_id "TCONS_00016107"; exon_number "2"; gene_name "PH02Gene00260"; oId "SRR5091792.236.3"; nearest_ref "PH02Gene00260.t1"; class_code "x"; tss_id "TSS9587";
PH02Scaffold00002	StringTie	exon	641142	641496	.	+	.	gene_id "XLOC_000252"; transcript_id "TCONS_00016121"; exon_number "1"; oId "SRR5091793.259.1"; class_code "u"; tss_id "TSS6157";
PH02Scaffold00002	StringTie	exon	641592	641632	.	+	.	gene_id "XLOC_000252"; transcript_id "TCONS_00016121"; exon_number "2"; oId "SRR5091793.259.1"; class_code "u"; tss_id "TSS6157";
PH02Scaffold00002	StringTie	exon	2740828	2741737	.	+	.	gene_id "XLOC_000274"; transcript_id "TCONS_00016136"; exon_number "1"; oId "SRR5091793.378.2"; class_code "u"; tss_id "TSS7827";
PH02Scaffold00002	StringTie	exon	2742367	2742484	.	+	.	gene_id "XLOC_000274"; transcript_id "TCONS_00016136"; exon_number "2"; oId "SRR5091793.378.2"; class_code "u"; tss_id "TSS7827";
PH02Scaffold00002	StringTie	exon	35611	37200	.	-	.	gene_id "XLOC_000306"; transcript_id "TCONS_00016150"; exon_number "1"; gene_name "PH02Gene00253"; oId "SRR5091793.221.5"; nearest_ref "PH02Gene00253.t1"; class_code "j"; tss_id "TSS9526";
PH02Scaffold00002	StringTie	exon	37688	37733	.	-	.	gene_id "XLOC_000306"; transcript_id "TCONS_00016150"; exon_number "2"; gene_name "PH02Gene00253"; oId "SRR5091793.221.5"; nearest_ref "PH02Gene00253.t1"; class_code "j"; tss_id "TSS9526";
PH02Scaffold00002	StringTie	exon	114851	115032	.	-	.	gene_id "XLOC_000307"; transcript_id "TCONS_00016339"; exon_number "1"; gene_name "PH02Gene00260"; oId "SRR5091800.204.1"; nearest_ref "PH02Gene00260.t1"; class_code "x"; tss_id "TSS9587";
PH02Scaffold00002	StringTie	exon	115179	115531	.	-	.	gene_id "XLOC_000307"; transcript_id "TCONS_00016339"; exon_number "2"; gene_name "PH02Gene00260"; oId "SRR5091800.204.1"; nearest_ref "PH02Gene00260.t1"; class_code "x"; tss_id "TSS9587";
PH02Scaffold00002	StringTie	exon	149816	150421	.	-	.	gene_id "XLOC_000307"; transcript_id "TCONS_00016339"; exon_number "3"; gene_name "PH02Gene00260"; oId "SRR5091800.204.1"; nearest_ref "PH02Gene00260.t1"; class_code "x"; tss_id "TSS9587";
PH02Scaffold00002	StringTie	exon	409681	410345	.	-	.	gene_id "XLOC_000319"; transcript_id "TCONS_00016364"; exon_number "1"; gene_name "PH02Gene00281"; oId "SRR5091801.219.2"; nearest_ref "PH02Gene00281.t1"; class_code "x"; tss_id "TSS9709";
PH02Scaffold00002	StringTie	exon	410453	410716	.	-	.	gene_id "XLOC_000319"; transcript_id "TCONS_00016364"; exon_number "2"; gene_name "PH02Gene00281"; oId "SRR5091801.219.2"; nearest_ref "PH02Gene00281.t1"; class_code "x"; tss_id "TSS9709";
PH02Scaffold00002	StringTie	exon	114733	115030	.	-	.	gene_id "XLOC_000307"; transcript_id "TCONS_00016504"; exon_number "1"; gene_name "PH02Gene00260"; oId "SRR5091806.226.1"; nearest_ref "PH02Gene00260.t1"; class_code "x"; tss_id "TSS9587";
PH02Scaffold00002	StringTie	exon	115273	115531	.	-	.	gene_id "XLOC_000307"; transcript_id "TCONS_00016504"; exon_number "2"; gene_name "PH02Gene00260"; oId "SRR5091806.226.1"; nearest_ref "PH02Gene00260.t1"; class_code "x"; tss_id "TSS9587";
PH02Scaffold00002	StringTie	exon	149816	150501	.	-	.	gene_id "XLOC_000307"; transcript_id "TCONS_00016504"; exon_number "3"; gene_name "PH02Gene00260"; oId "SRR5091806.226.1"; nearest_ref "PH02Gene00260.t1"; class_code "x"; tss_id "TSS9587";
PH02Scaffold00002	StringTie	exon	5292160	5292917	.	+	.	gene_id "XLOC_000305"; transcript_id "TCONS_00016523"; exon_number "1"; gene_name "PH02Gene00533"; oId "SRR5710700.496.1"; nearest_ref "PH02Gene00533.t1"; class_code "x"; tss_id "TSS9486";
PH02Scaffold00002	StringTie	exon	5292977	5293170	.	+	.	gene_id "XLOC_000305"; transcript_id "TCONS_00016523"; exon_number "2"; gene_name "PH02Gene00533"; oId "SRR5710700.496.1"; nearest_ref "PH02Gene00533.t1"; class_code "x"; tss_id "TSS9486";
PH02Scaffold00002	StringTie	exon	2035820	2035928	.	+	.	gene_id "XLOC_000271"; transcript_id "TCONS_00016533"; exon_number "1"; gene_name "PH02Gene00369"; oId "SRR9218101.287.2"; nearest_ref "PH02Gene00369.t1"; class_code "j"; tss_id "TSS7180";
PH02Scaffold00002	StringTie	exon	2036733	2036825	.	+	.	gene_id "XLOC_000271"; transcript_id "TCONS_00016533"; exon_number "2"; gene_name "PH02Gene00369"; oId "SRR9218101.287.2"; nearest_ref "PH02Gene00369.t1"; class_code "j"; tss_id "TSS7180";
PH02Scaffold00002	StringTie	exon	2037258	2037322	.	+	.	gene_id "XLOC_000271"; transcript_id "TCONS_00016533"; exon_number "3"; gene_name "PH02Gene00369"; oId "SRR9218101.287.2"; nearest_ref "PH02Gene00369.t1"; class_code "j"; tss_id "TSS7180";
PH02Scaffold00002	StringTie	exon	2038884	2038979	.	+	.	gene_id "XLOC_000271"; transcript_id "TCONS_00016533"; exon_number "4"; gene_name "PH02Gene00369"; oId "SRR9218101.287.2"; nearest_ref "PH02Gene00369.t1"; class_code "j"; tss_id "TSS7180";
PH02Scaffold00002	StringTie	exon	2039061	2039154	.	+	.	gene_id "XLOC_000271"; transcript_id "TCONS_00016533"; exon_number "5"; gene_name "PH02Gene00369"; oId "SRR9218101.287.2"; nearest_ref "PH02Gene00369.t1"; class_code "j"; tss_id "TSS7180";
PH02Scaffold00002	StringTie	exon	2039804	2042007	.	+	.	gene_id "XLOC_000271"; transcript_id "TCONS_00016533"; exon_number "6"; gene_name "PH02Gene00369"; oId "SRR9218101.287.2"; nearest_ref "PH02Gene00369.t1"; class_code "j"; tss_id "TSS7180";
PH02Scaffold00002	StringTie	exon	2042318	2043214	.	+	.	gene_id "XLOC_000271"; transcript_id "TCONS_00016533"; exon_number "7"; gene_name "PH02Gene00369"; oId "SRR9218101.287.2"; nearest_ref "PH02Gene00369.t1"; class_code "j"; tss_id "TSS7180";
PH02Scaffold00002	StringTie	exon	115146	115497	.	-	.	gene_id "XLOC_000307"; transcript_id "TCONS_00016557"; exon_number "1"; gene_name "PH02Gene00260"; oId "SRR5091809.208.3"; nearest_ref "PH02Gene00260.t1"; class_code "x"; tss_id "TSS9587";
PH02Scaffold00002	StringTie	exon	150100	150421	.	-	.	gene_id "XLOC_000307"; transcript_id "TCONS_00016557"; exon_number "2"; gene_name "PH02Gene00260"; oId "SRR5091809.208.3"; nearest_ref "PH02Gene00260.t1"; class_code "x"; tss_id "TSS9587";
PH02Scaffold00002	StringTie	exon	115151	115497	.	-	.	gene_id "XLOC_000307"; transcript_id "TCONS_00016643"; exon_number "1"; gene_name "PH02Gene00260"; oId "SRR5091813.206.1"; nearest_ref "PH02Gene00260.t1"; class_code "x"; tss_id "TSS9590";
PH02Scaffold00002	StringTie	exon	115615	116389	.	-	.	gene_id "XLOC_000307"; transcript_id "TCONS_00016643"; exon_number "2"; gene_name "PH02Gene00260"; oId "SRR5091813.206.1"; nearest_ref "PH02Gene00260.t1"; class_code "x"; tss_id "TSS9590";
PH02Scaffold00002	StringTie	exon	115208	115531	.	-	.	gene_id "XLOC_000307"; transcript_id "TCONS_00016671"; exon_number "1"; gene_name "PH02Gene00260"; oId "SRR5091814.211.1"; nearest_ref "PH02Gene00260.t1"; class_code "x"; tss_id "TSS9587";
PH02Scaffold00002	StringTie	exon	149816	149862	.	-	.	gene_id "XLOC_000307"; transcript_id "TCONS_00016671"; exon_number "2"; gene_name "PH02Gene00260"; oId "SRR5091814.211.1"; nearest_ref "PH02Gene00260.t1"; class_code "x"; tss_id "TSS9587";
PH02Scaffold00002	StringTie	exon	150100	150420	.	-	.	gene_id "XLOC_000307"; transcript_id "TCONS_00016671"; exon_number "3"; gene_name "PH02Gene00260"; oId "SRR5091814.211.1"; nearest_ref "PH02Gene00260.t1"; class_code "x"; tss_id "TSS9587";
PH02Scaffold00002	StringTie	exon	4009421	4009583	.	+	.	gene_id "XLOC_000285"; transcript_id "TCONS_00016701"; exon_number "1"; oId "SRR5091815.400.1"; class_code "u"; tss_id "TSS8710";
PH02Scaffold00002	StringTie	exon	4035818	4036186	.	+	.	gene_id "XLOC_000285"; transcript_id "TCONS_00016701"; exon_number "2"; oId "SRR5091815.400.1"; class_code "u"; tss_id "TSS8710";
PH02Scaffold00002	StringTie	exon	114862	115458	.	-	.	gene_id "XLOC_000307"; transcript_id "TCONS_00016744"; exon_number "1"; gene_name "PH02Gene00260"; oId "SRR5710697.225.1"; nearest_ref "PH02Gene00260.t1"; class_code "x"; tss_id "TSS9587";
PH02Scaffold00002	StringTie	exon	115523	115815	.	-	.	gene_id "XLOC_000307"; transcript_id "TCONS_00016744"; exon_number "2"; gene_name "PH02Gene00260"; oId "SRR5710697.225.1"; nearest_ref "PH02Gene00260.t1"; class_code "x"; tss_id "TSS9587";
PH02Scaffold00002	StringTie	exon	149899	150430	.	-	.	gene_id "XLOC_000307"; transcript_id "TCONS_00016744"; exon_number "3"; gene_name "PH02Gene00260"; oId "SRR5710697.225.1"; nearest_ref "PH02Gene00260.t1"; class_code "x"; tss_id "TSS9587";
PH02Scaffold00002	StringTie	exon	114739	115818	.	-	.	gene_id "XLOC_000307"; transcript_id "TCONS_00016766"; exon_number "1"; gene_name "PH02Gene00260"; oId "SRR5710698.235.2"; nearest_ref "PH02Gene00260.t1"; class_code "x"; tss_id "TSS9587";
PH02Scaffold00002	StringTie	exon	149899	150459	.	-	.	gene_id "XLOC_000307"; transcript_id "TCONS_00016766"; exon_number "2"; gene_name "PH02Gene00260"; oId "SRR5710698.235.2"; nearest_ref "PH02Gene00260.t1"; class_code "x"; tss_id "TSS9587";
PH02Scaffold00002	StringTie	exon	114862	115617	.	-	.	gene_id "XLOC_000307"; transcript_id "TCONS_00016795"; exon_number "1"; gene_name "PH02Gene00260"; oId "SRR5710699.238.2"; nearest_ref "PH02Gene00260.t1"; class_code "x"; tss_id "TSS9587";
PH02Scaffold00002	StringTie	exon	149629	150430	.	-	.	gene_id "XLOC_000307"; transcript_id "TCONS_00016795"; exon_number "2"; gene_name "PH02Gene00260"; oId "SRR5710699.238.2"; nearest_ref "PH02Gene00260.t1"; class_code "x"; tss_id "TSS9587";
PH02Scaffold00002	StringTie	exon	5292124	5292638	.	+	.	gene_id "XLOC_000305"; transcript_id "TCONS_00016870"; exon_number "1"; gene_name "PH02Gene00533"; oId "SRR5710702.487.1"; nearest_ref "PH02Gene00533.t1"; class_code "x"; tss_id "TSS9486";
PH02Scaffold00002	StringTie	exon	5292723	5293079	.	+	.	gene_id "XLOC_000305"; transcript_id "TCONS_00016870"; exon_number "2"; gene_name "PH02Gene00533"; oId "SRR5710702.487.1"; nearest_ref "PH02Gene00533.t1"; class_code "x"; tss_id "TSS9486";
PH02Scaffold00002	StringTie	exon	149039	149307	.	-	.	gene_id "XLOC_000307"; transcript_id "TCONS_00016872"; exon_number "1"; gene_name "PH02Gene00262"; oId "SRR5710702.260.2"; nearest_ref "PH02Gene00262.t1"; class_code "x"; tss_id "TSS9587";
PH02Scaffold00002	StringTie	exon	149454	150496	.	-	.	gene_id "XLOC_000307"; transcript_id "TCONS_00016872"; exon_number "2"; gene_name "PH02Gene00262"; oId "SRR5710702.260.2"; nearest_ref "PH02Gene00262.t1"; class_code "x"; tss_id "TSS9587";
PH02Scaffold00002	StringTie	exon	2001014	2001673	.	+	.	gene_id "XLOC_000271"; transcript_id "TCONS_00016912"; exon_number "1"; gene_name "PH02Gene00367"; oId "SRR5803921.356.3"; nearest_ref "PH02Gene00367.t1"; class_code "x"; tss_id "TSS7162";
PH02Scaffold00002	StringTie	exon	2001818	2002073	.	+	.	gene_id "XLOC_000271"; transcript_id "TCONS_00016912"; exon_number "2"; gene_name "PH02Gene00367"; oId "SRR5803921.356.3"; nearest_ref "PH02Gene00367.t1"; class_code "x"; tss_id "TSS7162";
PH02Scaffold00002	StringTie	exon	5241029	5242134	.	+	.	gene_id "XLOC_000305"; transcript_id "TCONS_00016953"; exon_number "1"; gene_name "PH02Gene00529"; oId "SRR5803921.525.2"; nearest_ref "PH02Gene00529.t1"; class_code "x"; tss_id "TSS9439";
PH02Scaffold00002	StringTie	exon	5242159	5244261	.	+	.	gene_id "XLOC_000305"; transcript_id "TCONS_00016953"; exon_number "2"; gene_name "PH02Gene00529"; oId "SRR5803921.525.2"; nearest_ref "PH02Gene00529.t1"; class_code "x"; tss_id "TSS9439";
PH02Scaffold00002	StringTie	exon	5241029	5244260	.	+	.	gene_id "XLOC_000305"; transcript_id "TCONS_00016954"; exon_number "1"; gene_name "PH02Gene00530"; oId "SRR5803921.525.1"; nearest_ref "PH02Gene00530.t1"; class_code "x"; tss_id "TSS9439";
PH02Scaffold00002	StringTie	exon	5257982	5260637	.	+	.	gene_id "XLOC_000305"; transcript_id "TCONS_00016954"; exon_number "2"; gene_name "PH02Gene00530"; oId "SRR5803921.525.1"; nearest_ref "PH02Gene00530.t1"; class_code "x"; tss_id "TSS9439";
PH02Scaffold00002	StringTie	exon	2026916	2027005	.	-	.	gene_id "XLOC_000355"; transcript_id "TCONS_00016970"; exon_number "1"; gene_name "PH02Gene00369"; oId "SRR5803921.359.1"; nearest_ref "PH02Gene00369.t1"; class_code "x"; tss_id "TSS10484";
PH02Scaffold00002	StringTie	exon	2068016	2070215	.	-	.	gene_id "XLOC_000355"; transcript_id "TCONS_00016970"; exon_number "2"; gene_name "PH02Gene00369"; oId "SRR5803921.359.1"; nearest_ref "PH02Gene00369.t1"; class_code "x"; tss_id "TSS10484";
PH02Scaffold00002	StringTie	exon	2027212	2027344	.	-	.	gene_id "XLOC_000355"; transcript_id "TCONS_00016971"; exon_number "1"; gene_name "PH02Gene00369"; oId "SRR5803921.359.2"; nearest_ref "PH02Gene00369.t1"; class_code "x"; tss_id "TSS10484";
PH02Scaffold00002	StringTie	exon	2068355	2070215	.	-	.	gene_id "XLOC_000355"; transcript_id "TCONS_00016971"; exon_number "2"; gene_name "PH02Gene00369"; oId "SRR5803921.359.2"; nearest_ref "PH02Gene00369.t1"; class_code "x"; tss_id "TSS10484";
PH02Scaffold00002	StringTie	exon	114873	115743	.	-	.	gene_id "XLOC_000307"; transcript_id "TCONS_00017048"; exon_number "1"; gene_name "PH02Gene00260"; oId "SRR6131117.233.1"; nearest_ref "PH02Gene00260.t1"; class_code "x"; tss_id "TSS9587";
PH02Scaffold00002	StringTie	exon	150028	150472	.	-	.	gene_id "XLOC_000307"; transcript_id "TCONS_00017048"; exon_number "2"; gene_name "PH02Gene00260"; oId "SRR6131117.233.1"; nearest_ref "PH02Gene00260.t1"; class_code "x"; tss_id "TSS9587";
PH02Scaffold00002	StringTie	exon	114866	115348	.	-	.	gene_id "XLOC_000307"; transcript_id "TCONS_00017063"; exon_number "1"; gene_name "PH02Gene00260"; oId "SRR6131118.236.1"; nearest_ref "PH02Gene00260.t1"; class_code "x"; tss_id "TSS9587";
PH02Scaffold00002	StringTie	exon	115523	115743	.	-	.	gene_id "XLOC_000307"; transcript_id "TCONS_00017063"; exon_number "2"; gene_name "PH02Gene00260"; oId "SRR6131118.236.1"; nearest_ref "PH02Gene00260.t1"; class_code "x"; tss_id "TSS9587";
PH02Scaffold00002	StringTie	exon	150028	150439	.	-	.	gene_id "XLOC_000307"; transcript_id "TCONS_00017063"; exon_number "3"; gene_name "PH02Gene00260"; oId "SRR6131118.236.1"; nearest_ref "PH02Gene00260.t1"; class_code "x"; tss_id "TSS9587";
PH02Scaffold00002	StringTie	exon	821328	821696	.	-	.	gene_id "XLOC_000328"; transcript_id "TCONS_00017650"; exon_number "1"; gene_name "PH02Gene00302"; oId "SRR6171243.331.2"; nearest_ref "PH02Gene00302.t1"; class_code "j"; tss_id "TSS9900";
PH02Scaffold00002	StringTie	exon	821786	822208	.	-	.	gene_id "XLOC_000328"; transcript_id "TCONS_00017650"; exon_number "2"; gene_name "PH02Gene00302"; oId "SRR6171243.331.2"; nearest_ref "PH02Gene00302.t1"; class_code "j"; tss_id "TSS9900";
PH02Scaffold00002	StringTie	exon	2089073	2089558	.	+	.	gene_id "XLOC_000271"; transcript_id "TCONS_00017984"; exon_number "1"; gene_name "PH02Gene00371"; oId "SRR6171250.455.6"; nearest_ref "PH02Gene00371.t2"; class_code "j"; tss_id "TSS7220";
PH02Scaffold00002	StringTie	exon	2089693	2089791	.	+	.	gene_id "XLOC_000271"; transcript_id "TCONS_00017984"; exon_number "2"; gene_name "PH02Gene00371"; oId "SRR6171250.455.6"; nearest_ref "PH02Gene00371.t2"; class_code "j"; tss_id "TSS7220";
PH02Scaffold00002	StringTie	exon	2089887	2091160	.	+	.	gene_id "XLOC_000271"; transcript_id "TCONS_00017984"; exon_number "3"; gene_name "PH02Gene00371"; oId "SRR6171250.455.6"; nearest_ref "PH02Gene00371.t2"; class_code "j"; tss_id "TSS7220";
PH02Scaffold00002	StringTie	exon	115138	115669	.	-	.	gene_id "XLOC_000307"; transcript_id "TCONS_00018432"; exon_number "1"; gene_name "PH02Gene00260"; oId "SRR6794230.183.1"; nearest_ref "PH02Gene00260.t1"; class_code "x"; tss_id "TSS9587";
PH02Scaffold00002	StringTie	exon	149894	150458	.	-	.	gene_id "XLOC_000307"; transcript_id "TCONS_00018432"; exon_number "2"; gene_name "PH02Gene00260"; oId "SRR6794230.183.1"; nearest_ref "PH02Gene00260.t1"; class_code "x"; tss_id "TSS9587";
PH02Scaffold00002	StringTie	exon	409994	410203	.	-	.	gene_id "XLOC_000319"; transcript_id "TCONS_00018557"; exon_number "1"; gene_name "PH02Gene00281"; oId "SRR8203875.175.2"; nearest_ref "PH02Gene00281.t1"; class_code "x"; tss_id "TSS9709";
PH02Scaffold00002	StringTie	exon	410311	410717	.	-	.	gene_id "XLOC_000319"; transcript_id "TCONS_00018557"; exon_number "2"; gene_name "PH02Gene00281"; oId "SRR8203875.175.2"; nearest_ref "PH02Gene00281.t1"; class_code "x"; tss_id "TSS9709";
PH02Scaffold00002	StringTie	exon	641107	641496	.	+	.	gene_id "XLOC_000252"; transcript_id "TCONS_00018575"; exon_number "1"; oId "SRR8203878.216.1"; class_code "u"; tss_id "TSS6157";
PH02Scaffold00002	StringTie	exon	641558	641599	.	+	.	gene_id "XLOC_000252"; transcript_id "TCONS_00018575"; exon_number "2"; oId "SRR8203878.216.1"; class_code "u"; tss_id "TSS6157";
PH02Scaffold00002	StringTie	exon	641845	641943	.	+	.	gene_id "XLOC_000252"; transcript_id "TCONS_00018575"; exon_number "3"; oId "SRR8203878.216.1"; class_code "u"; tss_id "TSS6157";
PH02Scaffold00002	StringTie	exon	49873	50119	.	+	.	gene_id "XLOC_000243"; transcript_id "TCONS_00018747"; exon_number "1"; gene_name "PH02Gene00253"; oId "SRR8245858.1180.2"; nearest_ref "PH02Gene00253.t1"; class_code "x"; tss_id "TSS5654";
PH02Scaffold00002	StringTie	exon	52903	53423	.	+	.	gene_id "XLOC_000243"; transcript_id "TCONS_00018747"; exon_number "2"; gene_name "PH02Gene00253"; oId "SRR8245858.1180.2"; nearest_ref "PH02Gene00253.t1"; class_code "x"; tss_id "TSS5654";
PH02Scaffold00002	StringTie	exon	55762	56398	.	+	.	gene_id "XLOC_000243"; transcript_id "TCONS_00018747"; exon_number "3"; gene_name "PH02Gene00253"; oId "SRR8245858.1180.2"; nearest_ref "PH02Gene00253.t1"; class_code "x"; tss_id "TSS5654";
PH02Scaffold00002	StringTie	exon	150192	150482	.	+	.	gene_id "XLOC_000243"; transcript_id "TCONS_00018794"; exon_number "1"; gene_name "PH02Gene00262"; oId "SRR8245858.1194.2"; nearest_ref "PH02Gene00262.t1"; class_code "o"; tss_id "TSS5725";
PH02Scaffold00002	StringTie	exon	152844	153650	.	+	.	gene_id "XLOC_000243"; transcript_id "TCONS_00018794"; exon_number "2"; gene_name "PH02Gene00262"; oId "SRR8245858.1194.2"; nearest_ref "PH02Gene00262.t1"; class_code "o"; tss_id "TSS5725";
PH02Scaffold00002	StringTie	exon	156302	156718	.	+	.	gene_id "XLOC_000243"; transcript_id "TCONS_00018794"; exon_number "3"; gene_name "PH02Gene00262"; oId "SRR8245858.1194.2"; nearest_ref "PH02Gene00262.t1"; class_code "o"; tss_id "TSS5725";
PH02Scaffold00002	StringTie	exon	158382	158849	.	+	.	gene_id "XLOC_000243"; transcript_id "TCONS_00018794"; exon_number "4"; gene_name "PH02Gene00262"; oId "SRR8245858.1194.2"; nearest_ref "PH02Gene00262.t1"; class_code "o"; tss_id "TSS5725";
PH02Scaffold00002	StringTie	exon	150192	150992	.	+	.	gene_id "XLOC_000243"; transcript_id "TCONS_00018795"; exon_number "1"; gene_name "PH02Gene00262"; oId "SRR8245858.1194.4"; nearest_ref "PH02Gene00262.t1"; class_code "o"; tss_id "TSS5725";
PH02Scaffold00002	StringTie	exon	152844	153126	.	+	.	gene_id "XLOC_000243"; transcript_id "TCONS_00018795"; exon_number "2"; gene_name "PH02Gene00262"; oId "SRR8245858.1194.4"; nearest_ref "PH02Gene00262.t1"; class_code "o"; tss_id "TSS5725";
PH02Scaffold00002	StringTie	exon	155452	156035	.	+	.	gene_id "XLOC_000243"; transcript_id "TCONS_00018795"; exon_number "3"; gene_name "PH02Gene00262"; oId "SRR8245858.1194.4"; nearest_ref "PH02Gene00262.t1"; class_code "o"; tss_id "TSS5725";
PH02Scaffold00002	StringTie	exon	158382	158849	.	+	.	gene_id "XLOC_000243"; transcript_id "TCONS_00018795"; exon_number "4"; gene_name "PH02Gene00262"; oId "SRR8245858.1194.4"; nearest_ref "PH02Gene00262.t1"; class_code "o"; tss_id "TSS5725";
PH02Scaffold00002	StringTie	exon	150192	150482	.	+	.	gene_id "XLOC_000243"; transcript_id "TCONS_00018796"; exon_number "1"; gene_name "PH02Gene00262"; oId "SRR8245858.1194.5"; nearest_ref "PH02Gene00262.t1"; class_code "o"; tss_id "TSS5725";
PH02Scaffold00002	StringTie	exon	153424	153650	.	+	.	gene_id "XLOC_000243"; transcript_id "TCONS_00018796"; exon_number "2"; gene_name "PH02Gene00262"; oId "SRR8245858.1194.5"; nearest_ref "PH02Gene00262.t1"; class_code "o"; tss_id "TSS5725";
PH02Scaffold00002	StringTie	exon	155452	156035	.	+	.	gene_id "XLOC_000243"; transcript_id "TCONS_00018796"; exon_number "3"; gene_name "PH02Gene00262"; oId "SRR8245858.1194.5"; nearest_ref "PH02Gene00262.t1"; class_code "o"; tss_id "TSS5725";
PH02Scaffold00002	StringTie	exon	158382	158849	.	+	.	gene_id "XLOC_000243"; transcript_id "TCONS_00018796"; exon_number "4"; gene_name "PH02Gene00262"; oId "SRR8245858.1194.5"; nearest_ref "PH02Gene00262.t1"; class_code "o"; tss_id "TSS5725";
PH02Scaffold00002	StringTie	exon	150192	150482	.	+	.	gene_id "XLOC_000243"; transcript_id "TCONS_00018797"; exon_number "1"; gene_name "PH02Gene00262"; oId "SRR8245858.1194.3"; nearest_ref "PH02Gene00262.t1"; class_code "o"; tss_id "TSS5725";
PH02Scaffold00002	StringTie	exon	153424	153650	.	+	.	gene_id "XLOC_000243"; transcript_id "TCONS_00018797"; exon_number "2"; gene_name "PH02Gene00262"; oId "SRR8245858.1194.3"; nearest_ref "PH02Gene00262.t1"; class_code "o"; tss_id "TSS5725";
PH02Scaffold00002	StringTie	exon	156302	156718	.	+	.	gene_id "XLOC_000243"; transcript_id "TCONS_00018797"; exon_number "3"; gene_name "PH02Gene00262"; oId "SRR8245858.1194.3"; nearest_ref "PH02Gene00262.t1"; class_code "o"; tss_id "TSS5725";
PH02Scaffold00002	StringTie	exon	158984	159208	.	+	.	gene_id "XLOC_000243"; transcript_id "TCONS_00018797"; exon_number "4"; gene_name "PH02Gene00262"; oId "SRR8245858.1194.3"; nearest_ref "PH02Gene00262.t1"; class_code "o"; tss_id "TSS5725";
PH02Scaffold00002	StringTie	exon	286460	287061	.	+	.	gene_id "XLOC_000243"; transcript_id "TCONS_00018857"; exon_number "1"; gene_name "PH02Gene00272"; oId "SRR8245858.1211.9"; nearest_ref "PH02Gene00272.t1"; class_code "o"; tss_id "TSS5804";
PH02Scaffold00002	StringTie	exon	289346	289736	.	+	.	gene_id "XLOC_000243"; transcript_id "TCONS_00018857"; exon_number "2"; gene_name "PH02Gene00272"; oId "SRR8245858.1211.9"; nearest_ref "PH02Gene00272.t1"; class_code "o"; tss_id "TSS5804";
PH02Scaffold00002	StringTie	exon	410345	410923	.	+	.	gene_id "XLOC_000243"; transcript_id "TCONS_00018925"; exon_number "1"; gene_name "PH02Gene00281"; oId "SRR8245858.1301.14"; nearest_ref "PH02Gene00281.t1"; class_code "o"; tss_id "TSS5904";
PH02Scaffold00002	StringTie	exon	412503	415591	.	+	.	gene_id "XLOC_000243"; transcript_id "TCONS_00018925"; exon_number "2"; gene_name "PH02Gene00281"; oId "SRR8245858.1301.14"; nearest_ref "PH02Gene00281.t1"; class_code "o"; tss_id "TSS5904";
PH02Scaffold00002	StringTie	exon	553608	554168	.	+	.	gene_id "XLOC_000250"; transcript_id "TCONS_00018986"; exon_number "1"; gene_name "PH02Gene00289"; oId "SRR8245858.1290.8"; nearest_ref "PH02Gene00289.t1"; class_code "o"; tss_id "TSS6090";
PH02Scaffold00002	StringTie	exon	555908	557162	.	+	.	gene_id "XLOC_000250"; transcript_id "TCONS_00018986"; exon_number "2"; gene_name "PH02Gene00289"; oId "SRR8245858.1290.8"; nearest_ref "PH02Gene00289.t1"; class_code "o"; tss_id "TSS6090";
PH02Scaffold00002	StringTie	exon	561738	563114	.	+	.	gene_id "XLOC_000250"; transcript_id "TCONS_00018989"; exon_number "1"; gene_name "PH02Gene00290"; oId "SRR8245858.1300.8"; nearest_ref "PH02Gene00290.t1"; class_code "o"; tss_id "TSS6100";
PH02Scaffold00002	StringTie	exon	565788	565893	.	+	.	gene_id "XLOC_000250"; transcript_id "TCONS_00018989"; exon_number "2"; gene_name "PH02Gene00290"; oId "SRR8245858.1300.8"; nearest_ref "PH02Gene00290.t1"; class_code "o"; tss_id "TSS6100";
PH02Scaffold00002	StringTie	exon	637119	637549	.	+	.	gene_id "XLOC_000252"; transcript_id "TCONS_00019027"; exon_number "1"; gene_name "PH02Gene00294"; oId "SRR8245858.1303.1"; nearest_ref "PH02Gene00294.t1"; class_code "x"; tss_id "TSS6156";
PH02Scaffold00002	StringTie	exon	639804	640361	.	+	.	gene_id "XLOC_000252"; transcript_id "TCONS_00019027"; exon_number "2"; gene_name "PH02Gene00294"; oId "SRR8245858.1303.1"; nearest_ref "PH02Gene00294.t1"; class_code "x"; tss_id "TSS6156";
PH02Scaffold00002	StringTie	exon	643211	643358	.	+	.	gene_id "XLOC_000252"; transcript_id "TCONS_00019027"; exon_number "3"; gene_name "PH02Gene00294"; oId "SRR8245858.1303.1"; nearest_ref "PH02Gene00294.t1"; class_code "x"; tss_id "TSS6156";
PH02Scaffold00002	StringTie	exon	645370	646055	.	+	.	gene_id "XLOC_000252"; transcript_id "TCONS_00019027"; exon_number "4"; gene_name "PH02Gene00294"; oId "SRR8245858.1303.1"; nearest_ref "PH02Gene00294.t1"; class_code "x"; tss_id "TSS6156";
PH02Scaffold00002	StringTie	exon	983988	984846	.	+	.	gene_id "XLOC_000256"; transcript_id "TCONS_00019205"; exon_number "1"; gene_name "PH02Gene00309"; oId "SRR8245858.1286.5"; nearest_ref "PH02Gene00309.t1"; class_code "o"; tss_id "TSS6521";
PH02Scaffold00002	StringTie	exon	986929	988472	.	+	.	gene_id "XLOC_000256"; transcript_id "TCONS_00019205"; exon_number "2"; gene_name "PH02Gene00309"; oId "SRR8245858.1286.5"; nearest_ref "PH02Gene00309.t1"; class_code "o"; tss_id "TSS6521";
PH02Scaffold00002	StringTie	exon	990769	990861	.	+	.	gene_id "XLOC_000256"; transcript_id "TCONS_00019205"; exon_number "3"; gene_name "PH02Gene00309"; oId "SRR8245858.1286.5"; nearest_ref "PH02Gene00309.t1"; class_code "o"; tss_id "TSS6521";
PH02Scaffold00002	StringTie	exon	983988	984846	.	+	.	gene_id "XLOC_000256"; transcript_id "TCONS_00019206"; exon_number "1"; gene_name "PH02Gene00309"; oId "SRR8245858.1286.2"; nearest_ref "PH02Gene00309.t1"; class_code "o"; tss_id "TSS6521";
PH02Scaffold00002	StringTie	exon	986929	988215	.	+	.	gene_id "XLOC_000256"; transcript_id "TCONS_00019206"; exon_number "2"; gene_name "PH02Gene00309"; oId "SRR8245858.1286.2"; nearest_ref "PH02Gene00309.t1"; class_code "o"; tss_id "TSS6521";
PH02Scaffold00002	StringTie	exon	990920	991487	.	+	.	gene_id "XLOC_000256"; transcript_id "TCONS_00019206"; exon_number "3"; gene_name "PH02Gene00309"; oId "SRR8245858.1286.2"; nearest_ref "PH02Gene00309.t1"; class_code "o"; tss_id "TSS6521";
PH02Scaffold00002	StringTie	exon	992310	993544	.	+	.	gene_id "XLOC_000256"; transcript_id "TCONS_00019206"; exon_number "4"; gene_name "PH02Gene00309"; oId "SRR8245858.1286.2"; nearest_ref "PH02Gene00309.t1"; class_code "o"; tss_id "TSS6521";
PH02Scaffold00002	StringTie	exon	995294	995545	.	+	.	gene_id "XLOC_000256"; transcript_id "TCONS_00019206"; exon_number "5"; gene_name "PH02Gene00309"; oId "SRR8245858.1286.2"; nearest_ref "PH02Gene00309.t1"; class_code "o"; tss_id "TSS6521";
PH02Scaffold00002	StringTie	exon	997980	998289	.	+	.	gene_id "XLOC_000256"; transcript_id "TCONS_00019206"; exon_number "6"; gene_name "PH02Gene00309"; oId "SRR8245858.1286.2"; nearest_ref "PH02Gene00309.t1"; class_code "o"; tss_id "TSS6521";
PH02Scaffold00002	StringTie	exon	1000629	1000674	.	+	.	gene_id "XLOC_000256"; transcript_id "TCONS_00019206"; exon_number "7"; gene_name "PH02Gene00309"; oId "SRR8245858.1286.2"; nearest_ref "PH02Gene00309.t1"; class_code "o"; tss_id "TSS6521";
PH02Scaffold00002	StringTie	exon	1029815	1031519	.	+	.	gene_id "XLOC_000252"; transcript_id "TCONS_00019221"; exon_number "1"; gene_name "PH02Gene00312"; oId "SRR8245858.1309.2"; nearest_ref "PH02Gene00312.t1"; class_code "o"; tss_id "TSS6280";
PH02Scaffold00002	StringTie	exon	1033945	1034058	.	+	.	gene_id "XLOC_000252"; transcript_id "TCONS_00019221"; exon_number "2"; gene_name "PH02Gene00312"; oId "SRR8245858.1309.2"; nearest_ref "PH02Gene00312.t1"; class_code "o"; tss_id "TSS6280";
PH02Scaffold00002	StringTie	exon	1079662	1080064	.	+	.	gene_id "XLOC_000252"; transcript_id "TCONS_00019247"; exon_number "1"; gene_name "PH02Gene00317"; oId "SRR8245858.1289.1"; nearest_ref "PH02Gene00317.t1"; class_code "o"; tss_id "TSS6316";
PH02Scaffold00002	StringTie	exon	1082708	1084247	.	+	.	gene_id "XLOC_000252"; transcript_id "TCONS_00019247"; exon_number "2"; gene_name "PH02Gene00317"; oId "SRR8245858.1289.1"; nearest_ref "PH02Gene00317.t1"; class_code "o"; tss_id "TSS6316";
PH02Scaffold00002	StringTie	exon	1086923	1088311	.	+	.	gene_id "XLOC_000252"; transcript_id "TCONS_00019247"; exon_number "3"; gene_name "PH02Gene00317"; oId "SRR8245858.1289.1"; nearest_ref "PH02Gene00317.t1"; class_code "o"; tss_id "TSS6316";
PH02Scaffold00002	StringTie	exon	1090687	1091751	.	+	.	gene_id "XLOC_000252"; transcript_id "TCONS_00019247"; exon_number "4"; gene_name "PH02Gene00317"; oId "SRR8245858.1289.1"; nearest_ref "PH02Gene00317.t1"; class_code "o"; tss_id "TSS6316";
PH02Scaffold00002	StringTie	exon	1094768	1095111	.	+	.	gene_id "XLOC_000252"; transcript_id "TCONS_00019247"; exon_number "5"; gene_name "PH02Gene00317"; oId "SRR8245858.1289.1"; nearest_ref "PH02Gene00317.t1"; class_code "o"; tss_id "TSS6316";
PH02Scaffold00002	StringTie	exon	1097057	1098651	.	+	.	gene_id "XLOC_000252"; transcript_id "TCONS_00019247"; exon_number "6"; gene_name "PH02Gene00317"; oId "SRR8245858.1289.1"; nearest_ref "PH02Gene00317.t1"; class_code "o"; tss_id "TSS6316";
PH02Scaffold00002	StringTie	exon	1101120	1102262	.	+	.	gene_id "XLOC_000252"; transcript_id "TCONS_00019247"; exon_number "7"; gene_name "PH02Gene00317"; oId "SRR8245858.1289.1"; nearest_ref "PH02Gene00317.t1"; class_code "o"; tss_id "TSS6316";
PH02Scaffold00002	StringTie	exon	1096541	1096911	.	+	.	gene_id "XLOC_000252"; transcript_id "TCONS_00019252"; exon_number "1"; gene_name "PH02Gene00317"; oId "SRR8245858.1289.6"; nearest_ref "PH02Gene00317.t1"; class_code "o"; tss_id "TSS6327";
PH02Scaffold00002	StringTie	exon	1097382	1098651	.	+	.	gene_id "XLOC_000252"; transcript_id "TCONS_00019252"; exon_number "2"; gene_name "PH02Gene00317"; oId "SRR8245858.1289.6"; nearest_ref "PH02Gene00317.t1"; class_code "o"; tss_id "TSS6327";
PH02Scaffold00002	StringTie	exon	1100929	1100979	.	+	.	gene_id "XLOC_000252"; transcript_id "TCONS_00019252"; exon_number "3"; gene_name "PH02Gene00317"; oId "SRR8245858.1289.6"; nearest_ref "PH02Gene00317.t1"; class_code "o"; tss_id "TSS6327";
PH02Scaffold00002	StringTie	exon	1156648	1157098	.	+	.	gene_id "XLOC_000252"; transcript_id "TCONS_00019284"; exon_number "1"; gene_name "PH02Gene00325"; oId "SRR8245858.1285.26"; nearest_ref "PH02Gene00325.t1"; class_code "x"; tss_id "TSS6392";
PH02Scaffold00002	StringTie	exon	1159832	1160968	.	+	.	gene_id "XLOC_000252"; transcript_id "TCONS_00019284"; exon_number "2"; gene_name "PH02Gene00325"; oId "SRR8245858.1285.26"; nearest_ref "PH02Gene00325.t1"; class_code "x"; tss_id "TSS6392";
PH02Scaffold00002	StringTie	exon	1163066	1163519	.	+	.	gene_id "XLOC_000252"; transcript_id "TCONS_00019284"; exon_number "3"; gene_name "PH02Gene00325"; oId "SRR8245858.1285.26"; nearest_ref "PH02Gene00325.t1"; class_code "x"; tss_id "TSS6392";
PH02Scaffold00002	StringTie	exon	1165462	1165615	.	+	.	gene_id "XLOC_000252"; transcript_id "TCONS_00019284"; exon_number "4"; gene_name "PH02Gene00325"; oId "SRR8245858.1285.26"; nearest_ref "PH02Gene00325.t1"; class_code "x"; tss_id "TSS6392";
PH02Scaffold00002	StringTie	exon	1167667	1168182	.	+	.	gene_id "XLOC_000252"; transcript_id "TCONS_00019284"; exon_number "5"; gene_name "PH02Gene00325"; oId "SRR8245858.1285.26"; nearest_ref "PH02Gene00325.t1"; class_code "x"; tss_id "TSS6392";
PH02Scaffold00002	StringTie	exon	1170429	1170435	.	+	.	gene_id "XLOC_000252"; transcript_id "TCONS_00019284"; exon_number "6"; gene_name "PH02Gene00325"; oId "SRR8245858.1285.26"; nearest_ref "PH02Gene00325.t1"; class_code "x"; tss_id "TSS6392";
PH02Scaffold00002	StringTie	exon	1170529	1170893	.	+	.	gene_id "XLOC_000252"; transcript_id "TCONS_00019284"; exon_number "7"; gene_name "PH02Gene00325"; oId "SRR8245858.1285.26"; nearest_ref "PH02Gene00325.t1"; class_code "x"; tss_id "TSS6392";
PH02Scaffold00002	StringTie	exon	1173395	1173830	.	+	.	gene_id "XLOC_000252"; transcript_id "TCONS_00019284"; exon_number "8"; gene_name "PH02Gene00325"; oId "SRR8245858.1285.26"; nearest_ref "PH02Gene00325.t1"; class_code "x"; tss_id "TSS6392";
PH02Scaffold00002	StringTie	exon	1157253	1158194	.	+	.	gene_id "XLOC_000252"; transcript_id "TCONS_00019285"; exon_number "1"; gene_name "PH02Gene00322"; oId "SRR8245858.1285.27"; nearest_ref "PH02Gene00322.t1"; class_code "x"; tss_id "TSS6394";
PH02Scaffold00002	StringTie	exon	1159831	1159834	.	+	.	gene_id "XLOC_000252"; transcript_id "TCONS_00019285"; exon_number "2"; gene_name "PH02Gene00322"; oId "SRR8245858.1285.27"; nearest_ref "PH02Gene00322.t1"; class_code "x"; tss_id "TSS6394";
PH02Scaffold00002	StringTie	exon	1160061	1160968	.	+	.	gene_id "XLOC_000252"; transcript_id "TCONS_00019285"; exon_number "3"; gene_name "PH02Gene00322"; oId "SRR8245858.1285.27"; nearest_ref "PH02Gene00322.t1"; class_code "x"; tss_id "TSS6394";
PH02Scaffold00002	StringTie	exon	1163066	1163519	.	+	.	gene_id "XLOC_000252"; transcript_id "TCONS_00019285"; exon_number "4"; gene_name "PH02Gene00322"; oId "SRR8245858.1285.27"; nearest_ref "PH02Gene00322.t1"; class_code "x"; tss_id "TSS6394";
PH02Scaffold00002	StringTie	exon	1165462	1165615	.	+	.	gene_id "XLOC_000252"; transcript_id "TCONS_00019285"; exon_number "5"; gene_name "PH02Gene00322"; oId "SRR8245858.1285.27"; nearest_ref "PH02Gene00322.t1"; class_code "x"; tss_id "TSS6394";
PH02Scaffold00002	StringTie	exon	1167667	1168235	.	+	.	gene_id "XLOC_000252"; transcript_id "TCONS_00019285"; exon_number "6"; gene_name "PH02Gene00322"; oId "SRR8245858.1285.27"; nearest_ref "PH02Gene00322.t1"; class_code "x"; tss_id "TSS6394";
PH02Scaffold00002	StringTie	exon	1235515	1236362	.	+	.	gene_id "XLOC_000259"; transcript_id "TCONS_00019323"; exon_number "1"; gene_name "PH02Gene00330"; oId "SRR8245858.1356.7"; nearest_ref "PH02Gene00330.t1"; class_code "o"; tss_id "TSS6577";
PH02Scaffold00002	StringTie	exon	1238209	1238546	.	+	.	gene_id "XLOC_000259"; transcript_id "TCONS_00019323"; exon_number "2"; gene_name "PH02Gene00330"; oId "SRR8245858.1356.7"; nearest_ref "PH02Gene00330.t1"; class_code "o"; tss_id "TSS6577";
PH02Scaffold00002	StringTie	exon	1240750	1241230	.	+	.	gene_id "XLOC_000259"; transcript_id "TCONS_00019323"; exon_number "3"; gene_name "PH02Gene00330"; oId "SRR8245858.1356.7"; nearest_ref "PH02Gene00330.t1"; class_code "o"; tss_id "TSS6577";
PH02Scaffold00002	StringTie	exon	1243885	1244356	.	+	.	gene_id "XLOC_000259"; transcript_id "TCONS_00019323"; exon_number "4"; gene_name "PH02Gene00330"; oId "SRR8245858.1356.7"; nearest_ref "PH02Gene00330.t1"; class_code "o"; tss_id "TSS6577";
PH02Scaffold00002	StringTie	exon	1246599	1246851	.	+	.	gene_id "XLOC_000259"; transcript_id "TCONS_00019323"; exon_number "5"; gene_name "PH02Gene00330"; oId "SRR8245858.1356.7"; nearest_ref "PH02Gene00330.t1"; class_code "o"; tss_id "TSS6577";
PH02Scaffold00002	StringTie	exon	1249192	1249652	.	+	.	gene_id "XLOC_000259"; transcript_id "TCONS_00019328"; exon_number "1"; gene_name "PH02Gene00330"; oId "SRR8245858.1358.10"; nearest_ref "PH02Gene00330.t1"; class_code "o"; tss_id "TSS6608";
PH02Scaffold00002	StringTie	exon	1252210	1252429	.	+	.	gene_id "XLOC_000259"; transcript_id "TCONS_00019328"; exon_number "2"; gene_name "PH02Gene00330"; oId "SRR8245858.1358.10"; nearest_ref "PH02Gene00330.t1"; class_code "o"; tss_id "TSS6608";
PH02Scaffold00002	StringTie	exon	1249192	1249652	.	+	.	gene_id "XLOC_000259"; transcript_id "TCONS_00019329"; exon_number "1"; gene_name "PH02Gene00330"; oId "SRR8245858.1358.3"; nearest_ref "PH02Gene00330.t1"; class_code "o"; tss_id "TSS6608";
PH02Scaffold00002	StringTie	exon	1252502	1252678	.	+	.	gene_id "XLOC_000259"; transcript_id "TCONS_00019329"; exon_number "2"; gene_name "PH02Gene00330"; oId "SRR8245858.1358.3"; nearest_ref "PH02Gene00330.t1"; class_code "o"; tss_id "TSS6608";
PH02Scaffold00002	StringTie	exon	1254792	1255100	.	+	.	gene_id "XLOC_000259"; transcript_id "TCONS_00019329"; exon_number "3"; gene_name "PH02Gene00330"; oId "SRR8245858.1358.3"; nearest_ref "PH02Gene00330.t1"; class_code "o"; tss_id "TSS6608";
PH02Scaffold00002	StringTie	exon	1257939	1258638	.	+	.	gene_id "XLOC_000259"; transcript_id "TCONS_00019329"; exon_number "4"; gene_name "PH02Gene00330"; oId "SRR8245858.1358.3"; nearest_ref "PH02Gene00330.t1"; class_code "o"; tss_id "TSS6608";
PH02Scaffold00002	StringTie	exon	1260921	1261167	.	+	.	gene_id "XLOC_000259"; transcript_id "TCONS_00019329"; exon_number "5"; gene_name "PH02Gene00330"; oId "SRR8245858.1358.3"; nearest_ref "PH02Gene00330.t1"; class_code "o"; tss_id "TSS6608";
PH02Scaffold00002	StringTie	exon	1283039	1283825	.	+	.	gene_id "XLOC_000259"; transcript_id "TCONS_00019353"; exon_number "1"; gene_name "PH02Gene00331"; oId "SRR8245858.1285.58"; nearest_ref "PH02Gene00331.t1"; class_code "o"; tss_id "TSS6636";
PH02Scaffold00002	StringTie	exon	1285856	1286506	.	+	.	gene_id "XLOC_000259"; transcript_id "TCONS_00019353"; exon_number "2"; gene_name "PH02Gene00331"; oId "SRR8245858.1285.58"; nearest_ref "PH02Gene00331.t1"; class_code "o"; tss_id "TSS6636";
PH02Scaffold00002	StringTie	exon	1288413	1288772	.	+	.	gene_id "XLOC_000259"; transcript_id "TCONS_00019353"; exon_number "3"; gene_name "PH02Gene00331"; oId "SRR8245858.1285.58"; nearest_ref "PH02Gene00331.t1"; class_code "o"; tss_id "TSS6636";
PH02Scaffold00002	StringTie	exon	1291152	1291747	.	+	.	gene_id "XLOC_000259"; transcript_id "TCONS_00019353"; exon_number "4"; gene_name "PH02Gene00331"; oId "SRR8245858.1285.58"; nearest_ref "PH02Gene00331.t1"; class_code "o"; tss_id "TSS6636";
PH02Scaffold00002	StringTie	exon	1293340	1293378	.	+	.	gene_id "XLOC_000259"; transcript_id "TCONS_00019353"; exon_number "5"; gene_name "PH02Gene00331"; oId "SRR8245858.1285.58"; nearest_ref "PH02Gene00331.t1"; class_code "o"; tss_id "TSS6636";
PH02Scaffold00002	StringTie	exon	1283039	1283698	.	+	.	gene_id "XLOC_000259"; transcript_id "TCONS_00019354"; exon_number "1"; gene_name "PH02Gene00331"; oId "SRR8245858.1285.59"; nearest_ref "PH02Gene00331.t1"; class_code "o"; tss_id "TSS6636";
PH02Scaffold00002	StringTie	exon	1285856	1286506	.	+	.	gene_id "XLOC_000259"; transcript_id "TCONS_00019354"; exon_number "2"; gene_name "PH02Gene00331"; oId "SRR8245858.1285.59"; nearest_ref "PH02Gene00331.t1"; class_code "o"; tss_id "TSS6636";
PH02Scaffold00002	StringTie	exon	1288413	1288772	.	+	.	gene_id "XLOC_000259"; transcript_id "TCONS_00019354"; exon_number "3"; gene_name "PH02Gene00331"; oId "SRR8245858.1285.59"; nearest_ref "PH02Gene00331.t1"; class_code "o"; tss_id "TSS6636";
PH02Scaffold00002	StringTie	exon	1291152	1291747	.	+	.	gene_id "XLOC_000259"; transcript_id "TCONS_00019354"; exon_number "4"; gene_name "PH02Gene00331"; oId "SRR8245858.1285.59"; nearest_ref "PH02Gene00331.t1"; class_code "o"; tss_id "TSS6636";
PH02Scaffold00002	StringTie	exon	1293340	1293378	.	+	.	gene_id "XLOC_000259"; transcript_id "TCONS_00019354"; exon_number "5"; gene_name "PH02Gene00331"; oId "SRR8245858.1285.59"; nearest_ref "PH02Gene00331.t1"; class_code "o"; tss_id "TSS6636";
PH02Scaffold00002	StringTie	exon	1293466	1293930	.	+	.	gene_id "XLOC_000259"; transcript_id "TCONS_00019361"; exon_number "1"; gene_name "PH02Gene00331"; oId "SRR8245858.1285.57"; nearest_ref "PH02Gene00331.t1"; class_code "o"; tss_id "TSS6657";
PH02Scaffold00002	StringTie	exon	1295876	1296087	.	+	.	gene_id "XLOC_000259"; transcript_id "TCONS_00019361"; exon_number "2"; gene_name "PH02Gene00331"; oId "SRR8245858.1285.57"; nearest_ref "PH02Gene00331.t1"; class_code "o"; tss_id "TSS6657";
PH02Scaffold00002	StringTie	exon	1297780	1298133	.	+	.	gene_id "XLOC_000259"; transcript_id "TCONS_00019361"; exon_number "3"; gene_name "PH02Gene00331"; oId "SRR8245858.1285.57"; nearest_ref "PH02Gene00331.t1"; class_code "o"; tss_id "TSS6657";
PH02Scaffold00002	StringTie	exon	1301335	1303238	.	+	.	gene_id "XLOC_000259"; transcript_id "TCONS_00019361"; exon_number "4"; gene_name "PH02Gene00331"; oId "SRR8245858.1285.57"; nearest_ref "PH02Gene00331.t1"; class_code "o"; tss_id "TSS6657";
PH02Scaffold00002	StringTie	exon	1305689	1306067	.	+	.	gene_id "XLOC_000259"; transcript_id "TCONS_00019361"; exon_number "5"; gene_name "PH02Gene00331"; oId "SRR8245858.1285.57"; nearest_ref "PH02Gene00331.t1"; class_code "o"; tss_id "TSS6657";
PH02Scaffold00002	StringTie	exon	1308871	1309322	.	+	.	gene_id "XLOC_000259"; transcript_id "TCONS_00019361"; exon_number "6"; gene_name "PH02Gene00331"; oId "SRR8245858.1285.57"; nearest_ref "PH02Gene00331.t1"; class_code "o"; tss_id "TSS6657";
PH02Scaffold00002	StringTie	exon	1352094	1352476	.	+	.	gene_id "XLOC_000259"; transcript_id "TCONS_00019406"; exon_number "1"; gene_name "PH02Gene00335"; oId "SRR8245858.1359.23"; nearest_ref "PH02Gene00335.t1"; class_code "x"; tss_id "TSS6708";
PH02Scaffold00002	StringTie	exon	1354896	1356655	.	+	.	gene_id "XLOC_000259"; transcript_id "TCONS_00019406"; exon_number "2"; gene_name "PH02Gene00335"; oId "SRR8245858.1359.23"; nearest_ref "PH02Gene00335.t1"; class_code "x"; tss_id "TSS6708";
PH02Scaffold00002	StringTie	exon	1358960	1359324	.	+	.	gene_id "XLOC_000259"; transcript_id "TCONS_00019406"; exon_number "3"; gene_name "PH02Gene00335"; oId "SRR8245858.1359.23"; nearest_ref "PH02Gene00335.t1"; class_code "x"; tss_id "TSS6708";
PH02Scaffold00002	StringTie	exon	1354044	1354728	.	+	.	gene_id "XLOC_000259"; transcript_id "TCONS_00019410"; exon_number "1"; gene_name "PH02Gene00335"; oId "SRR8245858.1359.24"; nearest_ref "PH02Gene00335.t1"; class_code "x"; tss_id "TSS6709";
PH02Scaffold00002	StringTie	exon	1355559	1356655	.	+	.	gene_id "XLOC_000259"; transcript_id "TCONS_00019410"; exon_number "2"; gene_name "PH02Gene00335"; oId "SRR8245858.1359.24"; nearest_ref "PH02Gene00335.t1"; class_code "x"; tss_id "TSS6709";
PH02Scaffold00002	StringTie	exon	1358960	1359324	.	+	.	gene_id "XLOC_000259"; transcript_id "TCONS_00019410"; exon_number "3"; gene_name "PH02Gene00335"; oId "SRR8245858.1359.24"; nearest_ref "PH02Gene00335.t1"; class_code "x"; tss_id "TSS6709";
PH02Scaffold00002	StringTie	exon	1416721	1417427	.	+	.	gene_id "XLOC_000259"; transcript_id "TCONS_00019442"; exon_number "1"; gene_name "PH02Gene00338"; oId "SRR8245858.1384.7"; nearest_ref "PH02Gene00338.t1"; class_code "o"; tss_id "TSS6741";
PH02Scaffold00002	StringTie	exon	1420092	1420380	.	+	.	gene_id "XLOC_000259"; transcript_id "TCONS_00019442"; exon_number "2"; gene_name "PH02Gene00338"; oId "SRR8245858.1384.7"; nearest_ref "PH02Gene00338.t1"; class_code "o"; tss_id "TSS6741";
PH02Scaffold00002	StringTie	exon	1860226	1860718	.	+	.	gene_id "XLOC_000270"; transcript_id "TCONS_00019640"; exon_number "1"; gene_name "PH02Gene00359"; oId "SRR8245858.1050.6"; nearest_ref "PH02Gene00359.t1"; class_code "j"; tss_id "TSS7022";
PH02Scaffold00002	StringTie	exon	1862421	1862717	.	+	.	gene_id "XLOC_000270"; transcript_id "TCONS_00019640"; exon_number "2"; gene_name "PH02Gene00359"; oId "SRR8245858.1050.6"; nearest_ref "PH02Gene00359.t1"; class_code "j"; tss_id "TSS7022";
PH02Scaffold00002	StringTie	exon	1864477	1864570	.	+	.	gene_id "XLOC_000270"; transcript_id "TCONS_00019640"; exon_number "3"; gene_name "PH02Gene00359"; oId "SRR8245858.1050.6"; nearest_ref "PH02Gene00359.t1"; class_code "j"; tss_id "TSS7022";
PH02Scaffold00002	StringTie	exon	1930104	1930741	.	+	.	gene_id "XLOC_000271"; transcript_id "TCONS_00019683"; exon_number "1"; gene_name "PH02Gene00363"; oId "SRR8245858.1074.8"; nearest_ref "PH02Gene00363.t1"; class_code "o"; tss_id "TSS7106";
PH02Scaffold00002	StringTie	exon	1933265	1933908	.	+	.	gene_id "XLOC_000271"; transcript_id "TCONS_00019683"; exon_number "2"; gene_name "PH02Gene00363"; oId "SRR8245858.1074.8"; nearest_ref "PH02Gene00363.t1"; class_code "o"; tss_id "TSS7106";
PH02Scaffold00002	StringTie	exon	1936307	1936858	.	+	.	gene_id "XLOC_000271"; transcript_id "TCONS_00019683"; exon_number "3"; gene_name "PH02Gene00363"; oId "SRR8245858.1074.8"; nearest_ref "PH02Gene00363.t1"; class_code "o"; tss_id "TSS7106";
PH02Scaffold00002	StringTie	exon	1932100	1932375	.	+	.	gene_id "XLOC_000271"; transcript_id "TCONS_00019686"; exon_number "1"; gene_name "PH02Gene00363"; oId "SRR8245858.1074.1"; nearest_ref "PH02Gene00363.t1"; class_code "o"; tss_id "TSS7107";
PH02Scaffold00002	StringTie	exon	1934584	1934885	.	+	.	gene_id "XLOC_000271"; transcript_id "TCONS_00019686"; exon_number "2"; gene_name "PH02Gene00363"; oId "SRR8245858.1074.1"; nearest_ref "PH02Gene00363.t1"; class_code "o"; tss_id "TSS7107";
PH02Scaffold00002	StringTie	exon	1937638	1937789	.	+	.	gene_id "XLOC_000271"; transcript_id "TCONS_00019686"; exon_number "3"; gene_name "PH02Gene00363"; oId "SRR8245858.1074.1"; nearest_ref "PH02Gene00363.t1"; class_code "o"; tss_id "TSS7107";
PH02Scaffold00002	StringTie	exon	1940504	1940992	.	+	.	gene_id "XLOC_000271"; transcript_id "TCONS_00019686"; exon_number "4"; gene_name "PH02Gene00363"; oId "SRR8245858.1074.1"; nearest_ref "PH02Gene00363.t1"; class_code "o"; tss_id "TSS7107";
PH02Scaffold00002	StringTie	exon	1943623	1944256	.	+	.	gene_id "XLOC_000271"; transcript_id "TCONS_00019686"; exon_number "5"; gene_name "PH02Gene00363"; oId "SRR8245858.1074.1"; nearest_ref "PH02Gene00363.t1"; class_code "o"; tss_id "TSS7107";
PH02Scaffold00002	StringTie	exon	1991255	1991844	.	+	.	gene_id "XLOC_000271"; transcript_id "TCONS_00019725"; exon_number "1"; gene_name "PH02Gene00366"; oId "SRR8245858.1088.1"; nearest_ref "PH02Gene00366.t2"; class_code "o"; tss_id "TSS7146";
PH02Scaffold00002	StringTie	exon	1993315	1993729	.	+	.	gene_id "XLOC_000271"; transcript_id "TCONS_00019725"; exon_number "2"; gene_name "PH02Gene00366"; oId "SRR8245858.1088.1"; nearest_ref "PH02Gene00366.t2"; class_code "o"; tss_id "TSS7146";
PH02Scaffold00002	StringTie	exon	1996017	1997522	.	+	.	gene_id "XLOC_000271"; transcript_id "TCONS_00019725"; exon_number "3"; gene_name "PH02Gene00366"; oId "SRR8245858.1088.1"; nearest_ref "PH02Gene00366.t2"; class_code "o"; tss_id "TSS7146";
PH02Scaffold00002	StringTie	exon	1992266	1992637	.	+	.	gene_id "XLOC_000271"; transcript_id "TCONS_00019726"; exon_number "1"; gene_name "PH02Gene00366"; oId "SRR8245858.1088.2"; nearest_ref "PH02Gene00366.t2"; class_code "o"; tss_id "TSS7148";
PH02Scaffold00002	StringTie	exon	1994630	1994913	.	+	.	gene_id "XLOC_000271"; transcript_id "TCONS_00019726"; exon_number "2"; gene_name "PH02Gene00366"; oId "SRR8245858.1088.2"; nearest_ref "PH02Gene00366.t2"; class_code "o"; tss_id "TSS7148";
PH02Scaffold00002	StringTie	exon	1998930	2000605	.	+	.	gene_id "XLOC_000271"; transcript_id "TCONS_00019729"; exon_number "1"; gene_name "PH02Gene00366"; oId "SRR8245858.1091.12"; nearest_ref "PH02Gene00366.t2"; class_code "o"; tss_id "TSS7159";
PH02Scaffold00002	StringTie	exon	2003012	2003066	.	+	.	gene_id "XLOC_000271"; transcript_id "TCONS_00019729"; exon_number "2"; gene_name "PH02Gene00366"; oId "SRR8245858.1091.12"; nearest_ref "PH02Gene00366.t2"; class_code "o"; tss_id "TSS7159";
PH02Scaffold00002	StringTie	exon	1998930	2000605	.	+	.	gene_id "XLOC_000271"; transcript_id "TCONS_00019730"; exon_number "1"; gene_name "PH02Gene00366"; oId "SRR8245858.1091.8"; nearest_ref "PH02Gene00366.t2"; class_code "o"; tss_id "TSS7159";
PH02Scaffold00002	StringTie	exon	2003505	2004001	.	+	.	gene_id "XLOC_000271"; transcript_id "TCONS_00019730"; exon_number "2"; gene_name "PH02Gene00366"; oId "SRR8245858.1091.8"; nearest_ref "PH02Gene00366.t2"; class_code "o"; tss_id "TSS7159";
PH02Scaffold00002	StringTie	exon	2006539	2007083	.	+	.	gene_id "XLOC_000271"; transcript_id "TCONS_00019730"; exon_number "3"; gene_name "PH02Gene00366"; oId "SRR8245858.1091.8"; nearest_ref "PH02Gene00366.t2"; class_code "o"; tss_id "TSS7159";
PH02Scaffold00002	StringTie	exon	2038380	2038845	.	+	.	gene_id "XLOC_000271"; transcript_id "TCONS_00019748"; exon_number "1"; gene_name "PH02Gene00369"; oId "SRR8245858.1091.25"; nearest_ref "PH02Gene00369.t1"; class_code "o"; tss_id "TSS7189";
PH02Scaffold00002	StringTie	exon	2041144	2041639	.	+	.	gene_id "XLOC_000271"; transcript_id "TCONS_00019748"; exon_number "2"; gene_name "PH02Gene00369"; oId "SRR8245858.1091.25"; nearest_ref "PH02Gene00369.t1"; class_code "o"; tss_id "TSS7189";
PH02Scaffold00002	StringTie	exon	2043874	2044106	.	+	.	gene_id "XLOC_000271"; transcript_id "TCONS_00019748"; exon_number "3"; gene_name "PH02Gene00369"; oId "SRR8245858.1091.25"; nearest_ref "PH02Gene00369.t1"; class_code "o"; tss_id "TSS7189";
PH02Scaffold00002	StringTie	exon	2038380	2038845	.	+	.	gene_id "XLOC_000271"; transcript_id "TCONS_00019749"; exon_number "1"; gene_name "PH02Gene00369"; oId "SRR8245858.1091.23"; nearest_ref "PH02Gene00369.t1"; class_code "o"; tss_id "TSS7189";
PH02Scaffold00002	StringTie	exon	2041144	2042161	.	+	.	gene_id "XLOC_000271"; transcript_id "TCONS_00019749"; exon_number "2"; gene_name "PH02Gene00369"; oId "SRR8245858.1091.23"; nearest_ref "PH02Gene00369.t1"; class_code "o"; tss_id "TSS7189";
PH02Scaffold00002	StringTie	exon	2044725	2044997	.	+	.	gene_id "XLOC_000271"; transcript_id "TCONS_00019749"; exon_number "3"; gene_name "PH02Gene00369"; oId "SRR8245858.1091.23"; nearest_ref "PH02Gene00369.t1"; class_code "o"; tss_id "TSS7189";
PH02Scaffold00002	StringTie	exon	2039239	2040067	.	+	.	gene_id "XLOC_000271"; transcript_id "TCONS_00019750"; exon_number "1"; gene_name "PH02Gene00369"; oId "SRR8245858.1091.29"; nearest_ref "PH02Gene00369.t1"; class_code "o"; tss_id "TSS7192";
PH02Scaffold00002	StringTie	exon	2042162	2042252	.	+	.	gene_id "XLOC_000271"; transcript_id "TCONS_00019750"; exon_number "2"; gene_name "PH02Gene00369"; oId "SRR8245858.1091.29"; nearest_ref "PH02Gene00369.t1"; class_code "o"; tss_id "TSS7192";
PH02Scaffold00002	StringTie	exon	2042307	2042856	.	+	.	gene_id "XLOC_000271"; transcript_id "TCONS_00019752"; exon_number "1"; gene_name "PH02Gene00369"; oId "SRR8245858.1091.28"; nearest_ref "PH02Gene00369.t1"; class_code "o"; tss_id "TSS7195";
PH02Scaffold00002	StringTie	exon	2044725	2044997	.	+	.	gene_id "XLOC_000271"; transcript_id "TCONS_00019752"; exon_number "2"; gene_name "PH02Gene00369"; oId "SRR8245858.1091.28"; nearest_ref "PH02Gene00369.t1"; class_code "o"; tss_id "TSS7195";
PH02Scaffold00002	StringTie	exon	2042307	2043643	.	+	.	gene_id "XLOC_000271"; transcript_id "TCONS_00019753"; exon_number "1"; gene_name "PH02Gene00369"; oId "SRR8245858.1091.30"; nearest_ref "PH02Gene00369.t1"; class_code "o"; tss_id "TSS7195";
PH02Scaffold00002	StringTie	exon	2046449	2046802	.	+	.	gene_id "XLOC_000271"; transcript_id "TCONS_00019753"; exon_number "2"; gene_name "PH02Gene00369"; oId "SRR8245858.1091.30"; nearest_ref "PH02Gene00369.t1"; class_code "o"; tss_id "TSS7195";
PH02Scaffold00002	StringTie	exon	2132691	2132725	.	+	.	gene_id "XLOC_000271"; transcript_id "TCONS_00019798"; exon_number "1"; gene_name "PH02Gene00374"; oId "SRR8245858.1100.22"; nearest_ref "PH02Gene00374.t1"; class_code "o"; tss_id "TSS7275";
PH02Scaffold00002	StringTie	exon	2133466	2134213	.	+	.	gene_id "XLOC_000271"; transcript_id "TCONS_00019798"; exon_number "2"; gene_name "PH02Gene00374"; oId "SRR8245858.1100.22"; nearest_ref "PH02Gene00374.t1"; class_code "o"; tss_id "TSS7275";
PH02Scaffold00002	StringTie	exon	2136823	2137320	.	+	.	gene_id "XLOC_000271"; transcript_id "TCONS_00019798"; exon_number "3"; gene_name "PH02Gene00374"; oId "SRR8245858.1100.22"; nearest_ref "PH02Gene00374.t1"; class_code "o"; tss_id "TSS7275";
PH02Scaffold00002	StringTie	exon	2236824	2237328	.	+	.	gene_id "XLOC_000273"; transcript_id "TCONS_00019851"; exon_number "1"; gene_name "PH02Gene00382"; oId "SRR8245858.1131.1"; nearest_ref "PH02Gene00382.t1"; class_code "x"; tss_id "TSS7374";
PH02Scaffold00002	StringTie	exon	2239359	2239582	.	+	.	gene_id "XLOC_000273"; transcript_id "TCONS_00019851"; exon_number "2"; gene_name "PH02Gene00382"; oId "SRR8245858.1131.1"; nearest_ref "PH02Gene00382.t1"; class_code "x"; tss_id "TSS7374";
PH02Scaffold00002	StringTie	exon	2440643	2440954	.	+	.	gene_id "XLOC_000274"; transcript_id "TCONS_00019980"; exon_number "1"; gene_name "PH02Gene00393"; oId "SRR8245858.1161.9"; nearest_ref "PH02Gene00393.t1"; class_code "o"; tss_id "TSS7575";
PH02Scaffold00002	StringTie	exon	2443561	2444697	.	+	.	gene_id "XLOC_000274"; transcript_id "TCONS_00019980"; exon_number "2"; gene_name "PH02Gene00393"; oId "SRR8245858.1161.9"; nearest_ref "PH02Gene00393.t1"; class_code "o"; tss_id "TSS7575";
PH02Scaffold00002	StringTie	exon	2472263	2473012	.	+	.	gene_id "XLOC_000274"; transcript_id "TCONS_00019997"; exon_number "1"; gene_name "PH02Gene00398"; oId "SRR8245858.1166.13"; nearest_ref "PH02Gene00398.t1"; class_code "x"; tss_id "TSS7598";
PH02Scaffold00002	StringTie	exon	2475130	2476199	.	+	.	gene_id "XLOC_000274"; transcript_id "TCONS_00019997"; exon_number "2"; gene_name "PH02Gene00398"; oId "SRR8245858.1166.13"; nearest_ref "PH02Gene00398.t1"; class_code "x"; tss_id "TSS7598";
PH02Scaffold00002	StringTie	exon	2858122	2858264	.	+	.	gene_id "XLOC_000276"; transcript_id "TCONS_00020205"; exon_number "1"; gene_name "PH02Gene00422"; oId "SRR8245858.1525.2"; nearest_ref "PH02Gene00422.t1"; class_code "o"; tss_id "TSS7909";
PH02Scaffold00002	StringTie	exon	2860092	2860644	.	+	.	gene_id "XLOC_000276"; transcript_id "TCONS_00020205"; exon_number "2"; gene_name "PH02Gene00422"; oId "SRR8245858.1525.2"; nearest_ref "PH02Gene00422.t1"; class_code "o"; tss_id "TSS7909";
PH02Scaffold00002	StringTie	exon	2863383	2865618	.	+	.	gene_id "XLOC_000276"; transcript_id "TCONS_00020205"; exon_number "3"; gene_name "PH02Gene00422"; oId "SRR8245858.1525.2"; nearest_ref "PH02Gene00422.t1"; class_code "o"; tss_id "TSS7909";
PH02Scaffold00002	StringTie	exon	2867399	2868021	.	+	.	gene_id "XLOC_000276"; transcript_id "TCONS_00020205"; exon_number "4"; gene_name "PH02Gene00422"; oId "SRR8245858.1525.2"; nearest_ref "PH02Gene00422.t1"; class_code "o"; tss_id "TSS7909";
PH02Scaffold00002	StringTie	exon	2870297	2871275	.	+	.	gene_id "XLOC_000276"; transcript_id "TCONS_00020205"; exon_number "5"; gene_name "PH02Gene00422"; oId "SRR8245858.1525.2"; nearest_ref "PH02Gene00422.t1"; class_code "o"; tss_id "TSS7909";
PH02Scaffold00002	StringTie	exon	2873782	2874146	.	+	.	gene_id "XLOC_000276"; transcript_id "TCONS_00020205"; exon_number "6"; gene_name "PH02Gene00422"; oId "SRR8245858.1525.2"; nearest_ref "PH02Gene00422.t1"; class_code "o"; tss_id "TSS7909";
PH02Scaffold00002	StringTie	exon	2876758	2877432	.	+	.	gene_id "XLOC_000276"; transcript_id "TCONS_00020205"; exon_number "7"; gene_name "PH02Gene00422"; oId "SRR8245858.1525.2"; nearest_ref "PH02Gene00422.t1"; class_code "o"; tss_id "TSS7909";
PH02Scaffold00002	StringTie	exon	2879298	2879415	.	+	.	gene_id "XLOC_000276"; transcript_id "TCONS_00020205"; exon_number "8"; gene_name "PH02Gene00422"; oId "SRR8245858.1525.2"; nearest_ref "PH02Gene00422.t1"; class_code "o"; tss_id "TSS7909";
PH02Scaffold00002	StringTie	exon	2880316	2880891	.	+	.	gene_id "XLOC_000276"; transcript_id "TCONS_00020205"; exon_number "9"; gene_name "PH02Gene00422"; oId "SRR8245858.1525.2"; nearest_ref "PH02Gene00422.t1"; class_code "o"; tss_id "TSS7909";
PH02Scaffold00002	StringTie	exon	2882672	2883626	.	+	.	gene_id "XLOC_000276"; transcript_id "TCONS_00020205"; exon_number "10"; gene_name "PH02Gene00422"; oId "SRR8245858.1525.2"; nearest_ref "PH02Gene00422.t1"; class_code "o"; tss_id "TSS7909";
PH02Scaffold00002	StringTie	exon	2866079	2866402	.	+	.	gene_id "XLOC_000276"; transcript_id "TCONS_00020208"; exon_number "1"; oId "SRR8245858.1525.20"; class_code "u"; tss_id "TSS7912";
PH02Scaffold00002	StringTie	exon	2868506	2868928	.	+	.	gene_id "XLOC_000276"; transcript_id "TCONS_00020208"; exon_number "2"; oId "SRR8245858.1525.20"; class_code "u"; tss_id "TSS7912";
PH02Scaffold00002	StringTie	exon	2866079	2866958	.	+	.	gene_id "XLOC_000276"; transcript_id "TCONS_00020209"; exon_number "1"; gene_name "PH02Gene00422"; oId "SRR8245858.1525.7"; nearest_ref "PH02Gene00422.t1"; class_code "o"; tss_id "TSS7912";
PH02Scaffold00002	StringTie	exon	2870297	2871275	.	+	.	gene_id "XLOC_000276"; transcript_id "TCONS_00020209"; exon_number "2"; gene_name "PH02Gene00422"; oId "SRR8245858.1525.7"; nearest_ref "PH02Gene00422.t1"; class_code "o"; tss_id "TSS7912";
PH02Scaffold00002	StringTie	exon	2873782	2874146	.	+	.	gene_id "XLOC_000276"; transcript_id "TCONS_00020209"; exon_number "3"; gene_name "PH02Gene00422"; oId "SRR8245858.1525.7"; nearest_ref "PH02Gene00422.t1"; class_code "o"; tss_id "TSS7912";
PH02Scaffold00002	StringTie	exon	2876758	2877432	.	+	.	gene_id "XLOC_000276"; transcript_id "TCONS_00020209"; exon_number "4"; gene_name "PH02Gene00422"; oId "SRR8245858.1525.7"; nearest_ref "PH02Gene00422.t1"; class_code "o"; tss_id "TSS7912";
PH02Scaffold00002	StringTie	exon	2880212	2880257	.	+	.	gene_id "XLOC_000276"; transcript_id "TCONS_00020209"; exon_number "5"; gene_name "PH02Gene00422"; oId "SRR8245858.1525.7"; nearest_ref "PH02Gene00422.t1"; class_code "o"; tss_id "TSS7912";
PH02Scaffold00002	StringTie	exon	2871405	2872020	.	+	.	gene_id "XLOC_000276"; transcript_id "TCONS_00020213"; exon_number "1"; gene_name "PH02Gene00422"; oId "SRR8245858.1525.6"; nearest_ref "PH02Gene00422.t1"; class_code "o"; tss_id "TSS7920";
PH02Scaffold00002	StringTie	exon	2873782	2874146	.	+	.	gene_id "XLOC_000276"; transcript_id "TCONS_00020213"; exon_number "2"; gene_name "PH02Gene00422"; oId "SRR8245858.1525.6"; nearest_ref "PH02Gene00422.t1"; class_code "o"; tss_id "TSS7920";
PH02Scaffold00002	StringTie	exon	2876758	2877432	.	+	.	gene_id "XLOC_000276"; transcript_id "TCONS_00020213"; exon_number "3"; gene_name "PH02Gene00422"; oId "SRR8245858.1525.6"; nearest_ref "PH02Gene00422.t1"; class_code "o"; tss_id "TSS7920";
PH02Scaffold00002	StringTie	exon	2879298	2879415	.	+	.	gene_id "XLOC_000276"; transcript_id "TCONS_00020213"; exon_number "4"; gene_name "PH02Gene00422"; oId "SRR8245858.1525.6"; nearest_ref "PH02Gene00422.t1"; class_code "o"; tss_id "TSS7920";
PH02Scaffold00002	StringTie	exon	2880316	2880625	.	+	.	gene_id "XLOC_000276"; transcript_id "TCONS_00020213"; exon_number "5"; gene_name "PH02Gene00422"; oId "SRR8245858.1525.6"; nearest_ref "PH02Gene00422.t1"; class_code "o"; tss_id "TSS7920";
PH02Scaffold00002	StringTie	exon	2882987	2883626	.	+	.	gene_id "XLOC_000276"; transcript_id "TCONS_00020213"; exon_number "6"; gene_name "PH02Gene00422"; oId "SRR8245858.1525.6"; nearest_ref "PH02Gene00422.t1"; class_code "o"; tss_id "TSS7920";
PH02Scaffold00002	StringTie	exon	2938320	2938409	.	+	.	gene_id "XLOC_000276"; transcript_id "TCONS_00020251"; exon_number "1"; gene_name "PH02Gene00427"; oId "SRR8245858.1534.2"; nearest_ref "PH02Gene00427.t1"; class_code "o"; tss_id "TSS7981";
PH02Scaffold00002	StringTie	exon	2940232	2940768	.	+	.	gene_id "XLOC_000276"; transcript_id "TCONS_00020251"; exon_number "2"; gene_name "PH02Gene00427"; oId "SRR8245858.1534.2"; nearest_ref "PH02Gene00427.t1"; class_code "o"; tss_id "TSS7981";
PH02Scaffold00002	StringTie	exon	3178359	3178970	.	+	.	gene_id "XLOC_000278"; transcript_id "TCONS_00020392"; exon_number "1"; gene_name "PH02Gene00434"; oId "SRR8245858.1580.1"; nearest_ref "PH02Gene00434.t1"; class_code "o"; tss_id "TSS8105";
PH02Scaffold00002	StringTie	exon	3181453	3183294	.	+	.	gene_id "XLOC_000278"; transcript_id "TCONS_00020392"; exon_number "2"; gene_name "PH02Gene00434"; oId "SRR8245858.1580.1"; nearest_ref "PH02Gene00434.t1"; class_code "o"; tss_id "TSS8105";
PH02Scaffold00002	StringTie	exon	3185754	3186496	.	+	.	gene_id "XLOC_000278"; transcript_id "TCONS_00020392"; exon_number "3"; gene_name "PH02Gene00434"; oId "SRR8245858.1580.1"; nearest_ref "PH02Gene00434.t1"; class_code "o"; tss_id "TSS8105";
PH02Scaffold00002	StringTie	exon	3188489	3188618	.	+	.	gene_id "XLOC_000278"; transcript_id "TCONS_00020392"; exon_number "4"; gene_name "PH02Gene00434"; oId "SRR8245858.1580.1"; nearest_ref "PH02Gene00434.t1"; class_code "o"; tss_id "TSS8105";
PH02Scaffold00002	StringTie	exon	3190194	3190953	.	+	.	gene_id "XLOC_000278"; transcript_id "TCONS_00020392"; exon_number "5"; gene_name "PH02Gene00434"; oId "SRR8245858.1580.1"; nearest_ref "PH02Gene00434.t1"; class_code "o"; tss_id "TSS8105";
PH02Scaffold00002	StringTie	exon	3197225	3197396	.	+	.	gene_id "XLOC_000278"; transcript_id "TCONS_00020403"; exon_number "1"; gene_name "PH02Gene00435"; oId "SRR8245858.1581.3"; nearest_ref "PH02Gene00435.t1"; class_code "o"; tss_id "TSS8158";
PH02Scaffold00002	StringTie	exon	3199704	3200352	.	+	.	gene_id "XLOC_000278"; transcript_id "TCONS_00020403"; exon_number "2"; gene_name "PH02Gene00435"; oId "SRR8245858.1581.3"; nearest_ref "PH02Gene00435.t1"; class_code "o"; tss_id "TSS8158";
PH02Scaffold00002	StringTie	exon	3197225	3198522	.	+	.	gene_id "XLOC_000278"; transcript_id "TCONS_00020404"; exon_number "1"; gene_name "PH02Gene00435"; oId "SRR8245858.1581.4"; nearest_ref "PH02Gene00435.t1"; class_code "o"; tss_id "TSS8158";
PH02Scaffold00002	StringTie	exon	3199953	3200352	.	+	.	gene_id "XLOC_000278"; transcript_id "TCONS_00020404"; exon_number "2"; gene_name "PH02Gene00435"; oId "SRR8245858.1581.4"; nearest_ref "PH02Gene00435.t1"; class_code "o"; tss_id "TSS8158";
PH02Scaffold00002	StringTie	exon	3216179	3216691	.	+	.	gene_id "XLOC_000278"; transcript_id "TCONS_00020415"; exon_number "1"; gene_name "PH02Gene00437"; oId "SRR8245858.1583.10"; nearest_ref "PH02Gene00437.t1"; class_code "o"; tss_id "TSS8175";
PH02Scaffold00002	StringTie	exon	3219146	3219470	.	+	.	gene_id "XLOC_000278"; transcript_id "TCONS_00020415"; exon_number "2"; gene_name "PH02Gene00437"; oId "SRR8245858.1583.10"; nearest_ref "PH02Gene00437.t1"; class_code "o"; tss_id "TSS8175";
PH02Scaffold00002	StringTie	exon	3221562	3221962	.	+	.	gene_id "XLOC_000278"; transcript_id "TCONS_00020422"; exon_number "1"; gene_name "PH02Gene00437"; oId "SRR8245858.1586.1"; nearest_ref "PH02Gene00437.t1"; class_code "o"; tss_id "TSS8182";
PH02Scaffold00002	StringTie	exon	3224108	3225275	.	+	.	gene_id "XLOC_000278"; transcript_id "TCONS_00020422"; exon_number "2"; gene_name "PH02Gene00437"; oId "SRR8245858.1586.1"; nearest_ref "PH02Gene00437.t1"; class_code "o"; tss_id "TSS8182";
PH02Scaffold00002	StringTie	exon	3228022	3229253	.	+	.	gene_id "XLOC_000278"; transcript_id "TCONS_00020422"; exon_number "3"; gene_name "PH02Gene00437"; oId "SRR8245858.1586.1"; nearest_ref "PH02Gene00437.t1"; class_code "o"; tss_id "TSS8182";
PH02Scaffold00002	StringTie	exon	3312588	3313169	.	+	.	gene_id "XLOC_000278"; transcript_id "TCONS_00020471"; exon_number "1"; gene_name "PH02Gene00442"; oId "SRR8245858.1599.14"; nearest_ref "PH02Gene00442.t1"; class_code "o"; tss_id "TSS8254";
PH02Scaffold00002	StringTie	exon	3315524	3315599	.	+	.	gene_id "XLOC_000278"; transcript_id "TCONS_00020471"; exon_number "2"; gene_name "PH02Gene00442"; oId "SRR8245858.1599.14"; nearest_ref "PH02Gene00442.t1"; class_code "o"; tss_id "TSS8254";
PH02Scaffold00002	StringTie	exon	3317432	3318279	.	+	.	gene_id "XLOC_000278"; transcript_id "TCONS_00020471"; exon_number "3"; gene_name "PH02Gene00442"; oId "SRR8245858.1599.14"; nearest_ref "PH02Gene00442.t1"; class_code "o"; tss_id "TSS8254";
PH02Scaffold00002	StringTie	exon	3320180	3321184	.	+	.	gene_id "XLOC_000278"; transcript_id "TCONS_00020471"; exon_number "4"; gene_name "PH02Gene00442"; oId "SRR8245858.1599.14"; nearest_ref "PH02Gene00442.t1"; class_code "o"; tss_id "TSS8254";
PH02Scaffold00002	StringTie	exon	3323764	3324241	.	+	.	gene_id "XLOC_000278"; transcript_id "TCONS_00020471"; exon_number "5"; gene_name "PH02Gene00442"; oId "SRR8245858.1599.14"; nearest_ref "PH02Gene00442.t1"; class_code "o"; tss_id "TSS8254";
PH02Scaffold00002	StringTie	exon	3640307	3640551	.	+	.	gene_id "XLOC_000283"; transcript_id "TCONS_00020646"; exon_number "1"; gene_name "PH02Gene00454"; oId "SRR8245858.1608.3"; nearest_ref "PH02Gene00454.t1"; class_code "o"; tss_id "TSS8509";
PH02Scaffold00002	StringTie	exon	3641663	3642193	.	+	.	gene_id "XLOC_000283"; transcript_id "TCONS_00020646"; exon_number "2"; gene_name "PH02Gene00454"; oId "SRR8245858.1608.3"; nearest_ref "PH02Gene00454.t1"; class_code "o"; tss_id "TSS8509";
PH02Scaffold00002	StringTie	exon	3644409	3644900	.	+	.	gene_id "XLOC_000283"; transcript_id "TCONS_00020646"; exon_number "3"; gene_name "PH02Gene00454"; oId "SRR8245858.1608.3"; nearest_ref "PH02Gene00454.t1"; class_code "o"; tss_id "TSS8509";
PH02Scaffold00002	StringTie	exon	3647320	3647379	.	+	.	gene_id "XLOC_000283"; transcript_id "TCONS_00020646"; exon_number "4"; gene_name "PH02Gene00454"; oId "SRR8245858.1608.3"; nearest_ref "PH02Gene00454.t1"; class_code "o"; tss_id "TSS8509";
PH02Scaffold00002	StringTie	exon	4409456	4409910	.	+	.	gene_id "XLOC_000286"; transcript_id "TCONS_00021080"; exon_number "1"; gene_name "PH02Gene00486"; oId "SRR8245858.1780.13"; nearest_ref "PH02Gene00486.t1"; class_code "o"; tss_id "TSS8931";
PH02Scaffold00002	StringTie	exon	4409969	4410059	.	+	.	gene_id "XLOC_000286"; transcript_id "TCONS_00021080"; exon_number "2"; gene_name "PH02Gene00486"; oId "SRR8245858.1780.13"; nearest_ref "PH02Gene00486.t1"; class_code "o"; tss_id "TSS8931";
PH02Scaffold00002	StringTie	exon	4412428	4412455	.	+	.	gene_id "XLOC_000286"; transcript_id "TCONS_00021080"; exon_number "3"; gene_name "PH02Gene00486"; oId "SRR8245858.1780.13"; nearest_ref "PH02Gene00486.t1"; class_code "o"; tss_id "TSS8931";
PH02Scaffold00002	StringTie	exon	4544100	4544941	.	+	.	gene_id "XLOC_000287"; transcript_id "TCONS_00021152"; exon_number "1"; gene_name "PH02Gene00493"; oId "SRR8245858.1808.26"; nearest_ref "PH02Gene00493.t1"; class_code "o"; tss_id "TSS9025";
PH02Scaffold00002	StringTie	exon	4547695	4550309	.	+	.	gene_id "XLOC_000287"; transcript_id "TCONS_00021152"; exon_number "2"; gene_name "PH02Gene00493"; oId "SRR8245858.1808.26"; nearest_ref "PH02Gene00493.t1"; class_code "o"; tss_id "TSS9025";
PH02Scaffold00002	StringTie	exon	4627151	4629312	.	+	.	gene_id "XLOC_000287"; transcript_id "TCONS_00021198"; exon_number "1"; gene_name "PH02Gene00499"; oId "SRR8245858.1814.19"; nearest_ref "PH02Gene00499.t1"; class_code "x"; tss_id "TSS9093";
PH02Scaffold00002	StringTie	exon	4631306	4631375	.	+	.	gene_id "XLOC_000287"; transcript_id "TCONS_00021198"; exon_number "2"; gene_name "PH02Gene00499"; oId "SRR8245858.1814.19"; nearest_ref "PH02Gene00499.t1"; class_code "x"; tss_id "TSS9093";
PH02Scaffold00002	StringTie	exon	4627151	4629878	.	+	.	gene_id "XLOC_000287"; transcript_id "TCONS_00021199"; exon_number "1"; gene_name "PH02Gene00499"; oId "SRR8245858.1814.10"; nearest_ref "PH02Gene00499.t1"; class_code "x"; tss_id "TSS9093";
PH02Scaffold00002	StringTie	exon	4630420	4630574	.	+	.	gene_id "XLOC_000287"; transcript_id "TCONS_00021199"; exon_number "2"; gene_name "PH02Gene00499"; oId "SRR8245858.1814.10"; nearest_ref "PH02Gene00499.t1"; class_code "x"; tss_id "TSS9093";
PH02Scaffold00002	StringTie	exon	4633221	4633740	.	+	.	gene_id "XLOC_000287"; transcript_id "TCONS_00021199"; exon_number "3"; gene_name "PH02Gene00499"; oId "SRR8245858.1814.10"; nearest_ref "PH02Gene00499.t1"; class_code "x"; tss_id "TSS9093";
PH02Scaffold00002	StringTie	exon	4627151	4629878	.	+	.	gene_id "XLOC_000287"; transcript_id "TCONS_00021200"; exon_number "1"; gene_name "PH02Gene00499"; oId "SRR8245858.1814.11"; nearest_ref "PH02Gene00499.t1"; class_code "x"; tss_id "TSS9093";
PH02Scaffold00002	StringTie	exon	4632084	4633220	.	+	.	gene_id "XLOC_000287"; transcript_id "TCONS_00021200"; exon_number "2"; gene_name "PH02Gene00499"; oId "SRR8245858.1814.11"; nearest_ref "PH02Gene00499.t1"; class_code "x"; tss_id "TSS9093";
PH02Scaffold00002	StringTie	exon	4635360	4636271	.	+	.	gene_id "XLOC_000287"; transcript_id "TCONS_00021200"; exon_number "3"; gene_name "PH02Gene00499"; oId "SRR8245858.1814.11"; nearest_ref "PH02Gene00499.t1"; class_code "x"; tss_id "TSS9093";
PH02Scaffold00002	StringTie	exon	4664209	4664653	.	+	.	gene_id "XLOC_000287"; transcript_id "TCONS_00021220"; exon_number "1"; gene_name "PH02Gene00500"; oId "SRR8245858.1821.11"; nearest_ref "PH02Gene00500.t1"; class_code "o"; tss_id "TSS9120";
PH02Scaffold00002	StringTie	exon	4666566	4666936	.	+	.	gene_id "XLOC_000287"; transcript_id "TCONS_00021220"; exon_number "2"; gene_name "PH02Gene00500"; oId "SRR8245858.1821.11"; nearest_ref "PH02Gene00500.t1"; class_code "o"; tss_id "TSS9120";
PH02Scaffold00002	StringTie	exon	4696905	4697245	.	+	.	gene_id "XLOC_000287"; transcript_id "TCONS_00021236"; exon_number "1"; oId "SRR8245858.1824.3"; class_code "u"; tss_id "TSS9136";
PH02Scaffold00002	StringTie	exon	4699248	4699875	.	+	.	gene_id "XLOC_000287"; transcript_id "TCONS_00021236"; exon_number "2"; oId "SRR8245858.1824.3"; class_code "u"; tss_id "TSS9136";
PH02Scaffold00002	StringTie	exon	4703055	4703254	.	+	.	gene_id "XLOC_000287"; transcript_id "TCONS_00021240"; exon_number "1"; gene_name "PH02Gene00501"; oId "SRR8245858.1828.1"; nearest_ref "PH02Gene00501.t1"; class_code "o"; tss_id "TSS9140";
PH02Scaffold00002	StringTie	exon	4706172	4707472	.	+	.	gene_id "XLOC_000287"; transcript_id "TCONS_00021240"; exon_number "2"; gene_name "PH02Gene00501"; oId "SRR8245858.1828.1"; nearest_ref "PH02Gene00501.t1"; class_code "o"; tss_id "TSS9140";
PH02Scaffold00002	StringTie	exon	4836948	4837953	.	+	.	gene_id "XLOC_000302"; transcript_id "TCONS_00021293"; exon_number "1"; gene_name "PH02Gene00506"; oId "SRR8245858.1878.6"; nearest_ref "PH02Gene00506.t1"; class_code "o"; tss_id "TSS9194";
PH02Scaffold00002	StringTie	exon	4839783	4840388	.	+	.	gene_id "XLOC_000302"; transcript_id "TCONS_00021293"; exon_number "2"; gene_name "PH02Gene00506"; oId "SRR8245858.1878.6"; nearest_ref "PH02Gene00506.t1"; class_code "o"; tss_id "TSS9194";
PH02Scaffold00002	StringTie	exon	4842313	4842925	.	+	.	gene_id "XLOC_000302"; transcript_id "TCONS_00021293"; exon_number "3"; gene_name "PH02Gene00506"; oId "SRR8245858.1878.6"; nearest_ref "PH02Gene00506.t1"; class_code "o"; tss_id "TSS9194";
PH02Scaffold00002	StringTie	exon	4845187	4845434	.	+	.	gene_id "XLOC_000302"; transcript_id "TCONS_00021293"; exon_number "4"; gene_name "PH02Gene00506"; oId "SRR8245858.1878.6"; nearest_ref "PH02Gene00506.t1"; class_code "o"; tss_id "TSS9194";
PH02Scaffold00002	StringTie	exon	4846365	4847451	.	+	.	gene_id "XLOC_000302"; transcript_id "TCONS_00021293"; exon_number "5"; gene_name "PH02Gene00506"; oId "SRR8245858.1878.6"; nearest_ref "PH02Gene00506.t1"; class_code "o"; tss_id "TSS9194";
PH02Scaffold00002	StringTie	exon	4842093	4842925	.	+	.	gene_id "XLOC_000302"; transcript_id "TCONS_00021294"; exon_number "1"; gene_name "PH02Gene00506"; oId "SRR8245858.1878.5"; nearest_ref "PH02Gene00506.t1"; class_code "o"; tss_id "TSS9197";
PH02Scaffold00002	StringTie	exon	4845187	4845609	.	+	.	gene_id "XLOC_000302"; transcript_id "TCONS_00021294"; exon_number "2"; gene_name "PH02Gene00506"; oId "SRR8245858.1878.5"; nearest_ref "PH02Gene00506.t1"; class_code "o"; tss_id "TSS9197";
PH02Scaffold00002	StringTie	exon	4847928	4848625	.	+	.	gene_id "XLOC_000302"; transcript_id "TCONS_00021294"; exon_number "3"; gene_name "PH02Gene00506"; oId "SRR8245858.1878.5"; nearest_ref "PH02Gene00506.t1"; class_code "o"; tss_id "TSS9197";
PH02Scaffold00002	StringTie	exon	4851562	4852536	.	+	.	gene_id "XLOC_000302"; transcript_id "TCONS_00021294"; exon_number "4"; gene_name "PH02Gene00506"; oId "SRR8245858.1878.5"; nearest_ref "PH02Gene00506.t1"; class_code "o"; tss_id "TSS9197";
PH02Scaffold00002	StringTie	exon	4854358	4855437	.	+	.	gene_id "XLOC_000302"; transcript_id "TCONS_00021294"; exon_number "5"; gene_name "PH02Gene00506"; oId "SRR8245858.1878.5"; nearest_ref "PH02Gene00506.t1"; class_code "o"; tss_id "TSS9197";
PH02Scaffold00002	StringTie	exon	5000466	5000904	.	+	.	gene_id "XLOC_000304"; transcript_id "TCONS_00021374"; exon_number "1"; gene_name "PH02Gene00512"; oId "SRR8245858.1932.1"; nearest_ref "PH02Gene00512.t1"; class_code "o"; tss_id "TSS9295";
PH02Scaffold00002	StringTie	exon	5003369	5004343	.	+	.	gene_id "XLOC_000304"; transcript_id "TCONS_00021374"; exon_number "2"; gene_name "PH02Gene00512"; oId "SRR8245858.1932.1"; nearest_ref "PH02Gene00512.t1"; class_code "o"; tss_id "TSS9295";
PH02Scaffold00002	StringTie	exon	5001232	5001356	.	+	.	gene_id "XLOC_000304"; transcript_id "TCONS_00021375"; exon_number "1"; gene_name "PH02Gene00512"; oId "SRR8245858.1932.3"; nearest_ref "PH02Gene00512.t1"; class_code "o"; tss_id "TSS9296";
PH02Scaffold00002	StringTie	exon	5003369	5004343	.	+	.	gene_id "XLOC_000304"; transcript_id "TCONS_00021375"; exon_number "2"; gene_name "PH02Gene00512"; oId "SRR8245858.1932.3"; nearest_ref "PH02Gene00512.t1"; class_code "o"; tss_id "TSS9296";
PH02Scaffold00002	StringTie	exon	5006724	5007060	.	+	.	gene_id "XLOC_000304"; transcript_id "TCONS_00021379"; exon_number "1"; gene_name "PH02Gene00512"; oId "SRR8245858.1933.4"; nearest_ref "PH02Gene00512.t1"; class_code "o"; tss_id "TSS9307";
PH02Scaffold00002	StringTie	exon	5009984	5010561	.	+	.	gene_id "XLOC_000304"; transcript_id "TCONS_00021379"; exon_number "2"; gene_name "PH02Gene00512"; oId "SRR8245858.1933.4"; nearest_ref "PH02Gene00512.t1"; class_code "o"; tss_id "TSS9307";
PH02Scaffold00002	StringTie	exon	5111308	5112175	.	+	.	gene_id "XLOC_000304"; transcript_id "TCONS_00021434"; exon_number "1"; gene_name "PH02Gene00520"; oId "SRR8245858.1965.7"; nearest_ref "PH02Gene00520.t1"; class_code "x"; tss_id "TSS9357";
PH02Scaffold00002	StringTie	exon	5115464	5116681	.	+	.	gene_id "XLOC_000304"; transcript_id "TCONS_00021434"; exon_number "2"; gene_name "PH02Gene00520"; oId "SRR8245858.1965.7"; nearest_ref "PH02Gene00520.t1"; class_code "x"; tss_id "TSS9357";
PH02Scaffold00002	StringTie	exon	5118783	5119083	.	+	.	gene_id "XLOC_000304"; transcript_id "TCONS_00021434"; exon_number "3"; gene_name "PH02Gene00520"; oId "SRR8245858.1965.7"; nearest_ref "PH02Gene00520.t1"; class_code "x"; tss_id "TSS9357";
PH02Scaffold00002	StringTie	exon	5121061	5121967	.	+	.	gene_id "XLOC_000304"; transcript_id "TCONS_00021434"; exon_number "4"; gene_name "PH02Gene00520"; oId "SRR8245858.1965.7"; nearest_ref "PH02Gene00520.t1"; class_code "x"; tss_id "TSS9357";
PH02Scaffold00002	StringTie	exon	5117398	5118604	.	+	.	gene_id "XLOC_000304"; transcript_id "TCONS_00021437"; exon_number "1"; oId "SRR8245858.1965.11"; class_code "u"; tss_id "TSS9361";
PH02Scaffold00002	StringTie	exon	5120873	5122151	.	+	.	gene_id "XLOC_000304"; transcript_id "TCONS_00021437"; exon_number "2"; oId "SRR8245858.1965.11"; class_code "u"; tss_id "TSS9361";
PH02Scaffold00002	StringTie	exon	5125022	5125043	.	+	.	gene_id "XLOC_000304"; transcript_id "TCONS_00021437"; exon_number "3"; oId "SRR8245858.1965.11"; class_code "u"; tss_id "TSS9361";
PH02Scaffold00002	StringTie	exon	45917	46637	.	-	.	gene_id "XLOC_000306"; transcript_id "TCONS_00021555"; exon_number "1"; gene_name "PH02Gene00253"; oId "SRR8245858.1178.4"; nearest_ref "PH02Gene00253.t1"; class_code "o"; tss_id "TSS9540";
PH02Scaffold00002	StringTie	exon	48446	48962	.	-	.	gene_id "XLOC_000306"; transcript_id "TCONS_00021555"; exon_number "2"; gene_name "PH02Gene00253"; oId "SRR8245858.1178.4"; nearest_ref "PH02Gene00253.t1"; class_code "o"; tss_id "TSS9540";
PH02Scaffold00002	StringTie	exon	70239	70776	.	-	.	gene_id "XLOC_000307"; transcript_id "TCONS_00021566"; exon_number "1"; gene_name "PH02Gene00255"; oId "SRR8245858.1182.8"; nearest_ref "PH02Gene00255.t1"; class_code "o"; tss_id "TSS9556";
PH02Scaffold00002	StringTie	exon	73255	73606	.	-	.	gene_id "XLOC_000307"; transcript_id "TCONS_00021566"; exon_number "2"; gene_name "PH02Gene00255"; oId "SRR8245858.1182.8"; nearest_ref "PH02Gene00255.t1"; class_code "o"; tss_id "TSS9556";
PH02Scaffold00002	StringTie	exon	407841	408796	.	-	.	gene_id "XLOC_000319"; transcript_id "TCONS_00021709"; exon_number "1"; gene_name "PH02Gene00281"; oId "SRR8245858.1222.2"; nearest_ref "PH02Gene00281.t1"; class_code "x"; tss_id "TSS9708";
PH02Scaffold00002	StringTie	exon	411289	412371	.	-	.	gene_id "XLOC_000319"; transcript_id "TCONS_00021709"; exon_number "2"; gene_name "PH02Gene00281"; oId "SRR8245858.1222.2"; nearest_ref "PH02Gene00281.t1"; class_code "x"; tss_id "TSS9708";
PH02Scaffold00002	StringTie	exon	414090	414848	.	-	.	gene_id "XLOC_000319"; transcript_id "TCONS_00021709"; exon_number "3"; gene_name "PH02Gene00281"; oId "SRR8245858.1222.2"; nearest_ref "PH02Gene00281.t1"; class_code "x"; tss_id "TSS9708";
PH02Scaffold00002	StringTie	exon	416920	416980	.	-	.	gene_id "XLOC_000319"; transcript_id "TCONS_00021709"; exon_number "4"; gene_name "PH02Gene00281"; oId "SRR8245858.1222.2"; nearest_ref "PH02Gene00281.t1"; class_code "x"; tss_id "TSS9708";
PH02Scaffold00002	StringTie	exon	418222	418859	.	-	.	gene_id "XLOC_000319"; transcript_id "TCONS_00021709"; exon_number "5"; gene_name "PH02Gene00281"; oId "SRR8245858.1222.2"; nearest_ref "PH02Gene00281.t1"; class_code "x"; tss_id "TSS9708";
PH02Scaffold00002	StringTie	exon	421004	422265	.	-	.	gene_id "XLOC_000319"; transcript_id "TCONS_00021709"; exon_number "6"; gene_name "PH02Gene00281"; oId "SRR8245858.1222.2"; nearest_ref "PH02Gene00281.t1"; class_code "x"; tss_id "TSS9708";
PH02Scaffold00002	StringTie	exon	815394	816177	.	-	.	gene_id "XLOC_000328"; transcript_id "TCONS_00021865"; exon_number "1"; gene_name "PH02Gene00302"; oId "SRR8245858.1257.4"; nearest_ref "PH02Gene00302.t1"; class_code "o"; tss_id "TSS9888";
PH02Scaffold00002	StringTie	exon	816439	817877	.	-	.	gene_id "XLOC_000328"; transcript_id "TCONS_00021865"; exon_number "2"; gene_name "PH02Gene00302"; oId "SRR8245858.1257.4"; nearest_ref "PH02Gene00302.t1"; class_code "o"; tss_id "TSS9888";
PH02Scaffold00002	StringTie	exon	1115824	1117318	.	-	.	gene_id "XLOC_000334"; transcript_id "TCONS_00021978"; exon_number "1"; gene_name "PH02Gene00328"; oId "SRR8245858.1360.2"; nearest_ref "PH02Gene00328.t2"; class_code "o"; tss_id "TSS10001";
PH02Scaffold00002	StringTie	exon	1119470	1120695	.	-	.	gene_id "XLOC_000334"; transcript_id "TCONS_00021978"; exon_number "2"; gene_name "PH02Gene00328"; oId "SRR8245858.1360.2"; nearest_ref "PH02Gene00328.t2"; class_code "o"; tss_id "TSS10001";
PH02Scaffold00002	StringTie	exon	1328069	1328226	.	-	.	gene_id "XLOC_000334"; transcript_id "TCONS_00021978"; exon_number "3"; gene_name "PH02Gene00328"; oId "SRR8245858.1360.2"; nearest_ref "PH02Gene00328.t2"; class_code "o"; tss_id "TSS10001";
PH02Scaffold00002	StringTie	exon	1330716	1331085	.	-	.	gene_id "XLOC_000334"; transcript_id "TCONS_00021978"; exon_number "4"; gene_name "PH02Gene00328"; oId "SRR8245858.1360.2"; nearest_ref "PH02Gene00328.t2"; class_code "o"; tss_id "TSS10001";
PH02Scaffold00002	StringTie	exon	1333652	1334411	.	-	.	gene_id "XLOC_000334"; transcript_id "TCONS_00021978"; exon_number "5"; gene_name "PH02Gene00328"; oId "SRR8245858.1360.2"; nearest_ref "PH02Gene00328.t2"; class_code "o"; tss_id "TSS10001";
PH02Scaffold00002	StringTie	exon	1337192	1337724	.	-	.	gene_id "XLOC_000334"; transcript_id "TCONS_00021978"; exon_number "6"; gene_name "PH02Gene00328"; oId "SRR8245858.1360.2"; nearest_ref "PH02Gene00328.t2"; class_code "o"; tss_id "TSS10001";
PH02Scaffold00002	StringTie	exon	1228271	1228423	.	-	.	gene_id "XLOC_000347"; transcript_id "TCONS_00022009"; exon_number "1"; gene_name "PH02Gene00328"; oId "SRR8245858.1361.5"; nearest_ref "PH02Gene00328.t2"; class_code "o"; tss_id "TSS10155";
PH02Scaffold00002	StringTie	exon	1229310	1230142	.	-	.	gene_id "XLOC_000347"; transcript_id "TCONS_00022009"; exon_number "2"; gene_name "PH02Gene00328"; oId "SRR8245858.1361.5"; nearest_ref "PH02Gene00328.t2"; class_code "o"; tss_id "TSS10155";
PH02Scaffold00002	StringTie	exon	1232046	1232526	.	-	.	gene_id "XLOC_000347"; transcript_id "TCONS_00022009"; exon_number "3"; gene_name "PH02Gene00328"; oId "SRR8245858.1361.5"; nearest_ref "PH02Gene00328.t2"; class_code "o"; tss_id "TSS10155";
PH02Scaffold00002	StringTie	exon	1391664	1391878	.	-	.	gene_id "XLOC_000348"; transcript_id "TCONS_00022080"; exon_number "1"; gene_name "PH02Gene00337"; oId "SRR8245858.1405.2"; nearest_ref "PH02Gene00337.t1"; class_code "o"; tss_id "TSS10191";
PH02Scaffold00002	StringTie	exon	1394377	1394979	.	-	.	gene_id "XLOC_000348"; transcript_id "TCONS_00022080"; exon_number "2"; gene_name "PH02Gene00337"; oId "SRR8245858.1405.2"; nearest_ref "PH02Gene00337.t1"; class_code "o"; tss_id "TSS10191";
PH02Scaffold00002	StringTie	exon	1396849	1397589	.	-	.	gene_id "XLOC_000348"; transcript_id "TCONS_00022080"; exon_number "3"; gene_name "PH02Gene00337"; oId "SRR8245858.1405.2"; nearest_ref "PH02Gene00337.t1"; class_code "o"; tss_id "TSS10191";
PH02Scaffold00002	StringTie	exon	1400068	1400799	.	-	.	gene_id "XLOC_000348"; transcript_id "TCONS_00022080"; exon_number "4"; gene_name "PH02Gene00337"; oId "SRR8245858.1405.2"; nearest_ref "PH02Gene00337.t1"; class_code "o"; tss_id "TSS10191";
PH02Scaffold00002	StringTie	exon	1402560	1402909	.	-	.	gene_id "XLOC_000348"; transcript_id "TCONS_00022080"; exon_number "5"; gene_name "PH02Gene00337"; oId "SRR8245858.1405.2"; nearest_ref "PH02Gene00337.t1"; class_code "o"; tss_id "TSS10191";
PH02Scaffold00002	StringTie	exon	1784589	1784945	.	-	.	gene_id "XLOC_000353"; transcript_id "TCONS_00022227"; exon_number "1"; gene_name "PH02Gene00355"; oId "SRR8245858.1039.1"; nearest_ref "PH02Gene00355.t1"; class_code "x"; tss_id "TSS10362";
PH02Scaffold00002	StringTie	exon	1787623	1787975	.	-	.	gene_id "XLOC_000353"; transcript_id "TCONS_00022227"; exon_number "2"; gene_name "PH02Gene00355"; oId "SRR8245858.1039.1"; nearest_ref "PH02Gene00355.t1"; class_code "x"; tss_id "TSS10362";
PH02Scaffold00002	StringTie	exon	1960451	1960769	.	-	.	gene_id "XLOC_000355"; transcript_id "TCONS_00022292"; exon_number "1"; oId "SRR8245858.1078.7"; class_code "u"; tss_id "TSS10445";
PH02Scaffold00002	StringTie	exon	1962960	1963239	.	-	.	gene_id "XLOC_000355"; transcript_id "TCONS_00022292"; exon_number "2"; oId "SRR8245858.1078.7"; class_code "u"; tss_id "TSS10445";
PH02Scaffold00002	StringTie	exon	1998542	1998604	.	-	.	gene_id "XLOC_000355"; transcript_id "TCONS_00022306"; exon_number "1"; gene_name "PH02Gene00367"; oId "SRR8245858.1089.3"; nearest_ref "PH02Gene00367.t1"; class_code "o"; tss_id "TSS10459";
PH02Scaffold00002	StringTie	exon	2000627	2001957	.	-	.	gene_id "XLOC_000355"; transcript_id "TCONS_00022306"; exon_number "2"; gene_name "PH02Gene00367"; oId "SRR8245858.1089.3"; nearest_ref "PH02Gene00367.t1"; class_code "o"; tss_id "TSS10459";
PH02Scaffold00002	StringTie	exon	1998693	1998871	.	-	.	gene_id "XLOC_000355"; transcript_id "TCONS_00022307"; exon_number "1"; gene_name "PH02Gene00367"; oId "SRR8245858.1089.2"; nearest_ref "PH02Gene00367.t1"; class_code "o"; tss_id "TSS10459";
PH02Scaffold00002	StringTie	exon	2001328	2001957	.	-	.	gene_id "XLOC_000355"; transcript_id "TCONS_00022307"; exon_number "2"; gene_name "PH02Gene00367"; oId "SRR8245858.1089.2"; nearest_ref "PH02Gene00367.t1"; class_code "o"; tss_id "TSS10459";
PH02Scaffold00002	StringTie	exon	2009451	2011556	.	-	.	gene_id "XLOC_000355"; transcript_id "TCONS_00022312"; exon_number "1"; gene_name "PH02Gene00368"; oId "SRR8245858.1093.5"; nearest_ref "PH02Gene00368.t1"; class_code "o"; tss_id "TSS10476";
PH02Scaffold00002	StringTie	exon	2012127	2012506	.	-	.	gene_id "XLOC_000355"; transcript_id "TCONS_00022312"; exon_number "2"; gene_name "PH02Gene00368"; oId "SRR8245858.1093.5"; nearest_ref "PH02Gene00368.t1"; class_code "o"; tss_id "TSS10476";
PH02Scaffold00002	StringTie	exon	2013259	2014043	.	-	.	gene_id "XLOC_000355"; transcript_id "TCONS_00022312"; exon_number "3"; gene_name "PH02Gene00368"; oId "SRR8245858.1093.5"; nearest_ref "PH02Gene00368.t1"; class_code "o"; tss_id "TSS10476";
PH02Scaffold00002	StringTie	exon	2016202	2018277	.	-	.	gene_id "XLOC_000355"; transcript_id "TCONS_00022312"; exon_number "4"; gene_name "PH02Gene00368"; oId "SRR8245858.1093.5"; nearest_ref "PH02Gene00368.t1"; class_code "o"; tss_id "TSS10476";
PH02Scaffold00002	StringTie	exon	2966870	2968247	.	-	.	gene_id "XLOC_000377"; transcript_id "TCONS_00022692"; exon_number "1"; gene_name "PH02Gene00428"; oId "SRR8245858.1539.2"; nearest_ref "PH02Gene00428.t1"; class_code "o"; tss_id "TSS10861";
PH02Scaffold00002	StringTie	exon	2969344	2970330	.	-	.	gene_id "XLOC_000377"; transcript_id "TCONS_00022692"; exon_number "2"; gene_name "PH02Gene00428"; oId "SRR8245858.1539.2"; nearest_ref "PH02Gene00428.t1"; class_code "o"; tss_id "TSS10861";
PH02Scaffold00002	StringTie	exon	2972711	2973627	.	-	.	gene_id "XLOC_000377"; transcript_id "TCONS_00022692"; exon_number "3"; gene_name "PH02Gene00428"; oId "SRR8245858.1539.2"; nearest_ref "PH02Gene00428.t1"; class_code "o"; tss_id "TSS10861";
PH02Scaffold00002	StringTie	exon	2975336	2975950	.	-	.	gene_id "XLOC_000377"; transcript_id "TCONS_00022692"; exon_number "4"; gene_name "PH02Gene00428"; oId "SRR8245858.1539.2"; nearest_ref "PH02Gene00428.t1"; class_code "o"; tss_id "TSS10861";
PH02Scaffold00002	StringTie	exon	2977865	2979119	.	-	.	gene_id "XLOC_000377"; transcript_id "TCONS_00022692"; exon_number "5"; gene_name "PH02Gene00428"; oId "SRR8245858.1539.2"; nearest_ref "PH02Gene00428.t1"; class_code "o"; tss_id "TSS10861";
PH02Scaffold00002	StringTie	exon	3318355	3319724	.	-	.	gene_id "XLOC_000387"; transcript_id "TCONS_00022848"; exon_number "1"; gene_name "PH02Gene00443"; oId "SRR8245858.1605.2"; nearest_ref "PH02Gene00443.t1"; class_code "o"; tss_id "TSS11023";
PH02Scaffold00002	StringTie	exon	3321633	3322479	.	-	.	gene_id "XLOC_000387"; transcript_id "TCONS_00022848"; exon_number "2"; gene_name "PH02Gene00443"; oId "SRR8245858.1605.2"; nearest_ref "PH02Gene00443.t1"; class_code "o"; tss_id "TSS11023";
PH02Scaffold00002	StringTie	exon	4105334	4106651	.	-	.	gene_id "XLOC_000396"; transcript_id "TCONS_00023152"; exon_number "1"; gene_name "PH02Gene00473"; oId "SRR8245858.1734.9"; nearest_ref "PH02Gene00473.t1"; class_code "o"; tss_id "TSS11207";
PH02Scaffold00002	StringTie	exon	4108419	4109366	.	-	.	gene_id "XLOC_000396"; transcript_id "TCONS_00023152"; exon_number "2"; gene_name "PH02Gene00473"; oId "SRR8245858.1734.9"; nearest_ref "PH02Gene00473.t1"; class_code "o"; tss_id "TSS11207";
PH02Scaffold00002	StringTie	exon	4111442	4111760	.	-	.	gene_id "XLOC_000396"; transcript_id "TCONS_00023152"; exon_number "3"; gene_name "PH02Gene00473"; oId "SRR8245858.1734.9"; nearest_ref "PH02Gene00473.t1"; class_code "o"; tss_id "TSS11207";
PH02Scaffold00002	StringTie	exon	4147991	4148459	.	-	.	gene_id "XLOC_000404"; transcript_id "TCONS_00023174"; exon_number "1"; gene_name "PH02Gene00475"; oId "SRR8245858.1742.7"; nearest_ref "PH02Gene00475.t1"; class_code "o"; tss_id "TSS11343";
PH02Scaffold00002	StringTie	exon	4150947	4151526	.	-	.	gene_id "XLOC_000404"; transcript_id "TCONS_00023174"; exon_number "2"; gene_name "PH02Gene00475"; oId "SRR8245858.1742.7"; nearest_ref "PH02Gene00475.t1"; class_code "o"; tss_id "TSS11343";
PH02Scaffold00002	StringTie	exon	4232273	4232555	.	-	.	gene_id "XLOC_000408"; transcript_id "TCONS_00023223"; exon_number "1"; gene_name "PH02Gene00479"; oId "SRR8245858.1750.13"; nearest_ref "PH02Gene00479.t1"; class_code "o"; tss_id "TSS11397";
PH02Scaffold00002	StringTie	exon	4234089	4234820	.	-	.	gene_id "XLOC_000408"; transcript_id "TCONS_00023223"; exon_number "2"; gene_name "PH02Gene00479"; oId "SRR8245858.1750.13"; nearest_ref "PH02Gene00479.t1"; class_code "o"; tss_id "TSS11397";
PH02Scaffold00002	StringTie	exon	4237336	4238439	.	-	.	gene_id "XLOC_000408"; transcript_id "TCONS_00023223"; exon_number "3"; gene_name "PH02Gene00479"; oId "SRR8245858.1750.13"; nearest_ref "PH02Gene00479.t1"; class_code "o"; tss_id "TSS11397";
PH02Scaffold00002	StringTie	exon	4239659	4239748	.	-	.	gene_id "XLOC_000408"; transcript_id "TCONS_00023223"; exon_number "4"; gene_name "PH02Gene00479"; oId "SRR8245858.1750.13"; nearest_ref "PH02Gene00479.t1"; class_code "o"; tss_id "TSS11397";
PH02Scaffold00002	StringTie	exon	4514771	4515455	.	-	.	gene_id "XLOC_000412"; transcript_id "TCONS_00023336"; exon_number "1"; gene_name "PH02Gene00492"; oId "SRR8245858.1800.11"; nearest_ref "PH02Gene00492.t1"; class_code "o"; tss_id "TSS11504";
PH02Scaffold00002	StringTie	exon	4517248	4517406	.	-	.	gene_id "XLOC_000412"; transcript_id "TCONS_00023336"; exon_number "2"; gene_name "PH02Gene00492"; oId "SRR8245858.1800.11"; nearest_ref "PH02Gene00492.t1"; class_code "o"; tss_id "TSS11504";
PH02Scaffold00002	StringTie	exon	4514771	4515455	.	-	.	gene_id "XLOC_000412"; transcript_id "TCONS_00023337"; exon_number "1"; gene_name "PH02Gene00492"; oId "SRR8245858.1800.12"; nearest_ref "PH02Gene00492.t1"; class_code "o"; tss_id "TSS11505";
PH02Scaffold00002	StringTie	exon	4518116	4518167	.	-	.	gene_id "XLOC_000412"; transcript_id "TCONS_00023337"; exon_number "2"; gene_name "PH02Gene00492"; oId "SRR8245858.1800.12"; nearest_ref "PH02Gene00492.t1"; class_code "o"; tss_id "TSS11505";
PH02Scaffold00002	StringTie	exon	4553451	4553667	.	-	.	gene_id "XLOC_000412"; transcript_id "TCONS_00023350"; exon_number "1"; gene_name "PH02Gene00494"; oId "SRR8245858.1806.1"; nearest_ref "PH02Gene00494.t2"; class_code "o"; tss_id "TSS11520";
PH02Scaffold00002	StringTie	exon	4555719	4556067	.	-	.	gene_id "XLOC_000412"; transcript_id "TCONS_00023350"; exon_number "2"; gene_name "PH02Gene00494"; oId "SRR8245858.1806.1"; nearest_ref "PH02Gene00494.t2"; class_code "o"; tss_id "TSS11520";
PH02Scaffold00002	StringTie	exon	4558882	4559030	.	-	.	gene_id "XLOC_000412"; transcript_id "TCONS_00023350"; exon_number "3"; gene_name "PH02Gene00494"; oId "SRR8245858.1806.1"; nearest_ref "PH02Gene00494.t2"; class_code "o"; tss_id "TSS11520";
PH02Scaffold00002	StringTie	exon	4854365	4855111	.	-	.	gene_id "XLOC_000424"; transcript_id "TCONS_00023473"; exon_number "1"; gene_name "PH02Gene00507"; oId "SRR8245858.1877.16"; nearest_ref "PH02Gene00507.t1"; class_code "o"; tss_id "TSS11651";
PH02Scaffold00002	StringTie	exon	4857193	4857699	.	-	.	gene_id "XLOC_000424"; transcript_id "TCONS_00023473"; exon_number "2"; gene_name "PH02Gene00507"; oId "SRR8245858.1877.16"; nearest_ref "PH02Gene00507.t1"; class_code "o"; tss_id "TSS11651";
PH02Scaffold00002	StringTie	exon	5075088	5075290	.	-	.	gene_id "XLOC_000426"; transcript_id "TCONS_00023553"; exon_number "1"; gene_name "PH02Gene00517"; oId "SRR8245858.1948.2"; nearest_ref "PH02Gene00517.t1"; class_code "o"; tss_id "TSS11774";
PH02Scaffold00002	StringTie	exon	5077464	5079162	.	-	.	gene_id "XLOC_000426"; transcript_id "TCONS_00023553"; exon_number "2"; gene_name "PH02Gene00517"; oId "SRR8245858.1948.2"; nearest_ref "PH02Gene00517.t1"; class_code "o"; tss_id "TSS11774";
PH02Scaffold00002	StringTie	exon	5076399	5076672	.	-	.	gene_id "XLOC_000426"; transcript_id "TCONS_00023554"; exon_number "1"; gene_name "PH02Gene00517"; oId "SRR8245858.1948.1"; nearest_ref "PH02Gene00517.t1"; class_code "o"; tss_id "TSS11774";
PH02Scaffold00002	StringTie	exon	5078696	5079162	.	-	.	gene_id "XLOC_000426"; transcript_id "TCONS_00023554"; exon_number "2"; gene_name "PH02Gene00517"; oId "SRR8245858.1948.1"; nearest_ref "PH02Gene00517.t1"; class_code "o"; tss_id "TSS11774";
PH02Scaffold00002	StringTie	exon	4887446	4922276	.	+	.	gene_id "XLOC_000303"; transcript_id "TCONS_00023777"; exon_number "1"; gene_name "PH02Gene00508"; oId "SRR8245859.333.1"; nearest_ref "PH02Gene00508.t1"; class_code "x"; tss_id "TSS9223";
PH02Scaffold00002	StringTie	exon	1819701	1830461	.	-	.	gene_id "XLOC_000353"; transcript_id "TCONS_00023825"; exon_number "1"; gene_name "PH02Gene00358"; oId "SRR8245859.245.1"; nearest_ref "PH02Gene00358.t1"; class_code "x"; tss_id "TSS10391";
PH02Scaffold00002	StringTie	exon	2368189	2376763	.	-	.	gene_id "XLOC_000360"; transcript_id "TCONS_00023834"; exon_number "1"; gene_name "PH02Gene00389"; oId "SRR8245859.260.2"; nearest_ref "PH02Gene00389.t5"; class_code "x"; tss_id "TSS10591";
PH02Scaffold00002	StringTie	exon	714534	723456	.	+	.	gene_id "XLOC_000252"; transcript_id "TCONS_00023901"; exon_number "1"; oId "SRR8245860.164.1"; class_code "u"; tss_id "TSS6213";
PH02Scaffold00002	StringTie	exon	1834827	1852824	.	-	.	gene_id "XLOC_000354"; transcript_id "TCONS_00023929"; exon_number "1"; oId "SRR8245860.187.1"; class_code "u"; tss_id "TSS10398";
PH02Scaffold00002	StringTie	exon	5292130	5292593	.	+	.	gene_id "XLOC_000305"; transcript_id "TCONS_00024003"; exon_number "1"; gene_name "PH02Gene00533"; oId "SRR8309172.559.1"; nearest_ref "PH02Gene00533.t1"; class_code "x"; tss_id "TSS9486";
PH02Scaffold00002	StringTie	exon	5292840	5293042	.	+	.	gene_id "XLOC_000305"; transcript_id "TCONS_00024003"; exon_number "2"; gene_name "PH02Gene00533"; oId "SRR8309172.559.1"; nearest_ref "PH02Gene00533.t1"; class_code "x"; tss_id "TSS9486";
PH02Scaffold00002	StringTie	exon	4547114	4547241	.	+	.	gene_id "XLOC_000287"; transcript_id "TCONS_00024042"; exon_number "1"; gene_name "PH02Gene00493"; oId "SRR8309173.496.3"; nearest_ref "PH02Gene00493.t1"; class_code "j"; tss_id "TSS9040";
PH02Scaffold00002	StringTie	exon	4547341	4547637	.	+	.	gene_id "XLOC_000287"; transcript_id "TCONS_00024042"; exon_number "2"; gene_name "PH02Gene00493"; oId "SRR8309173.496.3"; nearest_ref "PH02Gene00493.t1"; class_code "j"; tss_id "TSS9040";
PH02Scaffold00002	StringTie	exon	4547791	4548342	.	+	.	gene_id "XLOC_000287"; transcript_id "TCONS_00024042"; exon_number "3"; gene_name "PH02Gene00493"; oId "SRR8309173.496.3"; nearest_ref "PH02Gene00493.t1"; class_code "j"; tss_id "TSS9040";
PH02Scaffold00002	StringTie	exon	114858	115479	.	-	.	gene_id "XLOC_000307"; transcript_id "TCONS_00024045"; exon_number "1"; gene_name "PH02Gene00260"; oId "SRR8309173.251.1"; nearest_ref "PH02Gene00260.t1"; class_code "x"; tss_id "TSS9587";
PH02Scaffold00002	StringTie	exon	150028	150327	.	-	.	gene_id "XLOC_000307"; transcript_id "TCONS_00024045"; exon_number "2"; gene_name "PH02Gene00260"; oId "SRR8309173.251.1"; nearest_ref "PH02Gene00260.t1"; class_code "x"; tss_id "TSS9587";
PH02Scaffold00002	StringTie	exon	115118	115717	.	-	.	gene_id "XLOC_000307"; transcript_id "TCONS_00024097"; exon_number "1"; gene_name "PH02Gene00260"; oId "SRR8309176.253.1"; nearest_ref "PH02Gene00260.t1"; class_code "x"; tss_id "TSS9587";
PH02Scaffold00002	StringTie	exon	149876	150430	.	-	.	gene_id "XLOC_000307"; transcript_id "TCONS_00024097"; exon_number "2"; gene_name "PH02Gene00260"; oId "SRR8309176.253.1"; nearest_ref "PH02Gene00260.t1"; class_code "x"; tss_id "TSS9587";
PH02Scaffold00002	StringTie	exon	114865	115032	.	-	.	gene_id "XLOC_000307"; transcript_id "TCONS_00024138"; exon_number "1"; gene_name "PH02Gene00260"; oId "SRR8309178.275.1"; nearest_ref "PH02Gene00260.t1"; class_code "x"; tss_id "TSS9587";
PH02Scaffold00002	StringTie	exon	115179	115743	.	-	.	gene_id "XLOC_000307"; transcript_id "TCONS_00024138"; exon_number "2"; gene_name "PH02Gene00260"; oId "SRR8309178.275.1"; nearest_ref "PH02Gene00260.t1"; class_code "x"; tss_id "TSS9587";
PH02Scaffold00002	StringTie	exon	150028	150430	.	-	.	gene_id "XLOC_000307"; transcript_id "TCONS_00024138"; exon_number "3"; gene_name "PH02Gene00260"; oId "SRR8309178.275.1"; nearest_ref "PH02Gene00260.t1"; class_code "x"; tss_id "TSS9587";
PH02Scaffold00002	StringTie	exon	115146	115348	.	-	.	gene_id "XLOC_000307"; transcript_id "TCONS_00024240"; exon_number "1"; gene_name "PH02Gene00260"; oId "SRR8309182.232.1"; nearest_ref "PH02Gene00260.t1"; class_code "x"; tss_id "TSS9587";
PH02Scaffold00002	StringTie	exon	115523	115818	.	-	.	gene_id "XLOC_000307"; transcript_id "TCONS_00024240"; exon_number "2"; gene_name "PH02Gene00260"; oId "SRR8309182.232.1"; nearest_ref "PH02Gene00260.t1"; class_code "x"; tss_id "TSS9587";
PH02Scaffold00002	StringTie	exon	149899	150430	.	-	.	gene_id "XLOC_000307"; transcript_id "TCONS_00024240"; exon_number "3"; gene_name "PH02Gene00260"; oId "SRR8309182.232.1"; nearest_ref "PH02Gene00260.t1"; class_code "x"; tss_id "TSS9587";
PH02Scaffold00002	StringTie	exon	115146	115348	.	-	.	gene_id "XLOC_000307"; transcript_id "TCONS_00024241"; exon_number "1"; gene_name "PH02Gene00260"; oId "SRR8309182.232.2"; nearest_ref "PH02Gene00260.t1"; class_code "x"; tss_id "TSS9587";
PH02Scaffold00002	StringTie	exon	115523	115531	.	-	.	gene_id "XLOC_000307"; transcript_id "TCONS_00024241"; exon_number "2"; gene_name "PH02Gene00260"; oId "SRR8309182.232.2"; nearest_ref "PH02Gene00260.t1"; class_code "x"; tss_id "TSS9587";
PH02Scaffold00002	StringTie	exon	149816	150430	.	-	.	gene_id "XLOC_000307"; transcript_id "TCONS_00024241"; exon_number "3"; gene_name "PH02Gene00260"; oId "SRR8309182.232.2"; nearest_ref "PH02Gene00260.t1"; class_code "x"; tss_id "TSS9587";
PH02Scaffold00002	StringTie	exon	115146	115638	.	-	.	gene_id "XLOC_000307"; transcript_id "TCONS_00024242"; exon_number "1"; gene_name "PH02Gene00260"; oId "SRR8309182.232.4"; nearest_ref "PH02Gene00260.t1"; class_code "x"; tss_id "TSS9587";
PH02Scaffold00002	StringTie	exon	149755	150430	.	-	.	gene_id "XLOC_000307"; transcript_id "TCONS_00024242"; exon_number "2"; gene_name "PH02Gene00260"; oId "SRR8309182.232.4"; nearest_ref "PH02Gene00260.t1"; class_code "x"; tss_id "TSS9587";
PH02Scaffold00002	StringTie	exon	5292159	5292619	.	+	.	gene_id "XLOC_000305"; transcript_id "TCONS_00024259"; exon_number "1"; gene_name "PH02Gene00533"; oId "SRR8309183.474.1"; nearest_ref "PH02Gene00533.t1"; class_code "x"; tss_id "TSS9486";
PH02Scaffold00002	StringTie	exon	5292743	5293074	.	+	.	gene_id "XLOC_000305"; transcript_id "TCONS_00024259"; exon_number "2"; gene_name "PH02Gene00533"; oId "SRR8309183.474.1"; nearest_ref "PH02Gene00533.t1"; class_code "x"; tss_id "TSS9486";
PH02Scaffold00002	StringTie	exon	115153	115578	.	-	.	gene_id "XLOC_000307"; transcript_id "TCONS_00024268"; exon_number "1"; gene_name "PH02Gene00260"; oId "SRR8309184.248.2"; nearest_ref "PH02Gene00260.t1"; class_code "x"; tss_id "TSS9587";
PH02Scaffold00002	StringTie	exon	149608	150430	.	-	.	gene_id "XLOC_000307"; transcript_id "TCONS_00024268"; exon_number "2"; gene_name "PH02Gene00260"; oId "SRR8309184.248.2"; nearest_ref "PH02Gene00260.t1"; class_code "x"; tss_id "TSS9587";
PH02Scaffold00002	StringTie	exon	3019146	3019813	.	-	.	gene_id "XLOC_000377"; transcript_id "TCONS_00024269"; exon_number "1"; gene_name "PH02Gene00429"; oId "SRR8309184.403.2"; nearest_ref "PH02Gene00429.t1"; class_code "j"; tss_id "TSS10889";
PH02Scaffold00002	StringTie	exon	3027774	3027808	.	-	.	gene_id "XLOC_000377"; transcript_id "TCONS_00024269"; exon_number "2"; gene_name "PH02Gene00429"; oId "SRR8309184.403.2"; nearest_ref "PH02Gene00429.t1"; class_code "j"; tss_id "TSS10889";
PH02Scaffold00002	StringTie	exon	4628266	4628303	.	+	.	gene_id "XLOC_000287"; transcript_id "TCONS_00024275"; exon_number "1"; gene_name "PH02Gene00499"; oId "SRR8309185.444.1"; nearest_ref "PH02Gene00499.t1"; class_code "x"; tss_id "TSS9096";
PH02Scaffold00002	StringTie	exon	4628501	4629689	.	+	.	gene_id "XLOC_000287"; transcript_id "TCONS_00024275"; exon_number "2"; gene_name "PH02Gene00499"; oId "SRR8309185.444.1"; nearest_ref "PH02Gene00499.t1"; class_code "x"; tss_id "TSS9096";
PH02Scaffold00002	StringTie	exon	115145	115815	.	-	.	gene_id "XLOC_000307"; transcript_id "TCONS_00024446"; exon_number "1"; gene_name "PH02Gene00260"; oId "SRR9218103.212.1"; nearest_ref "PH02Gene00260.t1"; class_code "x"; tss_id "TSS9587";
PH02Scaffold00002	StringTie	exon	149899	150561	.	-	.	gene_id "XLOC_000307"; transcript_id "TCONS_00024446"; exon_number "2"; gene_name "PH02Gene00260"; oId "SRR9218103.212.1"; nearest_ref "PH02Gene00260.t1"; class_code "x"; tss_id "TSS9587";
PH02Scaffold00002	StringTie	exon	115144	115581	.	-	.	gene_id "XLOC_000307"; transcript_id "TCONS_00024513"; exon_number "1"; gene_name "PH02Gene00260"; oId "SRR8309203.226.3"; nearest_ref "PH02Gene00260.t1"; class_code "x"; tss_id "TSS9588";
PH02Scaffold00002	StringTie	exon	115670	115785	.	-	.	gene_id "XLOC_000307"; transcript_id "TCONS_00024513"; exon_number "2"; gene_name "PH02Gene00260"; oId "SRR8309203.226.3"; nearest_ref "PH02Gene00260.t1"; class_code "x"; tss_id "TSS9588";
PH02Scaffold00002	StringTie	exon	3265363	3265958	.	+	.	gene_id "XLOC_000278"; transcript_id "TCONS_00024529"; exon_number "1"; gene_name "PH02Gene00441"; oId "SRR8309204.449.1"; nearest_ref "PH02Gene00441.t1"; class_code "x"; tss_id "TSS8227";
PH02Scaffold00002	StringTie	exon	3285149	3285449	.	+	.	gene_id "XLOC_000278"; transcript_id "TCONS_00024529"; exon_number "2"; gene_name "PH02Gene00441"; oId "SRR8309204.449.1"; nearest_ref "PH02Gene00441.t1"; class_code "x"; tss_id "TSS8227";
PH02Scaffold00002	StringTie	exon	2008210	2008774	.	-	.	gene_id "XLOC_000355"; transcript_id "TCONS_00024563"; exon_number "1"; gene_name "PH02Gene00368"; oId "SRR9218100.282.6"; nearest_ref "PH02Gene00368.t1"; class_code "j"; tss_id "TSS10466";
PH02Scaffold00002	StringTie	exon	2008872	2008973	.	-	.	gene_id "XLOC_000355"; transcript_id "TCONS_00024563"; exon_number "2"; gene_name "PH02Gene00368"; oId "SRR9218100.282.6"; nearest_ref "PH02Gene00368.t1"; class_code "j"; tss_id "TSS10466";
PH02Scaffold00002	StringTie	exon	2009400	2009465	.	-	.	gene_id "XLOC_000355"; transcript_id "TCONS_00024563"; exon_number "3"; gene_name "PH02Gene00368"; oId "SRR9218100.282.6"; nearest_ref "PH02Gene00368.t1"; class_code "j"; tss_id "TSS10466";
PH02Scaffold00002	StringTie	exon	2009583	2009684	.	-	.	gene_id "XLOC_000355"; transcript_id "TCONS_00024563"; exon_number "4"; gene_name "PH02Gene00368"; oId "SRR9218100.282.6"; nearest_ref "PH02Gene00368.t1"; class_code "j"; tss_id "TSS10466";
PH02Scaffold00002	StringTie	exon	2009776	2010943	.	-	.	gene_id "XLOC_000355"; transcript_id "TCONS_00024563"; exon_number "5"; gene_name "PH02Gene00368"; oId "SRR9218100.282.6"; nearest_ref "PH02Gene00368.t1"; class_code "j"; tss_id "TSS10466";
PH02Scaffold00002	StringTie	exon	2011026	2011205	.	-	.	gene_id "XLOC_000355"; transcript_id "TCONS_00024563"; exon_number "6"; gene_name "PH02Gene00368"; oId "SRR9218100.282.6"; nearest_ref "PH02Gene00368.t1"; class_code "j"; tss_id "TSS10466";
PH02Scaffold00002	StringTie	exon	2011288	2012866	.	-	.	gene_id "XLOC_000355"; transcript_id "TCONS_00024563"; exon_number "7"; gene_name "PH02Gene00368"; oId "SRR9218100.282.6"; nearest_ref "PH02Gene00368.t1"; class_code "j"; tss_id "TSS10466";
PH02Scaffold00002	StringTie	exon	115145	115756	.	-	.	gene_id "XLOC_000307"; transcript_id "TCONS_00024600"; exon_number "1"; gene_name "PH02Gene00260"; oId "SRR9218103.212.2"; nearest_ref "PH02Gene00260.t1"; class_code "x"; tss_id "TSS9587";
PH02Scaffold00002	StringTie	exon	149924	150561	.	-	.	gene_id "XLOC_000307"; transcript_id "TCONS_00024600"; exon_number "2"; gene_name "PH02Gene00260"; oId "SRR9218103.212.2"; nearest_ref "PH02Gene00260.t1"; class_code "x"; tss_id "TSS9587";
PH02Scaffold00002	StringTie	exon	1114674	1115062	.	-	.	gene_id "XLOC_000334"; transcript_id "TCONS_00024621"; exon_number "1"; gene_name "PH02Gene00319"; oId "SRR9218105.238.1"; nearest_ref "PH02Gene00319.t1"; class_code "x"; tss_id "TSS9996";
PH02Scaffold00002	StringTie	exon	1115400	1116222	.	-	.	gene_id "XLOC_000334"; transcript_id "TCONS_00024621"; exon_number "2"; gene_name "PH02Gene00319"; oId "SRR9218105.238.1"; nearest_ref "PH02Gene00319.t1"; class_code "x"; tss_id "TSS9996";
PH02Scaffold00002	StringTie	exon	148974	149806	.	-	.	gene_id "XLOC_000307"; transcript_id "TCONS_00024627"; exon_number "1"; gene_name "PH02Gene00262"; oId "SRR9218106.199.1"; nearest_ref "PH02Gene00262.t1"; class_code "x"; tss_id "TSS9587";
PH02Scaffold00002	StringTie	exon	149894	150425	.	-	.	gene_id "XLOC_000307"; transcript_id "TCONS_00024627"; exon_number "2"; gene_name "PH02Gene00262"; oId "SRR9218106.199.1"; nearest_ref "PH02Gene00262.t1"; class_code "x"; tss_id "TSS9587";
PH02Scaffold00002	StringTie	exon	2008247	2008734	.	-	.	gene_id "XLOC_000355"; transcript_id "TCONS_00024632"; exon_number "1"; gene_name "PH02Gene00368"; oId "SRR9218107.268.4"; nearest_ref "PH02Gene00368.t1"; class_code "j"; tss_id "TSS10466";
PH02Scaffold00002	StringTie	exon	2008830	2008973	.	-	.	gene_id "XLOC_000355"; transcript_id "TCONS_00024632"; exon_number "2"; gene_name "PH02Gene00368"; oId "SRR9218107.268.4"; nearest_ref "PH02Gene00368.t1"; class_code "j"; tss_id "TSS10466";
PH02Scaffold00002	StringTie	exon	2009400	2009465	.	-	.	gene_id "XLOC_000355"; transcript_id "TCONS_00024632"; exon_number "3"; gene_name "PH02Gene00368"; oId "SRR9218107.268.4"; nearest_ref "PH02Gene00368.t1"; class_code "j"; tss_id "TSS10466";
PH02Scaffold00002	StringTie	exon	2009583	2009684	.	-	.	gene_id "XLOC_000355"; transcript_id "TCONS_00024632"; exon_number "4"; gene_name "PH02Gene00368"; oId "SRR9218107.268.4"; nearest_ref "PH02Gene00368.t1"; class_code "j"; tss_id "TSS10466";
PH02Scaffold00002	StringTie	exon	2009776	2009832	.	-	.	gene_id "XLOC_000355"; transcript_id "TCONS_00024632"; exon_number "5"; gene_name "PH02Gene00368"; oId "SRR9218107.268.4"; nearest_ref "PH02Gene00368.t1"; class_code "j"; tss_id "TSS10466";
PH02Scaffold00002	StringTie	exon	2010896	2010943	.	-	.	gene_id "XLOC_000355"; transcript_id "TCONS_00024632"; exon_number "6"; gene_name "PH02Gene00368"; oId "SRR9218107.268.4"; nearest_ref "PH02Gene00368.t1"; class_code "j"; tss_id "TSS10466";
PH02Scaffold00002	StringTie	exon	2011026	2012180	.	-	.	gene_id "XLOC_000355"; transcript_id "TCONS_00024632"; exon_number "7"; gene_name "PH02Gene00368"; oId "SRR9218107.268.4"; nearest_ref "PH02Gene00368.t1"; class_code "j"; tss_id "TSS10466";
PH02Scaffold00002	StringTie	exon	2012394	2012809	.	-	.	gene_id "XLOC_000355"; transcript_id "TCONS_00024632"; exon_number "8"; gene_name "PH02Gene00368"; oId "SRR9218107.268.4"; nearest_ref "PH02Gene00368.t1"; class_code "j"; tss_id "TSS10466";
PH02Scaffold00002	StringTie	exon	3558832	3559484	.	+	.	gene_id "XLOC_000282"; transcript_id "TCONS_00024680"; exon_number "1"; oId "SRR961047.476.1"; class_code "u"; tss_id "TSS8453";
PH02Scaffold00002	StringTie	exon	3563172	3563209	.	+	.	gene_id "XLOC_000282"; transcript_id "TCONS_00024680"; exon_number "2"; oId "SRR961047.476.1"; class_code "u"; tss_id "TSS8453";
PH02Scaffold00003	StringTie	exon	2307234	2307787	.	+	.	gene_id "XLOC_000496"; transcript_id "TCONS_00024730"; exon_number "1"; gene_name "PH02Gene00613"; oId "ERR105067.455.1"; nearest_ref "PH02Gene00613.t1"; class_code "j"; tss_id "TSS13379";
PH02Scaffold00003	StringTie	exon	2308361	2309883	.	+	.	gene_id "XLOC_000496"; transcript_id "TCONS_00024730"; exon_number "2"; gene_name "PH02Gene00613"; oId "ERR105067.455.1"; nearest_ref "PH02Gene00613.t1"; class_code "j"; tss_id "TSS13379";
PH02Scaffold00003	StringTie	exon	2863004	2863238	.	+	.	gene_id "XLOC_000523"; transcript_id "TCONS_00024861"; exon_number "1"; gene_name "PH02Gene00640"; oId "ERR105068.485.3"; nearest_ref "PH02Gene00640.t1"; class_code "j"; tss_id "TSS13713";
PH02Scaffold00003	StringTie	exon	2863376	2863713	.	+	.	gene_id "XLOC_000523"; transcript_id "TCONS_00024861"; exon_number "2"; gene_name "PH02Gene00640"; oId "ERR105068.485.3"; nearest_ref "PH02Gene00640.t1"; class_code "j"; tss_id "TSS13713";
PH02Scaffold00003	StringTie	exon	2863852	2864354	.	+	.	gene_id "XLOC_000523"; transcript_id "TCONS_00024861"; exon_number "3"; gene_name "PH02Gene00640"; oId "ERR105068.485.3"; nearest_ref "PH02Gene00640.t1"; class_code "j"; tss_id "TSS13713";
PH02Scaffold00003	StringTie	exon	933779	935749	.	+	.	gene_id "XLOC_000464"; transcript_id "TCONS_00024907"; exon_number "1"; gene_name "PH02Gene00576"; oId "ERR105069.424.1"; nearest_ref "PH02Gene00576.t1"; class_code "x"; tss_id "TSS12505";
PH02Scaffold00003	StringTie	exon	896199	896281	.	-	.	gene_id "XLOC_000551"; transcript_id "TCONS_00025020"; exon_number "1"; gene_name "PH02Gene00574"; oId "ERR105071.399.1"; nearest_ref "PH02Gene00574.t1"; class_code "j"; tss_id "TSS15197";
PH02Scaffold00003	StringTie	exon	896370	896423	.	-	.	gene_id "XLOC_000551"; transcript_id "TCONS_00025020"; exon_number "2"; gene_name "PH02Gene00574"; oId "ERR105071.399.1"; nearest_ref "PH02Gene00574.t1"; class_code "j"; tss_id "TSS15197";
PH02Scaffold00003	StringTie	exon	896525	896609	.	-	.	gene_id "XLOC_000551"; transcript_id "TCONS_00025020"; exon_number "3"; gene_name "PH02Gene00574"; oId "ERR105071.399.1"; nearest_ref "PH02Gene00574.t1"; class_code "j"; tss_id "TSS15197";
PH02Scaffold00003	StringTie	exon	896711	897131	.	-	.	gene_id "XLOC_000551"; transcript_id "TCONS_00025020"; exon_number "4"; gene_name "PH02Gene00574"; oId "ERR105071.399.1"; nearest_ref "PH02Gene00574.t1"; class_code "j"; tss_id "TSS15197";
PH02Scaffold00003	StringTie	exon	2307220	2307593	.	+	.	gene_id "XLOC_000496"; transcript_id "TCONS_00025214"; exon_number "1"; gene_name "PH02Gene00613"; oId "SRR3521411.647.3"; nearest_ref "PH02Gene00613.t1"; class_code "j"; tss_id "TSS13379";
PH02Scaffold00003	StringTie	exon	2307711	2310228	.	+	.	gene_id "XLOC_000496"; transcript_id "TCONS_00025214"; exon_number "2"; gene_name "PH02Gene00613"; oId "SRR3521411.647.3"; nearest_ref "PH02Gene00613.t1"; class_code "j"; tss_id "TSS13379";
PH02Scaffold00003	StringTie	exon	886611	888252	.	-	.	gene_id "XLOC_000551"; transcript_id "TCONS_00025266"; exon_number "1"; gene_name "PH02Gene00573"; oId "ERR105077.465.1"; nearest_ref "PH02Gene00573.t1"; class_code "x"; tss_id "TSS15167";
PH02Scaffold00003	StringTie	exon	2362379	2362953	.	+	.	gene_id "XLOC_000500"; transcript_id "TCONS_00026282"; exon_number "1"; gene_name "PH02Gene00616"; oId "SRR8309181.676.2"; nearest_ref "PH02Gene00616.t1"; class_code "j"; tss_id "TSS13418";
PH02Scaffold00003	StringTie	exon	2363112	2363301	.	+	.	gene_id "XLOC_000500"; transcript_id "TCONS_00026282"; exon_number "2"; gene_name "PH02Gene00616"; oId "SRR8309181.676.2"; nearest_ref "PH02Gene00616.t1"; class_code "j"; tss_id "TSS13418";
PH02Scaffold00003	StringTie	exon	2372566	2372650	.	+	.	gene_id "XLOC_000500"; transcript_id "TCONS_00026282"; exon_number "3"; gene_name "PH02Gene00616"; oId "SRR8309181.676.2"; nearest_ref "PH02Gene00616.t1"; class_code "j"; tss_id "TSS13418";
PH02Scaffold00003	StringTie	exon	155114	155184	.	-	.	gene_id "XLOC_000534"; transcript_id "TCONS_00026317"; exon_number "1"; gene_name "PH02Gene00541"; oId "SRR5091770.451.1"; nearest_ref "PH02Gene00541.t2"; class_code "j"; tss_id "TSS14743";
PH02Scaffold00003	StringTie	exon	155344	155487	.	-	.	gene_id "XLOC_000534"; transcript_id "TCONS_00026317"; exon_number "2"; gene_name "PH02Gene00541"; oId "SRR5091770.451.1"; nearest_ref "PH02Gene00541.t2"; class_code "j"; tss_id "TSS14743";
PH02Scaffold00003	StringTie	exon	155570	155638	.	-	.	gene_id "XLOC_000534"; transcript_id "TCONS_00026317"; exon_number "3"; gene_name "PH02Gene00541"; oId "SRR5091770.451.1"; nearest_ref "PH02Gene00541.t2"; class_code "j"; tss_id "TSS14743";
PH02Scaffold00003	StringTie	exon	155740	155864	.	-	.	gene_id "XLOC_000534"; transcript_id "TCONS_00026317"; exon_number "4"; gene_name "PH02Gene00541"; oId "SRR5091770.451.1"; nearest_ref "PH02Gene00541.t2"; class_code "j"; tss_id "TSS14743";
PH02Scaffold00003	StringTie	exon	156487	156552	.	-	.	gene_id "XLOC_000534"; transcript_id "TCONS_00026317"; exon_number "5"; gene_name "PH02Gene00541"; oId "SRR5091770.451.1"; nearest_ref "PH02Gene00541.t2"; class_code "j"; tss_id "TSS14743";
PH02Scaffold00003	StringTie	exon	156633	156693	.	-	.	gene_id "XLOC_000534"; transcript_id "TCONS_00026317"; exon_number "6"; gene_name "PH02Gene00541"; oId "SRR5091770.451.1"; nearest_ref "PH02Gene00541.t2"; class_code "j"; tss_id "TSS14743";
PH02Scaffold00003	StringTie	exon	157041	157169	.	-	.	gene_id "XLOC_000534"; transcript_id "TCONS_00026317"; exon_number "7"; gene_name "PH02Gene00541"; oId "SRR5091770.451.1"; nearest_ref "PH02Gene00541.t2"; class_code "j"; tss_id "TSS14743";
PH02Scaffold00003	StringTie	exon	4113481	4114195	.	-	.	gene_id "XLOC_000623"; transcript_id "TCONS_00026677"; exon_number "1"; gene_name "PH02Gene00700"; oId "SRR8309196.715.1"; nearest_ref "PH02Gene00700.t1"; class_code "x"; tss_id "TSS16560";
PH02Scaffold00003	StringTie	exon	4114278	4114476	.	-	.	gene_id "XLOC_000623"; transcript_id "TCONS_00026677"; exon_number "2"; gene_name "PH02Gene00700"; oId "SRR8309196.715.1"; nearest_ref "PH02Gene00700.t1"; class_code "x"; tss_id "TSS16560";
PH02Scaffold00003	StringTie	exon	2307368	2307634	.	+	.	gene_id "XLOC_000496"; transcript_id "TCONS_00026688"; exon_number "1"; gene_name "PH02Gene00613"; oId "SRR5054406.575.3"; nearest_ref "PH02Gene00613.t1"; class_code "j"; tss_id "TSS13380";
PH02Scaffold00003	StringTie	exon	2307711	2309860	.	+	.	gene_id "XLOC_000496"; transcript_id "TCONS_00026688"; exon_number "2"; gene_name "PH02Gene00613"; oId "SRR5054406.575.3"; nearest_ref "PH02Gene00613.t1"; class_code "j"; tss_id "TSS13380";
PH02Scaffold00003	StringTie	exon	2300582	2301168	.	+	.	gene_id "XLOC_000496"; transcript_id "TCONS_00026982"; exon_number "1"; gene_name "PH02Gene00612"; oId "SRR5091774.488.2"; nearest_ref "PH02Gene00612.t1"; class_code "j"; tss_id "TSS13372";
PH02Scaffold00003	StringTie	exon	2302033	2302312	.	+	.	gene_id "XLOC_000496"; transcript_id "TCONS_00026982"; exon_number "2"; gene_name "PH02Gene00612"; oId "SRR5091774.488.2"; nearest_ref "PH02Gene00612.t1"; class_code "j"; tss_id "TSS13372";
PH02Scaffold00003	StringTie	exon	1007297	1007547	.	-	.	gene_id "XLOC_000566"; transcript_id "TCONS_00027016"; exon_number "1"; oId "SRR5091775.465.1"; class_code "u"; tss_id "TSS15271";
PH02Scaffold00003	StringTie	exon	1008772	1008960	.	-	.	gene_id "XLOC_000566"; transcript_id "TCONS_00027016"; exon_number "2"; oId "SRR5091775.465.1"; class_code "u"; tss_id "TSS15271";
PH02Scaffold00003	StringTie	exon	1009007	1009154	.	-	.	gene_id "XLOC_000566"; transcript_id "TCONS_00027016"; exon_number "3"; oId "SRR5091775.465.1"; class_code "u"; tss_id "TSS15271";
PH02Scaffold00003	StringTie	exon	3522491	3522980	.	+	.	gene_id "XLOC_000529"; transcript_id "TCONS_00027533"; exon_number "1"; gene_name "PH02Gene00672"; oId "SRR8309180.741.1"; nearest_ref "PH02Gene00672.t1"; class_code "x"; tss_id "TSS14111";
PH02Scaffold00003	StringTie	exon	3523056	3523532	.	+	.	gene_id "XLOC_000529"; transcript_id "TCONS_00027533"; exon_number "2"; gene_name "PH02Gene00672"; oId "SRR8309180.741.1"; nearest_ref "PH02Gene00672.t1"; class_code "x"; tss_id "TSS14111";
PH02Scaffold00003	StringTie	exon	770871	771314	.	-	.	gene_id "XLOC_000551"; transcript_id "TCONS_00028689"; exon_number "1"; gene_name "PH02Gene00569"; oId "SRR6171258.657.4"; nearest_ref "PH02Gene00569.t1"; class_code "j"; tss_id "TSS15079";
PH02Scaffold00003	StringTie	exon	771475	773385	.	-	.	gene_id "XLOC_000551"; transcript_id "TCONS_00028689"; exon_number "2"; gene_name "PH02Gene00569"; oId "SRR6171258.657.4"; nearest_ref "PH02Gene00569.t1"; class_code "j"; tss_id "TSS15079";
PH02Scaffold00003	StringTie	exon	4223134	4223944	.	-	.	gene_id "XLOC_000632"; transcript_id "TCONS_00028718"; exon_number "1"; gene_name "PH02Gene00704"; oId "SRR6794232.471.3"; nearest_ref "PH02Gene00704.t1"; class_code "j"; tss_id "TSS16604";
PH02Scaffold00003	StringTie	exon	4224143	4224284	.	-	.	gene_id "XLOC_000632"; transcript_id "TCONS_00028718"; exon_number "2"; gene_name "PH02Gene00704"; oId "SRR6794232.471.3"; nearest_ref "PH02Gene00704.t1"; class_code "j"; tss_id "TSS16604";
PH02Scaffold00003	StringTie	exon	4224358	4224443	.	-	.	gene_id "XLOC_000632"; transcript_id "TCONS_00028718"; exon_number "3"; gene_name "PH02Gene00704"; oId "SRR6794232.471.3"; nearest_ref "PH02Gene00704.t1"; class_code "j"; tss_id "TSS16604";
PH02Scaffold00003	StringTie	exon	2300549	2301168	.	+	.	gene_id "XLOC_000496"; transcript_id "TCONS_00028749"; exon_number "1"; gene_name "PH02Gene00612"; oId "SRR8203872.414.2"; nearest_ref "PH02Gene00612.t1"; class_code "j"; tss_id "TSS13372";
PH02Scaffold00003	StringTie	exon	2302687	2302784	.	+	.	gene_id "XLOC_000496"; transcript_id "TCONS_00028749"; exon_number "2"; gene_name "PH02Gene00612"; oId "SRR8203872.414.2"; nearest_ref "PH02Gene00612.t1"; class_code "j"; tss_id "TSS13372";
PH02Scaffold00003	StringTie	exon	2303456	2304870	.	+	.	gene_id "XLOC_000496"; transcript_id "TCONS_00028749"; exon_number "3"; gene_name "PH02Gene00612"; oId "SRR8203872.414.2"; nearest_ref "PH02Gene00612.t1"; class_code "j"; tss_id "TSS13372";
PH02Scaffold00003	StringTie	exon	703049	703131	.	+	.	gene_id "XLOC_000455"; transcript_id "TCONS_00028866"; exon_number "1"; oId "SRR8203887.430.1"; class_code "u"; tss_id "TSS12366";
PH02Scaffold00003	StringTie	exon	703217	703486	.	+	.	gene_id "XLOC_000455"; transcript_id "TCONS_00028866"; exon_number "2"; oId "SRR8203887.430.1"; class_code "u"; tss_id "TSS12366";
PH02Scaffold00003	StringTie	exon	703562	703861	.	+	.	gene_id "XLOC_000455"; transcript_id "TCONS_00028866"; exon_number "3"; oId "SRR8203887.430.1"; class_code "u"; tss_id "TSS12366";
PH02Scaffold00003	StringTie	exon	4335229	4335441	.	-	.	gene_id "XLOC_000633"; transcript_id "TCONS_00028878"; exon_number "1"; gene_name "PH02Gene00709"; oId "SRR8203887.532.4"; nearest_ref "PH02Gene00709.t1"; class_code "j"; tss_id "TSS16638";
PH02Scaffold00003	StringTie	exon	4335532	4336089	.	-	.	gene_id "XLOC_000633"; transcript_id "TCONS_00028878"; exon_number "2"; gene_name "PH02Gene00709"; oId "SRR8203887.532.4"; nearest_ref "PH02Gene00709.t1"; class_code "j"; tss_id "TSS16638";
PH02Scaffold00003	StringTie	exon	4336167	4336277	.	-	.	gene_id "XLOC_000633"; transcript_id "TCONS_00028878"; exon_number "3"; gene_name "PH02Gene00709"; oId "SRR8203887.532.4"; nearest_ref "PH02Gene00709.t1"; class_code "j"; tss_id "TSS16638";
PH02Scaffold00003	StringTie	exon	4336739	4336829	.	-	.	gene_id "XLOC_000633"; transcript_id "TCONS_00028878"; exon_number "4"; gene_name "PH02Gene00709"; oId "SRR8203887.532.4"; nearest_ref "PH02Gene00709.t1"; class_code "j"; tss_id "TSS16638";
PH02Scaffold00003	StringTie	exon	4337549	4337684	.	-	.	gene_id "XLOC_000633"; transcript_id "TCONS_00028878"; exon_number "5"; gene_name "PH02Gene00709"; oId "SRR8203887.532.4"; nearest_ref "PH02Gene00709.t1"; class_code "j"; tss_id "TSS16638";
PH02Scaffold00003	StringTie	exon	4338314	4338453	.	-	.	gene_id "XLOC_000633"; transcript_id "TCONS_00028878"; exon_number "6"; gene_name "PH02Gene00709"; oId "SRR8203887.532.4"; nearest_ref "PH02Gene00709.t1"; class_code "j"; tss_id "TSS16638";
PH02Scaffold00003	StringTie	exon	400706	401084	.	+	.	gene_id "XLOC_000453"; transcript_id "TCONS_00029086"; exon_number "1"; gene_name "PH02Gene00557"; oId "SRR8245858.2029.7"; nearest_ref "PH02Gene00557.t1"; class_code "o"; tss_id "TSS12190";
PH02Scaffold00003	StringTie	exon	403687	404422	.	+	.	gene_id "XLOC_000453"; transcript_id "TCONS_00029086"; exon_number "2"; gene_name "PH02Gene00557"; oId "SRR8245858.2029.7"; nearest_ref "PH02Gene00557.t1"; class_code "o"; tss_id "TSS12190";
PH02Scaffold00003	StringTie	exon	406746	407049	.	+	.	gene_id "XLOC_000453"; transcript_id "TCONS_00029086"; exon_number "3"; gene_name "PH02Gene00557"; oId "SRR8245858.2029.7"; nearest_ref "PH02Gene00557.t1"; class_code "o"; tss_id "TSS12190";
PH02Scaffold00003	StringTie	exon	683089	683392	.	+	.	gene_id "XLOC_000455"; transcript_id "TCONS_00029231"; exon_number "1"; gene_name "PH02Gene00566"; oId "SRR8245858.2085.23"; nearest_ref "PH02Gene00566.t1"; class_code "o"; tss_id "TSS12322";
PH02Scaffold00003	StringTie	exon	685728	687125	.	+	.	gene_id "XLOC_000455"; transcript_id "TCONS_00029231"; exon_number "2"; gene_name "PH02Gene00566"; oId "SRR8245858.2085.23"; nearest_ref "PH02Gene00566.t1"; class_code "o"; tss_id "TSS12322";
PH02Scaffold00003	StringTie	exon	688147	688833	.	+	.	gene_id "XLOC_000455"; transcript_id "TCONS_00029231"; exon_number "3"; gene_name "PH02Gene00566"; oId "SRR8245858.2085.23"; nearest_ref "PH02Gene00566.t1"; class_code "o"; tss_id "TSS12322";
PH02Scaffold00003	StringTie	exon	696302	696346	.	+	.	gene_id "XLOC_000455"; transcript_id "TCONS_00029238"; exon_number "1"; gene_name "PH02Gene00567"; oId "SRR8245858.2085.29"; nearest_ref "PH02Gene00567.t1"; class_code "o"; tss_id "TSS12339";
PH02Scaffold00003	StringTie	exon	699094	699373	.	+	.	gene_id "XLOC_000455"; transcript_id "TCONS_00029238"; exon_number "2"; gene_name "PH02Gene00567"; oId "SRR8245858.2085.29"; nearest_ref "PH02Gene00567.t1"; class_code "o"; tss_id "TSS12339";
PH02Scaffold00003	StringTie	exon	1117423	1118113	.	+	.	gene_id "XLOC_000465"; transcript_id "TCONS_00029445"; exon_number "1"; gene_name "PH02Gene00583"; oId "SRR8245858.2151.1"; nearest_ref "PH02Gene00583.t1"; class_code "o"; tss_id "TSS12613";
PH02Scaffold00003	StringTie	exon	1119731	1120494	.	+	.	gene_id "XLOC_000465"; transcript_id "TCONS_00029445"; exon_number "2"; gene_name "PH02Gene00583"; oId "SRR8245858.2151.1"; nearest_ref "PH02Gene00583.t1"; class_code "o"; tss_id "TSS12613";
PH02Scaffold00003	StringTie	exon	1122456	1123996	.	+	.	gene_id "XLOC_000465"; transcript_id "TCONS_00029445"; exon_number "3"; gene_name "PH02Gene00583"; oId "SRR8245858.2151.1"; nearest_ref "PH02Gene00583.t1"; class_code "o"; tss_id "TSS12613";
PH02Scaffold00003	StringTie	exon	1126422	1126496	.	+	.	gene_id "XLOC_000465"; transcript_id "TCONS_00029445"; exon_number "4"; gene_name "PH02Gene00583"; oId "SRR8245858.2151.1"; nearest_ref "PH02Gene00583.t1"; class_code "o"; tss_id "TSS12613";
PH02Scaffold00003	StringTie	exon	1225698	1226883	.	+	.	gene_id "XLOC_000465"; transcript_id "TCONS_00029510"; exon_number "1"; gene_name "PH02Gene00587"; oId "SRR8245858.2178.2"; nearest_ref "PH02Gene00587.t1"; class_code "x"; tss_id "TSS12688";
PH02Scaffold00003	StringTie	exon	1229338	1230035	.	+	.	gene_id "XLOC_000465"; transcript_id "TCONS_00029510"; exon_number "2"; gene_name "PH02Gene00587"; oId "SRR8245858.2178.2"; nearest_ref "PH02Gene00587.t1"; class_code "x"; tss_id "TSS12688";
PH02Scaffold00003	StringTie	exon	1231909	1232794	.	+	.	gene_id "XLOC_000465"; transcript_id "TCONS_00029510"; exon_number "3"; gene_name "PH02Gene00587"; oId "SRR8245858.2178.2"; nearest_ref "PH02Gene00587.t1"; class_code "x"; tss_id "TSS12688";
PH02Scaffold00003	StringTie	exon	1225698	1226883	.	+	.	gene_id "XLOC_000465"; transcript_id "TCONS_00029511"; exon_number "1"; gene_name "PH02Gene00587"; oId "SRR8245858.2178.3"; nearest_ref "PH02Gene00587.t1"; class_code "x"; tss_id "TSS12688";
PH02Scaffold00003	StringTie	exon	1229338	1230035	.	+	.	gene_id "XLOC_000465"; transcript_id "TCONS_00029511"; exon_number "2"; gene_name "PH02Gene00587"; oId "SRR8245858.2178.3"; nearest_ref "PH02Gene00587.t1"; class_code "x"; tss_id "TSS12688";
PH02Scaffold00003	StringTie	exon	1232085	1232794	.	+	.	gene_id "XLOC_000465"; transcript_id "TCONS_00029511"; exon_number "3"; gene_name "PH02Gene00587"; oId "SRR8245858.2178.3"; nearest_ref "PH02Gene00587.t1"; class_code "x"; tss_id "TSS12688";
PH02Scaffold00003	StringTie	exon	1364575	1366290	.	+	.	gene_id "XLOC_000465"; transcript_id "TCONS_00029586"; exon_number "1"; gene_name "PH02Gene00590"; oId "SRR8245858.2193.23"; nearest_ref "PH02Gene00590.t1"; class_code "o"; tss_id "TSS12775";
PH02Scaffold00003	StringTie	exon	1369157	1370001	.	+	.	gene_id "XLOC_000465"; transcript_id "TCONS_00029586"; exon_number "2"; gene_name "PH02Gene00590"; oId "SRR8245858.2193.23"; nearest_ref "PH02Gene00590.t1"; class_code "o"; tss_id "TSS12775";
PH02Scaffold00003	StringTie	exon	1596660	1596691	.	+	.	gene_id "XLOC_000483"; transcript_id "TCONS_00029716"; exon_number "1"; gene_name "PH02Gene00593"; oId "SRR8245858.2250.5"; nearest_ref "PH02Gene00593.t1"; class_code "o"; tss_id "TSS12884";
PH02Scaffold00003	StringTie	exon	1598866	1599663	.	+	.	gene_id "XLOC_000483"; transcript_id "TCONS_00029716"; exon_number "2"; gene_name "PH02Gene00593"; oId "SRR8245858.2250.5"; nearest_ref "PH02Gene00593.t1"; class_code "o"; tss_id "TSS12884";
PH02Scaffold00003	StringTie	exon	1601640	1602046	.	+	.	gene_id "XLOC_000483"; transcript_id "TCONS_00029716"; exon_number "3"; gene_name "PH02Gene00593"; oId "SRR8245858.2250.5"; nearest_ref "PH02Gene00593.t1"; class_code "o"; tss_id "TSS12884";
PH02Scaffold00003	StringTie	exon	2103338	2104165	.	+	.	gene_id "XLOC_000489"; transcript_id "TCONS_00029956"; exon_number "1"; gene_name "PH02Gene00608"; oId "SRR8245858.2340.2"; nearest_ref "PH02Gene00608.t1"; class_code "o"; tss_id "TSS13155";
PH02Scaffold00003	StringTie	exon	2106307	2107015	.	+	.	gene_id "XLOC_000489"; transcript_id "TCONS_00029956"; exon_number "2"; gene_name "PH02Gene00608"; oId "SRR8245858.2340.2"; nearest_ref "PH02Gene00608.t1"; class_code "o"; tss_id "TSS13155";
PH02Scaffold00003	StringTie	exon	2109361	2109394	.	+	.	gene_id "XLOC_000489"; transcript_id "TCONS_00029956"; exon_number "3"; gene_name "PH02Gene00608"; oId "SRR8245858.2340.2"; nearest_ref "PH02Gene00608.t1"; class_code "o"; tss_id "TSS13155";
PH02Scaffold00003	StringTie	exon	2103338	2105191	.	+	.	gene_id "XLOC_000489"; transcript_id "TCONS_00029958"; exon_number "1"; gene_name "PH02Gene00608"; oId "SRR8245858.2340.4"; nearest_ref "PH02Gene00608.t1"; class_code "o"; tss_id "TSS13155";
PH02Scaffold00003	StringTie	exon	2107718	2108377	.	+	.	gene_id "XLOC_000489"; transcript_id "TCONS_00029958"; exon_number "2"; gene_name "PH02Gene00608"; oId "SRR8245858.2340.4"; nearest_ref "PH02Gene00608.t1"; class_code "o"; tss_id "TSS13155";
PH02Scaffold00003	StringTie	exon	2111027	2111449	.	+	.	gene_id "XLOC_000489"; transcript_id "TCONS_00029958"; exon_number "3"; gene_name "PH02Gene00608"; oId "SRR8245858.2340.4"; nearest_ref "PH02Gene00608.t1"; class_code "o"; tss_id "TSS13155";
PH02Scaffold00003	StringTie	exon	2279988	2280620	.	+	.	gene_id "XLOC_000496"; transcript_id "TCONS_00030051"; exon_number "1"; oId "SRR8245858.2364.19"; class_code "u"; tss_id "TSS13365";
PH02Scaffold00003	StringTie	exon	2283051	2286774	.	+	.	gene_id "XLOC_000496"; transcript_id "TCONS_00030051"; exon_number "2"; oId "SRR8245858.2364.19"; class_code "u"; tss_id "TSS13365";
PH02Scaffold00003	StringTie	exon	2287989	2288183	.	+	.	gene_id "XLOC_000496"; transcript_id "TCONS_00030051"; exon_number "3"; oId "SRR8245858.2364.19"; class_code "u"; tss_id "TSS13365";
PH02Scaffold00003	StringTie	exon	2279988	2280620	.	+	.	gene_id "XLOC_000496"; transcript_id "TCONS_00030052"; exon_number "1"; oId "SRR8245858.2364.21"; class_code "u"; tss_id "TSS13365";
PH02Scaffold00003	StringTie	exon	2283051	2287652	.	+	.	gene_id "XLOC_000496"; transcript_id "TCONS_00030052"; exon_number "2"; oId "SRR8245858.2364.21"; class_code "u"; tss_id "TSS13365";
PH02Scaffold00003	StringTie	exon	2290606	2291248	.	+	.	gene_id "XLOC_000496"; transcript_id "TCONS_00030052"; exon_number "3"; oId "SRR8245858.2364.21"; class_code "u"; tss_id "TSS13365";
PH02Scaffold00003	StringTie	exon	2297625	2298010	.	+	.	gene_id "XLOC_000496"; transcript_id "TCONS_00030057"; exon_number "1"; gene_name "PH02Gene00612"; oId "SRR8245858.2364.15"; nearest_ref "PH02Gene00612.t1"; class_code "o"; tss_id "TSS13369";
PH02Scaffold00003	StringTie	exon	2300158	2300991	.	+	.	gene_id "XLOC_000496"; transcript_id "TCONS_00030057"; exon_number "2"; gene_name "PH02Gene00612"; oId "SRR8245858.2364.15"; nearest_ref "PH02Gene00612.t1"; class_code "o"; tss_id "TSS13369";
PH02Scaffold00003	StringTie	exon	2302363	2302560	.	+	.	gene_id "XLOC_000496"; transcript_id "TCONS_00030057"; exon_number "3"; gene_name "PH02Gene00612"; oId "SRR8245858.2364.15"; nearest_ref "PH02Gene00612.t1"; class_code "o"; tss_id "TSS13369";
PH02Scaffold00003	StringTie	exon	2303556	2305083	.	+	.	gene_id "XLOC_000496"; transcript_id "TCONS_00030057"; exon_number "4"; gene_name "PH02Gene00612"; oId "SRR8245858.2364.15"; nearest_ref "PH02Gene00612.t1"; class_code "o"; tss_id "TSS13369";
PH02Scaffold00003	StringTie	exon	2299708	2300991	.	+	.	gene_id "XLOC_000496"; transcript_id "TCONS_00030062"; exon_number "1"; gene_name "PH02Gene00612"; oId "SRR8245858.2364.20"; nearest_ref "PH02Gene00612.t1"; class_code "o"; tss_id "TSS13371";
PH02Scaffold00003	StringTie	exon	2302363	2302560	.	+	.	gene_id "XLOC_000496"; transcript_id "TCONS_00030062"; exon_number "2"; gene_name "PH02Gene00612"; oId "SRR8245858.2364.20"; nearest_ref "PH02Gene00612.t1"; class_code "o"; tss_id "TSS13371";
PH02Scaffold00003	StringTie	exon	2303556	2305083	.	+	.	gene_id "XLOC_000496"; transcript_id "TCONS_00030062"; exon_number "3"; gene_name "PH02Gene00612"; oId "SRR8245858.2364.20"; nearest_ref "PH02Gene00612.t1"; class_code "o"; tss_id "TSS13371";
PH02Scaffold00003	StringTie	exon	2307635	2308145	.	+	.	gene_id "XLOC_000496"; transcript_id "TCONS_00030067"; exon_number "1"; gene_name "PH02Gene00613"; oId "SRR8245858.2373.1"; nearest_ref "PH02Gene00613.t1"; class_code "o"; tss_id "TSS13381";
PH02Scaffold00003	StringTie	exon	2310827	2310977	.	+	.	gene_id "XLOC_000496"; transcript_id "TCONS_00030067"; exon_number "2"; gene_name "PH02Gene00613"; oId "SRR8245858.2373.1"; nearest_ref "PH02Gene00613.t1"; class_code "o"; tss_id "TSS13381";
PH02Scaffold00003	StringTie	exon	2307635	2308145	.	+	.	gene_id "XLOC_000496"; transcript_id "TCONS_00030068"; exon_number "1"; gene_name "PH02Gene00613"; oId "SRR8245858.2373.3"; nearest_ref "PH02Gene00613.t1"; class_code "o"; tss_id "TSS13381";
PH02Scaffold00003	StringTie	exon	2311335	2311523	.	+	.	gene_id "XLOC_000496"; transcript_id "TCONS_00030068"; exon_number "2"; gene_name "PH02Gene00613"; oId "SRR8245858.2373.3"; nearest_ref "PH02Gene00613.t1"; class_code "o"; tss_id "TSS13381";
PH02Scaffold00003	StringTie	exon	2371389	2371568	.	+	.	gene_id "XLOC_000500"; transcript_id "TCONS_00030103"; exon_number "1"; gene_name "PH02Gene00616"; oId "SRR8245858.2385.11"; nearest_ref "PH02Gene00616.t1"; class_code "o"; tss_id "TSS13430";
PH02Scaffold00003	StringTie	exon	2371616	2372093	.	+	.	gene_id "XLOC_000500"; transcript_id "TCONS_00030103"; exon_number "2"; gene_name "PH02Gene00616"; oId "SRR8245858.2385.11"; nearest_ref "PH02Gene00616.t1"; class_code "o"; tss_id "TSS13430";
PH02Scaffold00003	StringTie	exon	2374129	2374435	.	+	.	gene_id "XLOC_000500"; transcript_id "TCONS_00030103"; exon_number "3"; gene_name "PH02Gene00616"; oId "SRR8245858.2385.11"; nearest_ref "PH02Gene00616.t1"; class_code "o"; tss_id "TSS13430";
PH02Scaffold00003	StringTie	exon	2395565	2396464	.	+	.	gene_id "XLOC_000500"; transcript_id "TCONS_00030111"; exon_number "1"; gene_name "PH02Gene00617"; oId "SRR8245858.2385.27"; nearest_ref "PH02Gene00617.t1"; class_code "o"; tss_id "TSS13452";
PH02Scaffold00003	StringTie	exon	2398990	2399529	.	+	.	gene_id "XLOC_000500"; transcript_id "TCONS_00030111"; exon_number "2"; gene_name "PH02Gene00617"; oId "SRR8245858.2385.27"; nearest_ref "PH02Gene00617.t1"; class_code "o"; tss_id "TSS13452";
PH02Scaffold00003	StringTie	exon	2396835	2397035	.	+	.	gene_id "XLOC_000500"; transcript_id "TCONS_00030112"; exon_number "1"; gene_name "PH02Gene00617"; oId "SRR8245858.2385.22"; nearest_ref "PH02Gene00617.t1"; class_code "o"; tss_id "TSS13456";
PH02Scaffold00003	StringTie	exon	2399640	2400555	.	+	.	gene_id "XLOC_000500"; transcript_id "TCONS_00030112"; exon_number "2"; gene_name "PH02Gene00617"; oId "SRR8245858.2385.22"; nearest_ref "PH02Gene00617.t1"; class_code "o"; tss_id "TSS13456";
PH02Scaffold00003	StringTie	exon	2490065	2490433	.	+	.	gene_id "XLOC_000492"; transcript_id "TCONS_00030171"; exon_number "1"; gene_name "PH02Gene00620"; oId "SRR8245858.2403.10"; nearest_ref "PH02Gene00620.t1"; class_code "x"; tss_id "TSS13358";
PH02Scaffold00003	StringTie	exon	2492300	2493890	.	+	.	gene_id "XLOC_000492"; transcript_id "TCONS_00030171"; exon_number "2"; gene_name "PH02Gene00620"; oId "SRR8245858.2403.10"; nearest_ref "PH02Gene00620.t1"; class_code "x"; tss_id "TSS13358";
PH02Scaffold00003	StringTie	exon	2563190	2563425	.	+	.	gene_id "XLOC_000519"; transcript_id "TCONS_00030212"; exon_number "1"; gene_name "PH02Gene00622"; oId "SRR8245858.2416.7"; nearest_ref "PH02Gene00622.t1"; class_code "o"; tss_id "TSS13497";
PH02Scaffold00003	StringTie	exon	2565409	2567102	.	+	.	gene_id "XLOC_000519"; transcript_id "TCONS_00030212"; exon_number "2"; gene_name "PH02Gene00622"; oId "SRR8245858.2416.7"; nearest_ref "PH02Gene00622.t1"; class_code "o"; tss_id "TSS13497";
PH02Scaffold00003	StringTie	exon	2569266	2569331	.	+	.	gene_id "XLOC_000519"; transcript_id "TCONS_00030212"; exon_number "3"; gene_name "PH02Gene00622"; oId "SRR8245858.2416.7"; nearest_ref "PH02Gene00622.t1"; class_code "o"; tss_id "TSS13497";
PH02Scaffold00003	StringTie	exon	2585724	2586563	.	+	.	gene_id "XLOC_000521"; transcript_id "TCONS_00030226"; exon_number "1"; gene_name "PH02Gene00623"; oId "SRR8245858.2424.4"; nearest_ref "PH02Gene00623.t1"; class_code "x"; tss_id "TSS13513";
PH02Scaffold00003	StringTie	exon	2589203	2590023	.	+	.	gene_id "XLOC_000521"; transcript_id "TCONS_00030226"; exon_number "2"; gene_name "PH02Gene00623"; oId "SRR8245858.2424.4"; nearest_ref "PH02Gene00623.t1"; class_code "x"; tss_id "TSS13513";
PH02Scaffold00003	StringTie	exon	2590762	2591406	.	+	.	gene_id "XLOC_000521"; transcript_id "TCONS_00030226"; exon_number "3"; gene_name "PH02Gene00623"; oId "SRR8245858.2424.4"; nearest_ref "PH02Gene00623.t1"; class_code "x"; tss_id "TSS13513";
PH02Scaffold00003	StringTie	exon	2593537	2594128	.	+	.	gene_id "XLOC_000521"; transcript_id "TCONS_00030226"; exon_number "4"; gene_name "PH02Gene00623"; oId "SRR8245858.2424.4"; nearest_ref "PH02Gene00623.t1"; class_code "x"; tss_id "TSS13513";
PH02Scaffold00003	StringTie	exon	2643155	2643782	.	+	.	gene_id "XLOC_000521"; transcript_id "TCONS_00030262"; exon_number "1"; gene_name "PH02Gene00625"; oId "SRR8245858.2432.21"; nearest_ref "PH02Gene00625.t1"; class_code "o"; tss_id "TSS13547";
PH02Scaffold00003	StringTie	exon	2646102	2646242	.	+	.	gene_id "XLOC_000521"; transcript_id "TCONS_00030262"; exon_number "2"; gene_name "PH02Gene00625"; oId "SRR8245858.2432.21"; nearest_ref "PH02Gene00625.t1"; class_code "o"; tss_id "TSS13547";
PH02Scaffold00003	StringTie	exon	2704680	2705356	.	+	.	gene_id "XLOC_000521"; transcript_id "TCONS_00030292"; exon_number "1"; gene_name "PH02Gene00630"; oId "SRR8245858.2443.5"; nearest_ref "PH02Gene00630.t1"; class_code "o"; tss_id "TSS13585";
PH02Scaffold00003	StringTie	exon	2707547	2707753	.	+	.	gene_id "XLOC_000521"; transcript_id "TCONS_00030292"; exon_number "2"; gene_name "PH02Gene00630"; oId "SRR8245858.2443.5"; nearest_ref "PH02Gene00630.t1"; class_code "o"; tss_id "TSS13585";
PH02Scaffold00003	StringTie	exon	2709422	2709842	.	+	.	gene_id "XLOC_000521"; transcript_id "TCONS_00030292"; exon_number "3"; gene_name "PH02Gene00630"; oId "SRR8245858.2443.5"; nearest_ref "PH02Gene00630.t1"; class_code "o"; tss_id "TSS13585";
PH02Scaffold00003	StringTie	exon	2712313	2712427	.	+	.	gene_id "XLOC_000521"; transcript_id "TCONS_00030292"; exon_number "4"; gene_name "PH02Gene00630"; oId "SRR8245858.2443.5"; nearest_ref "PH02Gene00630.t1"; class_code "o"; tss_id "TSS13585";
PH02Scaffold00003	StringTie	exon	2714676	2715675	.	+	.	gene_id "XLOC_000521"; transcript_id "TCONS_00030292"; exon_number "5"; gene_name "PH02Gene00630"; oId "SRR8245858.2443.5"; nearest_ref "PH02Gene00630.t1"; class_code "o"; tss_id "TSS13585";
PH02Scaffold00003	StringTie	exon	2711486	2711981	.	+	.	gene_id "XLOC_000521"; transcript_id "TCONS_00030296"; exon_number "1"; gene_name "PH02Gene00630"; oId "SRR8245858.2443.14"; nearest_ref "PH02Gene00630.t1"; class_code "o"; tss_id "TSS13594";
PH02Scaffold00003	StringTie	exon	2714329	2715675	.	+	.	gene_id "XLOC_000521"; transcript_id "TCONS_00030296"; exon_number "2"; gene_name "PH02Gene00630"; oId "SRR8245858.2443.14"; nearest_ref "PH02Gene00630.t1"; class_code "o"; tss_id "TSS13594";
PH02Scaffold00003	StringTie	exon	2730092	2731144	.	+	.	gene_id "XLOC_000522"; transcript_id "TCONS_00030311"; exon_number "1"; gene_name "PH02Gene00631"; oId "SRR8245858.2455.4"; nearest_ref "PH02Gene00631.t1"; class_code "o"; tss_id "TSS13614";
PH02Scaffold00003	StringTie	exon	2733079	2733353	.	+	.	gene_id "XLOC_000522"; transcript_id "TCONS_00030311"; exon_number "2"; gene_name "PH02Gene00631"; oId "SRR8245858.2455.4"; nearest_ref "PH02Gene00631.t1"; class_code "o"; tss_id "TSS13614";
PH02Scaffold00003	StringTie	exon	2735835	2736228	.	+	.	gene_id "XLOC_000522"; transcript_id "TCONS_00030311"; exon_number "3"; gene_name "PH02Gene00631"; oId "SRR8245858.2455.4"; nearest_ref "PH02Gene00631.t1"; class_code "o"; tss_id "TSS13614";
PH02Scaffold00003	StringTie	exon	2737224	2737753	.	+	.	gene_id "XLOC_000522"; transcript_id "TCONS_00030311"; exon_number "4"; gene_name "PH02Gene00631"; oId "SRR8245858.2455.4"; nearest_ref "PH02Gene00631.t1"; class_code "o"; tss_id "TSS13614";
PH02Scaffold00003	StringTie	exon	2740133	2740598	.	+	.	gene_id "XLOC_000522"; transcript_id "TCONS_00030311"; exon_number "5"; gene_name "PH02Gene00631"; oId "SRR8245858.2455.4"; nearest_ref "PH02Gene00631.t1"; class_code "o"; tss_id "TSS13614";
PH02Scaffold00003	StringTie	exon	2743519	2744018	.	+	.	gene_id "XLOC_000522"; transcript_id "TCONS_00030311"; exon_number "6"; gene_name "PH02Gene00631"; oId "SRR8245858.2455.4"; nearest_ref "PH02Gene00631.t1"; class_code "o"; tss_id "TSS13614";
PH02Scaffold00003	StringTie	exon	2735438	2736228	.	+	.	gene_id "XLOC_000522"; transcript_id "TCONS_00030314"; exon_number "1"; gene_name "PH02Gene00631"; oId "SRR8245858.2455.6"; nearest_ref "PH02Gene00631.t1"; class_code "o"; tss_id "TSS13628";
PH02Scaffold00003	StringTie	exon	2737224	2737753	.	+	.	gene_id "XLOC_000522"; transcript_id "TCONS_00030314"; exon_number "2"; gene_name "PH02Gene00631"; oId "SRR8245858.2455.6"; nearest_ref "PH02Gene00631.t1"; class_code "o"; tss_id "TSS13628";
PH02Scaffold00003	StringTie	exon	2740133	2740598	.	+	.	gene_id "XLOC_000522"; transcript_id "TCONS_00030314"; exon_number "3"; gene_name "PH02Gene00631"; oId "SRR8245858.2455.6"; nearest_ref "PH02Gene00631.t1"; class_code "o"; tss_id "TSS13628";
PH02Scaffold00003	StringTie	exon	2743519	2744018	.	+	.	gene_id "XLOC_000522"; transcript_id "TCONS_00030314"; exon_number "4"; gene_name "PH02Gene00631"; oId "SRR8245858.2455.6"; nearest_ref "PH02Gene00631.t1"; class_code "o"; tss_id "TSS13628";
PH02Scaffold00003	StringTie	exon	2895672	2896069	.	+	.	gene_id "XLOC_000523"; transcript_id "TCONS_00030395"; exon_number "1"; gene_name "PH02Gene00643"; oId "SRR8245858.2508.18"; nearest_ref "PH02Gene00643.t1"; class_code "o"; tss_id "TSS13740";
PH02Scaffold00003	StringTie	exon	2898157	2898858	.	+	.	gene_id "XLOC_000523"; transcript_id "TCONS_00030395"; exon_number "2"; gene_name "PH02Gene00643"; oId "SRR8245858.2508.18"; nearest_ref "PH02Gene00643.t1"; class_code "o"; tss_id "TSS13740";
PH02Scaffold00003	StringTie	exon	2901196	2901683	.	+	.	gene_id "XLOC_000523"; transcript_id "TCONS_00030395"; exon_number "3"; gene_name "PH02Gene00643"; oId "SRR8245858.2508.18"; nearest_ref "PH02Gene00643.t1"; class_code "o"; tss_id "TSS13740";
PH02Scaffold00003	StringTie	exon	2902363	2903738	.	+	.	gene_id "XLOC_000523"; transcript_id "TCONS_00030395"; exon_number "4"; gene_name "PH02Gene00643"; oId "SRR8245858.2508.18"; nearest_ref "PH02Gene00643.t1"; class_code "o"; tss_id "TSS13740";
PH02Scaffold00003	StringTie	exon	2906758	2906909	.	+	.	gene_id "XLOC_000523"; transcript_id "TCONS_00030395"; exon_number "5"; gene_name "PH02Gene00643"; oId "SRR8245858.2508.18"; nearest_ref "PH02Gene00643.t1"; class_code "o"; tss_id "TSS13740";
PH02Scaffold00003	StringTie	exon	2922825	2924082	.	+	.	gene_id "XLOC_000523"; transcript_id "TCONS_00030412"; exon_number "1"; gene_name "PH02Gene00646"; oId "SRR8245858.2515.1"; nearest_ref "PH02Gene00646.t1"; class_code "x"; tss_id "TSS13768";
PH02Scaffold00003	StringTie	exon	2926507	2927629	.	+	.	gene_id "XLOC_000523"; transcript_id "TCONS_00030412"; exon_number "2"; gene_name "PH02Gene00646"; oId "SRR8245858.2515.1"; nearest_ref "PH02Gene00646.t1"; class_code "x"; tss_id "TSS13768";
PH02Scaffold00003	StringTie	exon	2930166	2930792	.	+	.	gene_id "XLOC_000523"; transcript_id "TCONS_00030412"; exon_number "3"; gene_name "PH02Gene00646"; oId "SRR8245858.2515.1"; nearest_ref "PH02Gene00646.t1"; class_code "x"; tss_id "TSS13768";
PH02Scaffold00003	StringTie	exon	2932704	2933266	.	+	.	gene_id "XLOC_000523"; transcript_id "TCONS_00030412"; exon_number "4"; gene_name "PH02Gene00646"; oId "SRR8245858.2515.1"; nearest_ref "PH02Gene00646.t1"; class_code "x"; tss_id "TSS13768";
PH02Scaffold00003	StringTie	exon	2935489	2935678	.	+	.	gene_id "XLOC_000523"; transcript_id "TCONS_00030412"; exon_number "5"; gene_name "PH02Gene00646"; oId "SRR8245858.2515.1"; nearest_ref "PH02Gene00646.t1"; class_code "x"; tss_id "TSS13768";
PH02Scaffold00003	StringTie	exon	2938115	2938547	.	+	.	gene_id "XLOC_000523"; transcript_id "TCONS_00030412"; exon_number "6"; gene_name "PH02Gene00646"; oId "SRR8245858.2515.1"; nearest_ref "PH02Gene00646.t1"; class_code "x"; tss_id "TSS13768";
PH02Scaffold00003	StringTie	exon	2938774	2938781	.	+	.	gene_id "XLOC_000523"; transcript_id "TCONS_00030412"; exon_number "7"; gene_name "PH02Gene00646"; oId "SRR8245858.2515.1"; nearest_ref "PH02Gene00646.t1"; class_code "x"; tss_id "TSS13768";
PH02Scaffold00003	StringTie	exon	2941310	2941804	.	+	.	gene_id "XLOC_000523"; transcript_id "TCONS_00030412"; exon_number "8"; gene_name "PH02Gene00646"; oId "SRR8245858.2515.1"; nearest_ref "PH02Gene00646.t1"; class_code "x"; tss_id "TSS13768";
PH02Scaffold00003	StringTie	exon	2943844	2946192	.	+	.	gene_id "XLOC_000523"; transcript_id "TCONS_00030412"; exon_number "9"; gene_name "PH02Gene00646"; oId "SRR8245858.2515.1"; nearest_ref "PH02Gene00646.t1"; class_code "x"; tss_id "TSS13768";
PH02Scaffold00003	StringTie	exon	2922825	2924082	.	+	.	gene_id "XLOC_000523"; transcript_id "TCONS_00030413"; exon_number "1"; gene_name "PH02Gene00646"; oId "SRR8245858.2515.2"; nearest_ref "PH02Gene00646.t1"; class_code "x"; tss_id "TSS13768";
PH02Scaffold00003	StringTie	exon	2926507	2927629	.	+	.	gene_id "XLOC_000523"; transcript_id "TCONS_00030413"; exon_number "2"; gene_name "PH02Gene00646"; oId "SRR8245858.2515.2"; nearest_ref "PH02Gene00646.t1"; class_code "x"; tss_id "TSS13768";
PH02Scaffold00003	StringTie	exon	2930166	2930632	.	+	.	gene_id "XLOC_000523"; transcript_id "TCONS_00030413"; exon_number "3"; gene_name "PH02Gene00646"; oId "SRR8245858.2515.2"; nearest_ref "PH02Gene00646.t1"; class_code "x"; tss_id "TSS13768";
PH02Scaffold00003	StringTie	exon	2932285	2933266	.	+	.	gene_id "XLOC_000523"; transcript_id "TCONS_00030413"; exon_number "4"; gene_name "PH02Gene00646"; oId "SRR8245858.2515.2"; nearest_ref "PH02Gene00646.t1"; class_code "x"; tss_id "TSS13768";
PH02Scaffold00003	StringTie	exon	2935489	2935678	.	+	.	gene_id "XLOC_000523"; transcript_id "TCONS_00030413"; exon_number "5"; gene_name "PH02Gene00646"; oId "SRR8245858.2515.2"; nearest_ref "PH02Gene00646.t1"; class_code "x"; tss_id "TSS13768";
PH02Scaffold00003	StringTie	exon	2938115	2938547	.	+	.	gene_id "XLOC_000523"; transcript_id "TCONS_00030413"; exon_number "6"; gene_name "PH02Gene00646"; oId "SRR8245858.2515.2"; nearest_ref "PH02Gene00646.t1"; class_code "x"; tss_id "TSS13768";
PH02Scaffold00003	StringTie	exon	2938774	2938781	.	+	.	gene_id "XLOC_000523"; transcript_id "TCONS_00030413"; exon_number "7"; gene_name "PH02Gene00646"; oId "SRR8245858.2515.2"; nearest_ref "PH02Gene00646.t1"; class_code "x"; tss_id "TSS13768";
PH02Scaffold00003	StringTie	exon	2941310	2941804	.	+	.	gene_id "XLOC_000523"; transcript_id "TCONS_00030413"; exon_number "8"; gene_name "PH02Gene00646"; oId "SRR8245858.2515.2"; nearest_ref "PH02Gene00646.t1"; class_code "x"; tss_id "TSS13768";
PH02Scaffold00003	StringTie	exon	2943844	2946192	.	+	.	gene_id "XLOC_000523"; transcript_id "TCONS_00030413"; exon_number "9"; gene_name "PH02Gene00646"; oId "SRR8245858.2515.2"; nearest_ref "PH02Gene00646.t1"; class_code "x"; tss_id "TSS13768";
PH02Scaffold00003	StringTie	exon	3119886	3120670	.	+	.	gene_id "XLOC_000524"; transcript_id "TCONS_00030517"; exon_number "1"; oId "SRR8245858.2541.4"; class_code "u"; tss_id "TSS13858";
PH02Scaffold00003	StringTie	exon	3123076	3123278	.	+	.	gene_id "XLOC_000524"; transcript_id "TCONS_00030517"; exon_number "2"; oId "SRR8245858.2541.4"; class_code "u"; tss_id "TSS13858";
PH02Scaffold00003	StringTie	exon	3470868	3471113	.	+	.	gene_id "XLOC_000529"; transcript_id "TCONS_00030692"; exon_number "1"; gene_name "PH02Gene00668"; oId "SRR8245858.2589.4"; nearest_ref "PH02Gene00668.t1"; class_code "o"; tss_id "TSS14089";
PH02Scaffold00003	StringTie	exon	3473366	3474048	.	+	.	gene_id "XLOC_000529"; transcript_id "TCONS_00030692"; exon_number "2"; gene_name "PH02Gene00668"; oId "SRR8245858.2589.4"; nearest_ref "PH02Gene00668.t1"; class_code "o"; tss_id "TSS14089";
PH02Scaffold00003	StringTie	exon	3476781	3476992	.	+	.	gene_id "XLOC_000529"; transcript_id "TCONS_00030692"; exon_number "3"; gene_name "PH02Gene00668"; oId "SRR8245858.2589.4"; nearest_ref "PH02Gene00668.t1"; class_code "o"; tss_id "TSS14089";
PH02Scaffold00003	StringTie	exon	3479697	3480202	.	+	.	gene_id "XLOC_000529"; transcript_id "TCONS_00030692"; exon_number "4"; gene_name "PH02Gene00668"; oId "SRR8245858.2589.4"; nearest_ref "PH02Gene00668.t1"; class_code "o"; tss_id "TSS14089";
PH02Scaffold00003	StringTie	exon	3483145	3483291	.	+	.	gene_id "XLOC_000529"; transcript_id "TCONS_00030692"; exon_number "5"; gene_name "PH02Gene00668"; oId "SRR8245858.2589.4"; nearest_ref "PH02Gene00668.t1"; class_code "o"; tss_id "TSS14089";
PH02Scaffold00003	StringTie	exon	3485929	3486396	.	+	.	gene_id "XLOC_000529"; transcript_id "TCONS_00030692"; exon_number "6"; gene_name "PH02Gene00668"; oId "SRR8245858.2589.4"; nearest_ref "PH02Gene00668.t1"; class_code "o"; tss_id "TSS14089";
PH02Scaffold00003	StringTie	exon	3488354	3489685	.	+	.	gene_id "XLOC_000529"; transcript_id "TCONS_00030692"; exon_number "7"; gene_name "PH02Gene00668"; oId "SRR8245858.2589.4"; nearest_ref "PH02Gene00668.t1"; class_code "o"; tss_id "TSS14089";
PH02Scaffold00003	StringTie	exon	3491078	3491320	.	+	.	gene_id "XLOC_000529"; transcript_id "TCONS_00030692"; exon_number "8"; gene_name "PH02Gene00668"; oId "SRR8245858.2589.4"; nearest_ref "PH02Gene00668.t1"; class_code "o"; tss_id "TSS14089";
PH02Scaffold00003	StringTie	exon	3493715	3494261	.	+	.	gene_id "XLOC_000529"; transcript_id "TCONS_00030692"; exon_number "9"; gene_name "PH02Gene00668"; oId "SRR8245858.2589.4"; nearest_ref "PH02Gene00668.t1"; class_code "o"; tss_id "TSS14089";
PH02Scaffold00003	StringTie	exon	3496888	3496952	.	+	.	gene_id "XLOC_000529"; transcript_id "TCONS_00030692"; exon_number "10"; gene_name "PH02Gene00668"; oId "SRR8245858.2589.4"; nearest_ref "PH02Gene00668.t1"; class_code "o"; tss_id "TSS14089";
PH02Scaffold00003	StringTie	exon	3499247	3500137	.	+	.	gene_id "XLOC_000529"; transcript_id "TCONS_00030692"; exon_number "11"; gene_name "PH02Gene00668"; oId "SRR8245858.2589.4"; nearest_ref "PH02Gene00668.t1"; class_code "o"; tss_id "TSS14089";
PH02Scaffold00003	StringTie	exon	3502853	3502923	.	+	.	gene_id "XLOC_000529"; transcript_id "TCONS_00030692"; exon_number "12"; gene_name "PH02Gene00668"; oId "SRR8245858.2589.4"; nearest_ref "PH02Gene00668.t1"; class_code "o"; tss_id "TSS14089";
PH02Scaffold00003	StringTie	exon	3623598	3625234	.	+	.	gene_id "XLOC_000529"; transcript_id "TCONS_00030770"; exon_number "1"; gene_name "PH02Gene00676"; oId "SRR8245858.2613.9"; nearest_ref "PH02Gene00676.t1"; class_code "o"; tss_id "TSS14157";
PH02Scaffold00003	StringTie	exon	3627977	3628143	.	+	.	gene_id "XLOC_000529"; transcript_id "TCONS_00030770"; exon_number "2"; gene_name "PH02Gene00676"; oId "SRR8245858.2613.9"; nearest_ref "PH02Gene00676.t1"; class_code "o"; tss_id "TSS14157";
PH02Scaffold00003	StringTie	exon	3630495	3631732	.	+	.	gene_id "XLOC_000529"; transcript_id "TCONS_00030770"; exon_number "3"; gene_name "PH02Gene00676"; oId "SRR8245858.2613.9"; nearest_ref "PH02Gene00676.t1"; class_code "o"; tss_id "TSS14157";
PH02Scaffold00003	StringTie	exon	3633692	3634399	.	+	.	gene_id "XLOC_000529"; transcript_id "TCONS_00030770"; exon_number "4"; gene_name "PH02Gene00676"; oId "SRR8245858.2613.9"; nearest_ref "PH02Gene00676.t1"; class_code "o"; tss_id "TSS14157";
PH02Scaffold00003	StringTie	exon	3643837	3644632	.	+	.	gene_id "XLOC_000529"; transcript_id "TCONS_00030777"; exon_number "1"; gene_name "PH02Gene00678"; oId "SRR8245858.2614.5"; nearest_ref "PH02Gene00678.t1"; class_code "o"; tss_id "TSS14182";
PH02Scaffold00003	StringTie	exon	3646804	3647258	.	+	.	gene_id "XLOC_000529"; transcript_id "TCONS_00030777"; exon_number "2"; gene_name "PH02Gene00678"; oId "SRR8245858.2614.5"; nearest_ref "PH02Gene00678.t1"; class_code "o"; tss_id "TSS14182";
PH02Scaffold00003	StringTie	exon	4032208	4032245	.	+	.	gene_id "XLOC_000530"; transcript_id "TCONS_00030994"; exon_number "1"; gene_name "PH02Gene00696"; oId "SRR8245858.2662.6"; nearest_ref "PH02Gene00696.t1"; class_code "x"; tss_id "TSS14394";
PH02Scaffold00003	StringTie	exon	4034733	4035713	.	+	.	gene_id "XLOC_000530"; transcript_id "TCONS_00030994"; exon_number "2"; gene_name "PH02Gene00696"; oId "SRR8245858.2662.6"; nearest_ref "PH02Gene00696.t1"; class_code "x"; tss_id "TSS14394";
PH02Scaffold00003	StringTie	exon	4149964	4150175	.	+	.	gene_id "XLOC_000530"; transcript_id "TCONS_00031062"; exon_number "1"; gene_name "PH02Gene00701"; oId "SRR8245858.2688.8"; nearest_ref "PH02Gene00701.t1"; class_code "o"; tss_id "TSS14519";
PH02Scaffold00003	StringTie	exon	4153054	4153515	.	+	.	gene_id "XLOC_000530"; transcript_id "TCONS_00031062"; exon_number "2"; gene_name "PH02Gene00701"; oId "SRR8245858.2688.8"; nearest_ref "PH02Gene00701.t1"; class_code "o"; tss_id "TSS14519";
PH02Scaffold00003	StringTie	exon	4149964	4150175	.	+	.	gene_id "XLOC_000530"; transcript_id "TCONS_00031066"; exon_number "1"; gene_name "PH02Gene00701"; oId "SRR8245858.2688.7"; nearest_ref "PH02Gene00701.t1"; class_code "o"; tss_id "TSS14519";
PH02Scaffold00003	StringTie	exon	4152616	4153053	.	+	.	gene_id "XLOC_000530"; transcript_id "TCONS_00031066"; exon_number "2"; gene_name "PH02Gene00701"; oId "SRR8245858.2688.7"; nearest_ref "PH02Gene00701.t1"; class_code "o"; tss_id "TSS14519";
PH02Scaffold00003	StringTie	exon	4155431	4156386	.	+	.	gene_id "XLOC_000530"; transcript_id "TCONS_00031066"; exon_number "3"; gene_name "PH02Gene00701"; oId "SRR8245858.2688.7"; nearest_ref "PH02Gene00701.t1"; class_code "o"; tss_id "TSS14519";
PH02Scaffold00003	StringTie	exon	4149964	4150480	.	+	.	gene_id "XLOC_000530"; transcript_id "TCONS_00031067"; exon_number "1"; gene_name "PH02Gene00701"; oId "SRR8245858.2688.4"; nearest_ref "PH02Gene00701.t1"; class_code "o"; tss_id "TSS14519";
PH02Scaffold00003	StringTie	exon	4152616	4153053	.	+	.	gene_id "XLOC_000530"; transcript_id "TCONS_00031067"; exon_number "2"; gene_name "PH02Gene00701"; oId "SRR8245858.2688.4"; nearest_ref "PH02Gene00701.t1"; class_code "o"; tss_id "TSS14519";
PH02Scaffold00003	StringTie	exon	4155431	4155965	.	+	.	gene_id "XLOC_000530"; transcript_id "TCONS_00031067"; exon_number "3"; gene_name "PH02Gene00701"; oId "SRR8245858.2688.4"; nearest_ref "PH02Gene00701.t1"; class_code "o"; tss_id "TSS14519";
PH02Scaffold00003	StringTie	exon	4158450	4158715	.	+	.	gene_id "XLOC_000530"; transcript_id "TCONS_00031067"; exon_number "4"; gene_name "PH02Gene00701"; oId "SRR8245858.2688.4"; nearest_ref "PH02Gene00701.t1"; class_code "o"; tss_id "TSS14519";
PH02Scaffold00003	StringTie	exon	239876	240290	.	-	.	gene_id "XLOC_000536"; transcript_id "TCONS_00031325"; exon_number "1"; gene_name "PH02Gene00547"; oId "SRR8245858.2001.1"; nearest_ref "PH02Gene00547.t1"; class_code "o"; tss_id "TSS14801";
PH02Scaffold00003	StringTie	exon	243267	244963	.	-	.	gene_id "XLOC_000536"; transcript_id "TCONS_00031325"; exon_number "2"; gene_name "PH02Gene00547"; oId "SRR8245858.2001.1"; nearest_ref "PH02Gene00547.t1"; class_code "o"; tss_id "TSS14801";
PH02Scaffold00003	StringTie	exon	259334	259883	.	-	.	gene_id "XLOC_000536"; transcript_id "TCONS_00031334"; exon_number "1"; gene_name "PH02Gene00547"; oId "SRR8245858.2011.3"; nearest_ref "PH02Gene00547.t1"; class_code "o"; tss_id "TSS14827";
PH02Scaffold00003	StringTie	exon	262453	262763	.	-	.	gene_id "XLOC_000536"; transcript_id "TCONS_00031334"; exon_number "2"; gene_name "PH02Gene00547"; oId "SRR8245858.2011.3"; nearest_ref "PH02Gene00547.t1"; class_code "o"; tss_id "TSS14827";
PH02Scaffold00003	StringTie	exon	398595	399089	.	-	.	gene_id "XLOC_000537"; transcript_id "TCONS_00031401"; exon_number "1"; gene_name "PH02Gene00558"; oId "SRR8245858.2030.1"; nearest_ref "PH02Gene00558.t1"; class_code "o"; tss_id "TSS14893";
PH02Scaffold00003	StringTie	exon	401315	402025	.	-	.	gene_id "XLOC_000537"; transcript_id "TCONS_00031401"; exon_number "2"; gene_name "PH02Gene00558"; oId "SRR8245858.2030.1"; nearest_ref "PH02Gene00558.t1"; class_code "o"; tss_id "TSS14893";
PH02Scaffold00003	StringTie	exon	405066	405351	.	-	.	gene_id "XLOC_000537"; transcript_id "TCONS_00031401"; exon_number "3"; gene_name "PH02Gene00558"; oId "SRR8245858.2030.1"; nearest_ref "PH02Gene00558.t1"; class_code "o"; tss_id "TSS14893";
PH02Scaffold00003	StringTie	exon	407756	408187	.	-	.	gene_id "XLOC_000537"; transcript_id "TCONS_00031401"; exon_number "4"; gene_name "PH02Gene00558"; oId "SRR8245858.2030.1"; nearest_ref "PH02Gene00558.t1"; class_code "o"; tss_id "TSS14893";
PH02Scaffold00003	StringTie	exon	400706	401086	.	-	.	gene_id "XLOC_000537"; transcript_id "TCONS_00031402"; exon_number "1"; gene_name "PH02Gene00558"; oId "SRR8245858.2030.3"; nearest_ref "PH02Gene00558.t1"; class_code "o"; tss_id "TSS14896";
PH02Scaffold00003	StringTie	exon	404004	404585	.	-	.	gene_id "XLOC_000537"; transcript_id "TCONS_00031402"; exon_number "2"; gene_name "PH02Gene00558"; oId "SRR8245858.2030.3"; nearest_ref "PH02Gene00558.t1"; class_code "o"; tss_id "TSS14896";
PH02Scaffold00003	StringTie	exon	561410	561983	.	-	.	gene_id "XLOC_000551"; transcript_id "TCONS_00031465"; exon_number "1"; gene_name "PH02Gene00564"; oId "SRR8245858.2065.3"; nearest_ref "PH02Gene00564.t1"; class_code "o"; tss_id "TSS14971";
PH02Scaffold00003	StringTie	exon	563866	564019	.	-	.	gene_id "XLOC_000551"; transcript_id "TCONS_00031465"; exon_number "2"; gene_name "PH02Gene00564"; oId "SRR8245858.2065.3"; nearest_ref "PH02Gene00564.t1"; class_code "o"; tss_id "TSS14971";
PH02Scaffold00003	StringTie	exon	566119	566801	.	-	.	gene_id "XLOC_000551"; transcript_id "TCONS_00031465"; exon_number "3"; gene_name "PH02Gene00564"; oId "SRR8245858.2065.3"; nearest_ref "PH02Gene00564.t1"; class_code "o"; tss_id "TSS14971";
PH02Scaffold00003	StringTie	exon	729703	730163	.	-	.	gene_id "XLOC_000551"; transcript_id "TCONS_00031556"; exon_number "1"; gene_name "PH02Gene00568"; oId "SRR8245858.2092.16"; nearest_ref "PH02Gene00568.t1"; class_code "o"; tss_id "TSS15070";
PH02Scaffold00003	StringTie	exon	732972	733199	.	-	.	gene_id "XLOC_000551"; transcript_id "TCONS_00031556"; exon_number "2"; gene_name "PH02Gene00568"; oId "SRR8245858.2092.16"; nearest_ref "PH02Gene00568.t1"; class_code "o"; tss_id "TSS15070";
PH02Scaffold00003	StringTie	exon	770359	770618	.	-	.	gene_id "XLOC_000551"; transcript_id "TCONS_00031574"; exon_number "1"; gene_name "PH02Gene00569"; oId "SRR8245858.2099.5"; nearest_ref "PH02Gene00569.t1"; class_code "o"; tss_id "TSS15137";
PH02Scaffold00003	StringTie	exon	772952	774108	.	-	.	gene_id "XLOC_000551"; transcript_id "TCONS_00031574"; exon_number "2"; gene_name "PH02Gene00569"; oId "SRR8245858.2099.5"; nearest_ref "PH02Gene00569.t1"; class_code "o"; tss_id "TSS15137";
PH02Scaffold00003	StringTie	exon	776019	776839	.	-	.	gene_id "XLOC_000551"; transcript_id "TCONS_00031574"; exon_number "3"; gene_name "PH02Gene00569"; oId "SRR8245858.2099.5"; nearest_ref "PH02Gene00569.t1"; class_code "o"; tss_id "TSS15137";
PH02Scaffold00003	StringTie	exon	779165	779276	.	-	.	gene_id "XLOC_000551"; transcript_id "TCONS_00031574"; exon_number "4"; gene_name "PH02Gene00569"; oId "SRR8245858.2099.5"; nearest_ref "PH02Gene00569.t1"; class_code "o"; tss_id "TSS15137";
PH02Scaffold00003	StringTie	exon	780724	781428	.	-	.	gene_id "XLOC_000551"; transcript_id "TCONS_00031574"; exon_number "5"; gene_name "PH02Gene00569"; oId "SRR8245858.2099.5"; nearest_ref "PH02Gene00569.t1"; class_code "o"; tss_id "TSS15137";
PH02Scaffold00003	StringTie	exon	782967	784034	.	-	.	gene_id "XLOC_000551"; transcript_id "TCONS_00031574"; exon_number "6"; gene_name "PH02Gene00569"; oId "SRR8245858.2099.5"; nearest_ref "PH02Gene00569.t1"; class_code "o"; tss_id "TSS15137";
PH02Scaffold00003	StringTie	exon	1008037	1008256	.	-	.	gene_id "XLOC_000566"; transcript_id "TCONS_00031661"; exon_number "1"; oId "SRR8245858.2132.3"; class_code "u"; tss_id "TSS15271";
PH02Scaffold00003	StringTie	exon	1008723	1009124	.	-	.	gene_id "XLOC_000566"; transcript_id "TCONS_00031661"; exon_number "2"; oId "SRR8245858.2132.3"; class_code "u"; tss_id "TSS15271";
PH02Scaffold00003	StringTie	exon	1257567	1258083	.	-	.	gene_id "XLOC_000566"; transcript_id "TCONS_00031756"; exon_number "1"; gene_name "PH02Gene00588"; oId "SRR8245858.2180.7"; nearest_ref "PH02Gene00588.t1"; class_code "o"; tss_id "TSS15384";
PH02Scaffold00003	StringTie	exon	1259984	1260605	.	-	.	gene_id "XLOC_000566"; transcript_id "TCONS_00031756"; exon_number "2"; gene_name "PH02Gene00588"; oId "SRR8245858.2180.7"; nearest_ref "PH02Gene00588.t1"; class_code "o"; tss_id "TSS15384";
PH02Scaffold00003	StringTie	exon	1409232	1409313	.	-	.	gene_id "XLOC_000566"; transcript_id "TCONS_00031824"; exon_number "1"; gene_name "PH02Gene00592"; oId "SRR8245858.2201.1"; nearest_ref "PH02Gene00592.t1"; class_code "o"; tss_id "TSS15439";
PH02Scaffold00003	StringTie	exon	1412608	1413029	.	-	.	gene_id "XLOC_000566"; transcript_id "TCONS_00031824"; exon_number "2"; gene_name "PH02Gene00592"; oId "SRR8245858.2201.1"; nearest_ref "PH02Gene00592.t1"; class_code "o"; tss_id "TSS15439";
PH02Scaffold00003	StringTie	exon	1415092	1415217	.	-	.	gene_id "XLOC_000566"; transcript_id "TCONS_00031824"; exon_number "3"; gene_name "PH02Gene00592"; oId "SRR8245858.2201.1"; nearest_ref "PH02Gene00592.t1"; class_code "o"; tss_id "TSS15439";
PH02Scaffold00003	StringTie	exon	1417515	1418192	.	-	.	gene_id "XLOC_000566"; transcript_id "TCONS_00031824"; exon_number "4"; gene_name "PH02Gene00592"; oId "SRR8245858.2201.1"; nearest_ref "PH02Gene00592.t1"; class_code "o"; tss_id "TSS15439";
PH02Scaffold00003	StringTie	exon	1420741	1421314	.	-	.	gene_id "XLOC_000566"; transcript_id "TCONS_00031824"; exon_number "5"; gene_name "PH02Gene00592"; oId "SRR8245858.2201.1"; nearest_ref "PH02Gene00592.t1"; class_code "o"; tss_id "TSS15439";
PH02Scaffold00003	StringTie	exon	1421853	1421958	.	-	.	gene_id "XLOC_000566"; transcript_id "TCONS_00031824"; exon_number "6"; gene_name "PH02Gene00592"; oId "SRR8245858.2201.1"; nearest_ref "PH02Gene00592.t1"; class_code "o"; tss_id "TSS15439";
PH02Scaffold00003	StringTie	exon	1416772	1418192	.	-	.	gene_id "XLOC_000566"; transcript_id "TCONS_00031828"; exon_number "1"; gene_name "PH02Gene00592"; oId "SRR8245858.2201.10"; nearest_ref "PH02Gene00592.t1"; class_code "o"; tss_id "TSS15447";
PH02Scaffold00003	StringTie	exon	1421311	1421855	.	-	.	gene_id "XLOC_000566"; transcript_id "TCONS_00031828"; exon_number "2"; gene_name "PH02Gene00592"; oId "SRR8245858.2201.10"; nearest_ref "PH02Gene00592.t1"; class_code "o"; tss_id "TSS15447";
PH02Scaffold00003	StringTie	exon	1423114	1423337	.	-	.	gene_id "XLOC_000566"; transcript_id "TCONS_00031828"; exon_number "3"; gene_name "PH02Gene00592"; oId "SRR8245858.2201.10"; nearest_ref "PH02Gene00592.t1"; class_code "o"; tss_id "TSS15447";
PH02Scaffold00003	StringTie	exon	1416772	1418192	.	-	.	gene_id "XLOC_000566"; transcript_id "TCONS_00031829"; exon_number "1"; gene_name "PH02Gene00592"; oId "SRR8245858.2201.3"; nearest_ref "PH02Gene00592.t1"; class_code "o"; tss_id "TSS15448";
PH02Scaffold00003	StringTie	exon	1421311	1421855	.	-	.	gene_id "XLOC_000566"; transcript_id "TCONS_00031829"; exon_number "2"; gene_name "PH02Gene00592"; oId "SRR8245858.2201.3"; nearest_ref "PH02Gene00592.t1"; class_code "o"; tss_id "TSS15448";
PH02Scaffold00003	StringTie	exon	1423114	1423258	.	-	.	gene_id "XLOC_000566"; transcript_id "TCONS_00031829"; exon_number "3"; gene_name "PH02Gene00592"; oId "SRR8245858.2201.3"; nearest_ref "PH02Gene00592.t1"; class_code "o"; tss_id "TSS15448";
PH02Scaffold00003	StringTie	exon	1425259	1426411	.	-	.	gene_id "XLOC_000566"; transcript_id "TCONS_00031829"; exon_number "4"; gene_name "PH02Gene00592"; oId "SRR8245858.2201.3"; nearest_ref "PH02Gene00592.t1"; class_code "o"; tss_id "TSS15448";
PH02Scaffold00003	StringTie	exon	1428012	1428332	.	-	.	gene_id "XLOC_000566"; transcript_id "TCONS_00031829"; exon_number "5"; gene_name "PH02Gene00592"; oId "SRR8245858.2201.3"; nearest_ref "PH02Gene00592.t1"; class_code "o"; tss_id "TSS15448";
PH02Scaffold00003	StringTie	exon	1648261	1649524	.	-	.	gene_id "XLOC_000567"; transcript_id "TCONS_00031929"; exon_number "1"; gene_name "PH02Gene00596"; oId "SRR8245858.2249.40"; nearest_ref "PH02Gene00596.t1"; class_code "o"; tss_id "TSS15516";
PH02Scaffold00003	StringTie	exon	1652447	1654110	.	-	.	gene_id "XLOC_000567"; transcript_id "TCONS_00031929"; exon_number "2"; gene_name "PH02Gene00596"; oId "SRR8245858.2249.40"; nearest_ref "PH02Gene00596.t1"; class_code "o"; tss_id "TSS15516";
PH02Scaffold00003	StringTie	exon	1719323	1720190	.	-	.	gene_id "XLOC_000567"; transcript_id "TCONS_00031966"; exon_number "1"; gene_name "PH02Gene00597"; oId "SRR8245858.2216.2"; nearest_ref "PH02Gene00597.t1"; class_code "o"; tss_id "TSS15594";
PH02Scaffold00003	StringTie	exon	1722852	1725271	.	-	.	gene_id "XLOC_000567"; transcript_id "TCONS_00031966"; exon_number "2"; gene_name "PH02Gene00597"; oId "SRR8245858.2216.2"; nearest_ref "PH02Gene00597.t1"; class_code "o"; tss_id "TSS15594";
PH02Scaffold00003	StringTie	exon	2752980	2754227	.	-	.	gene_id "XLOC_000586"; transcript_id "TCONS_00032424"; exon_number "1"; gene_name "PH02Gene00632"; oId "SRR8245858.2451.1"; nearest_ref "PH02Gene00632.t2"; class_code "o"; tss_id "TSS15997";
PH02Scaffold00003	StringTie	exon	2756514	2756689	.	-	.	gene_id "XLOC_000586"; transcript_id "TCONS_00032424"; exon_number "2"; gene_name "PH02Gene00632"; oId "SRR8245858.2451.1"; nearest_ref "PH02Gene00632.t2"; class_code "o"; tss_id "TSS15997";
PH02Scaffold00003	StringTie	exon	3339839	3340283	.	-	.	gene_id "XLOC_000590"; transcript_id "TCONS_00032647"; exon_number "1"; oId "SRR8245858.2474.2"; class_code "u"; tss_id "TSS16212";
PH02Scaffold00003	StringTie	exon	3342417	3342459	.	-	.	gene_id "XLOC_000590"; transcript_id "TCONS_00032647"; exon_number "2"; oId "SRR8245858.2474.2"; class_code "u"; tss_id "TSS16212";
PH02Scaffold00003	StringTie	exon	3339839	3340283	.	-	.	gene_id "XLOC_000590"; transcript_id "TCONS_00032648"; exon_number "1"; oId "SRR8245858.2474.1"; class_code "u"; tss_id "TSS16213";
PH02Scaffold00003	StringTie	exon	3343206	3343449	.	-	.	gene_id "XLOC_000590"; transcript_id "TCONS_00032648"; exon_number "2"; oId "SRR8245858.2474.1"; class_code "u"; tss_id "TSS16213";
PH02Scaffold00003	StringTie	exon	3683560	3683596	.	-	.	gene_id "XLOC_000621"; transcript_id "TCONS_00032792"; exon_number "1"; gene_name "PH02Gene00682"; oId "SRR8245858.2620.3"; nearest_ref "PH02Gene00682.t1"; class_code "o"; tss_id "TSS16345";
PH02Scaffold00003	StringTie	exon	3685670	3686178	.	-	.	gene_id "XLOC_000621"; transcript_id "TCONS_00032792"; exon_number "2"; gene_name "PH02Gene00682"; oId "SRR8245858.2620.3"; nearest_ref "PH02Gene00682.t1"; class_code "o"; tss_id "TSS16345";
PH02Scaffold00003	StringTie	exon	3683699	3683840	.	-	.	gene_id "XLOC_000621"; transcript_id "TCONS_00032793"; exon_number "1"; gene_name "PH02Gene00682"; oId "SRR8245858.2620.5"; nearest_ref "PH02Gene00682.t1"; class_code "o"; tss_id "TSS16345";
PH02Scaffold00003	StringTie	exon	3685670	3686178	.	-	.	gene_id "XLOC_000621"; transcript_id "TCONS_00032793"; exon_number "2"; gene_name "PH02Gene00682"; oId "SRR8245858.2620.5"; nearest_ref "PH02Gene00682.t1"; class_code "o"; tss_id "TSS16345";
PH02Scaffold00003	StringTie	exon	3733308	3734059	.	-	.	gene_id "XLOC_000621"; transcript_id "TCONS_00032825"; exon_number "1"; gene_name "PH02Gene00684"; oId "SRR8245858.2630.2"; nearest_ref "PH02Gene00684.t1"; class_code "o"; tss_id "TSS16414";
PH02Scaffold00003	StringTie	exon	3736144	3736222	.	-	.	gene_id "XLOC_000621"; transcript_id "TCONS_00032825"; exon_number "2"; gene_name "PH02Gene00684"; oId "SRR8245858.2630.2"; nearest_ref "PH02Gene00684.t1"; class_code "o"; tss_id "TSS16414";
PH02Scaffold00003	StringTie	exon	3738733	3740039	.	-	.	gene_id "XLOC_000621"; transcript_id "TCONS_00032825"; exon_number "3"; gene_name "PH02Gene00684"; oId "SRR8245858.2630.2"; nearest_ref "PH02Gene00684.t1"; class_code "o"; tss_id "TSS16414";
PH02Scaffold00003	StringTie	exon	3741653	3743016	.	-	.	gene_id "XLOC_000621"; transcript_id "TCONS_00032825"; exon_number "4"; gene_name "PH02Gene00684"; oId "SRR8245858.2630.2"; nearest_ref "PH02Gene00684.t1"; class_code "o"; tss_id "TSS16414";
PH02Scaffold00003	StringTie	exon	3353796	3370941	.	-	.	gene_id "XLOC_000591"; transcript_id "TCONS_00033303"; exon_number "1"; oId "SRR8245859.425.1"; class_code "u"; tss_id "TSS16214";
PH02Scaffold00003	StringTie	exon	1316488	1317058	.	+	.	gene_id "XLOC_000465"; transcript_id "TCONS_00033397"; exon_number "1"; oId "SRR8309174.582.2"; class_code "u"; tss_id "TSS12731";
PH02Scaffold00003	StringTie	exon	1317281	1317480	.	+	.	gene_id "XLOC_000465"; transcript_id "TCONS_00033397"; exon_number "2"; oId "SRR8309174.582.2"; class_code "u"; tss_id "TSS12731";
PH02Scaffold00003	StringTie	exon	3766806	3767197	.	-	.	gene_id "XLOC_000621"; transcript_id "TCONS_00033553"; exon_number "1"; gene_name "PH02Gene00687"; oId "SRR8309189.647.2"; nearest_ref "PH02Gene00687.t1"; class_code "j"; tss_id "TSS16439";
PH02Scaffold00003	StringTie	exon	3767284	3767542	.	-	.	gene_id "XLOC_000621"; transcript_id "TCONS_00033553"; exon_number "2"; gene_name "PH02Gene00687"; oId "SRR8309189.647.2"; nearest_ref "PH02Gene00687.t1"; class_code "j"; tss_id "TSS16439";
PH02Scaffold00003	StringTie	exon	3772240	3772319	.	-	.	gene_id "XLOC_000621"; transcript_id "TCONS_00033553"; exon_number "3"; gene_name "PH02Gene00687"; oId "SRR8309189.647.2"; nearest_ref "PH02Gene00687.t1"; class_code "j"; tss_id "TSS16439";
PH02Scaffold00003	StringTie	exon	3772411	3772701	.	-	.	gene_id "XLOC_000621"; transcript_id "TCONS_00033553"; exon_number "4"; gene_name "PH02Gene00687"; oId "SRR8309189.647.2"; nearest_ref "PH02Gene00687.t1"; class_code "j"; tss_id "TSS16439";
PH02Scaffold00003	StringTie	exon	1413748	1414504	.	-	.	gene_id "XLOC_000566"; transcript_id "TCONS_00033761"; exon_number "1"; gene_name "PH02Gene00592"; oId "SRR961047.638.1"; nearest_ref "PH02Gene00592.t1"; class_code "j"; tss_id "TSS15440";
PH02Scaffold00003	StringTie	exon	1414603	1414968	.	-	.	gene_id "XLOC_000566"; transcript_id "TCONS_00033761"; exon_number "2"; gene_name "PH02Gene00592"; oId "SRR961047.638.1"; nearest_ref "PH02Gene00592.t1"; class_code "j"; tss_id "TSS15440";
PH02Scaffold00003	StringTie	exon	1417491	1417717	.	-	.	gene_id "XLOC_000566"; transcript_id "TCONS_00033761"; exon_number "3"; gene_name "PH02Gene00592"; oId "SRR961047.638.1"; nearest_ref "PH02Gene00592.t1"; class_code "j"; tss_id "TSS15440";
PH02Scaffold00004	StringTie	exon	2805847	2806051	.	-	.	gene_id "XLOC_000773"; transcript_id "TCONS_00034017"; exon_number "1"; gene_name "PH02Gene00813"; oId "ERR105069.607.2"; nearest_ref "PH02Gene00813.t1"; class_code "x"; tss_id "TSS20833";
PH02Scaffold00004	StringTie	exon	2806112	2806513	.	-	.	gene_id "XLOC_000773"; transcript_id "TCONS_00034017"; exon_number "2"; gene_name "PH02Gene00813"; oId "ERR105069.607.2"; nearest_ref "PH02Gene00813.t1"; class_code "x"; tss_id "TSS20833";
PH02Scaffold00004	StringTie	exon	1224426	1224609	.	+	.	gene_id "XLOC_000691"; transcript_id "TCONS_00034212"; exon_number "1"; gene_name "PH02Gene00752"; oId "SRR5091775.617.1"; nearest_ref "PH02Gene00752.t1"; class_code "x"; tss_id "TSS17564";
PH02Scaffold00004	StringTie	exon	1224711	1224764	.	+	.	gene_id "XLOC_000691"; transcript_id "TCONS_00034212"; exon_number "2"; gene_name "PH02Gene00752"; oId "SRR5091775.617.1"; nearest_ref "PH02Gene00752.t1"; class_code "x"; tss_id "TSS17564";
PH02Scaffold00004	StringTie	exon	1224853	1224918	.	+	.	gene_id "XLOC_000691"; transcript_id "TCONS_00034212"; exon_number "3"; gene_name "PH02Gene00752"; oId "SRR5091775.617.1"; nearest_ref "PH02Gene00752.t1"; class_code "x"; tss_id "TSS17564";
PH02Scaffold00004	StringTie	exon	1225341	1226272	.	+	.	gene_id "XLOC_000691"; transcript_id "TCONS_00034212"; exon_number "4"; gene_name "PH02Gene00752"; oId "SRR5091775.617.1"; nearest_ref "PH02Gene00752.t1"; class_code "x"; tss_id "TSS17564";
PH02Scaffold00004	StringTie	exon	1226354	1226965	.	+	.	gene_id "XLOC_000691"; transcript_id "TCONS_00034212"; exon_number "5"; gene_name "PH02Gene00752"; oId "SRR5091775.617.1"; nearest_ref "PH02Gene00752.t1"; class_code "x"; tss_id "TSS17564";
PH02Scaffold00004	StringTie	exon	1227046	1227300	.	+	.	gene_id "XLOC_000691"; transcript_id "TCONS_00034212"; exon_number "6"; gene_name "PH02Gene00752"; oId "SRR5091775.617.1"; nearest_ref "PH02Gene00752.t1"; class_code "x"; tss_id "TSS17564";
PH02Scaffold00004	StringTie	exon	1227401	1231463	.	+	.	gene_id "XLOC_000691"; transcript_id "TCONS_00034212"; exon_number "7"; gene_name "PH02Gene00752"; oId "SRR5091775.617.1"; nearest_ref "PH02Gene00752.t1"; class_code "x"; tss_id "TSS17564";
PH02Scaffold00004	StringTie	exon	1095912	1097818	.	+	.	gene_id "XLOC_000687"; transcript_id "TCONS_00034305"; exon_number "1"; gene_name "PH02Gene00746"; oId "ERR105077.611.1"; nearest_ref "PH02Gene00746.t1"; class_code "o"; tss_id "TSS17468";
PH02Scaffold00004	StringTie	exon	1098072	1099833	.	+	.	gene_id "XLOC_000687"; transcript_id "TCONS_00034305"; exon_number "2"; gene_name "PH02Gene00746"; oId "ERR105077.611.1"; nearest_ref "PH02Gene00746.t1"; class_code "o"; tss_id "TSS17468";
PH02Scaffold00004	StringTie	exon	1224433	1224609	.	+	.	gene_id "XLOC_000691"; transcript_id "TCONS_00034306"; exon_number "1"; gene_name "PH02Gene00752"; oId "ERR105077.617.1"; nearest_ref "PH02Gene00752.t1"; class_code "x"; tss_id "TSS17564";
PH02Scaffold00004	StringTie	exon	1224711	1224764	.	+	.	gene_id "XLOC_000691"; transcript_id "TCONS_00034306"; exon_number "2"; gene_name "PH02Gene00752"; oId "ERR105077.617.1"; nearest_ref "PH02Gene00752.t1"; class_code "x"; tss_id "TSS17564";
PH02Scaffold00004	StringTie	exon	1224853	1224918	.	+	.	gene_id "XLOC_000691"; transcript_id "TCONS_00034306"; exon_number "3"; gene_name "PH02Gene00752"; oId "ERR105077.617.1"; nearest_ref "PH02Gene00752.t1"; class_code "x"; tss_id "TSS17564";
PH02Scaffold00004	StringTie	exon	1225341	1225467	.	+	.	gene_id "XLOC_000691"; transcript_id "TCONS_00034306"; exon_number "4"; gene_name "PH02Gene00752"; oId "ERR105077.617.1"; nearest_ref "PH02Gene00752.t1"; class_code "x"; tss_id "TSS17564";
PH02Scaffold00004	StringTie	exon	1225607	1226272	.	+	.	gene_id "XLOC_000691"; transcript_id "TCONS_00034306"; exon_number "5"; gene_name "PH02Gene00752"; oId "ERR105077.617.1"; nearest_ref "PH02Gene00752.t1"; class_code "x"; tss_id "TSS17564";
PH02Scaffold00004	StringTie	exon	1226354	1226715	.	+	.	gene_id "XLOC_000691"; transcript_id "TCONS_00034306"; exon_number "6"; gene_name "PH02Gene00752"; oId "ERR105077.617.1"; nearest_ref "PH02Gene00752.t1"; class_code "x"; tss_id "TSS17564";
PH02Scaffold00004	StringTie	exon	1226872	1226965	.	+	.	gene_id "XLOC_000691"; transcript_id "TCONS_00034306"; exon_number "7"; gene_name "PH02Gene00752"; oId "ERR105077.617.1"; nearest_ref "PH02Gene00752.t1"; class_code "x"; tss_id "TSS17564";
PH02Scaffold00004	StringTie	exon	1227046	1227300	.	+	.	gene_id "XLOC_000691"; transcript_id "TCONS_00034306"; exon_number "8"; gene_name "PH02Gene00752"; oId "ERR105077.617.1"; nearest_ref "PH02Gene00752.t1"; class_code "x"; tss_id "TSS17564";
PH02Scaffold00004	StringTie	exon	1227401	1230948	.	+	.	gene_id "XLOC_000691"; transcript_id "TCONS_00034306"; exon_number "9"; gene_name "PH02Gene00752"; oId "ERR105077.617.1"; nearest_ref "PH02Gene00752.t1"; class_code "x"; tss_id "TSS17564";
PH02Scaffold00004	StringTie	exon	1224433	1224609	.	+	.	gene_id "XLOC_000691"; transcript_id "TCONS_00034307"; exon_number "1"; gene_name "PH02Gene00752"; oId "ERR105077.617.2"; nearest_ref "PH02Gene00752.t1"; class_code "x"; tss_id "TSS17564";
PH02Scaffold00004	StringTie	exon	1224711	1224764	.	+	.	gene_id "XLOC_000691"; transcript_id "TCONS_00034307"; exon_number "2"; gene_name "PH02Gene00752"; oId "ERR105077.617.2"; nearest_ref "PH02Gene00752.t1"; class_code "x"; tss_id "TSS17564";
PH02Scaffold00004	StringTie	exon	1224853	1224918	.	+	.	gene_id "XLOC_000691"; transcript_id "TCONS_00034307"; exon_number "3"; gene_name "PH02Gene00752"; oId "ERR105077.617.2"; nearest_ref "PH02Gene00752.t1"; class_code "x"; tss_id "TSS17564";
PH02Scaffold00004	StringTie	exon	1225341	1226272	.	+	.	gene_id "XLOC_000691"; transcript_id "TCONS_00034307"; exon_number "4"; gene_name "PH02Gene00752"; oId "ERR105077.617.2"; nearest_ref "PH02Gene00752.t1"; class_code "x"; tss_id "TSS17564";
PH02Scaffold00004	StringTie	exon	1226354	1226420	.	+	.	gene_id "XLOC_000691"; transcript_id "TCONS_00034307"; exon_number "5"; gene_name "PH02Gene00752"; oId "ERR105077.617.2"; nearest_ref "PH02Gene00752.t1"; class_code "x"; tss_id "TSS17564";
PH02Scaffold00004	StringTie	exon	1226872	1226965	.	+	.	gene_id "XLOC_000691"; transcript_id "TCONS_00034307"; exon_number "6"; gene_name "PH02Gene00752"; oId "ERR105077.617.2"; nearest_ref "PH02Gene00752.t1"; class_code "x"; tss_id "TSS17564";
PH02Scaffold00004	StringTie	exon	1227046	1227300	.	+	.	gene_id "XLOC_000691"; transcript_id "TCONS_00034307"; exon_number "7"; gene_name "PH02Gene00752"; oId "ERR105077.617.2"; nearest_ref "PH02Gene00752.t1"; class_code "x"; tss_id "TSS17564";
PH02Scaffold00004	StringTie	exon	1227401	1228965	.	+	.	gene_id "XLOC_000691"; transcript_id "TCONS_00034307"; exon_number "8"; gene_name "PH02Gene00752"; oId "ERR105077.617.2"; nearest_ref "PH02Gene00752.t1"; class_code "x"; tss_id "TSS17564";
PH02Scaffold00004	StringTie	exon	1230011	1230948	.	+	.	gene_id "XLOC_000691"; transcript_id "TCONS_00034307"; exon_number "9"; gene_name "PH02Gene00752"; oId "ERR105077.617.2"; nearest_ref "PH02Gene00752.t1"; class_code "x"; tss_id "TSS17564";
PH02Scaffold00004	StringTie	exon	1224439	1224609	.	+	.	gene_id "XLOC_000691"; transcript_id "TCONS_00034308"; exon_number "1"; gene_name "PH02Gene00752"; oId "SRR9218106.570.2"; nearest_ref "PH02Gene00752.t1"; class_code "x"; tss_id "TSS17564";
PH02Scaffold00004	StringTie	exon	1224711	1224764	.	+	.	gene_id "XLOC_000691"; transcript_id "TCONS_00034308"; exon_number "2"; gene_name "PH02Gene00752"; oId "SRR9218106.570.2"; nearest_ref "PH02Gene00752.t1"; class_code "x"; tss_id "TSS17564";
PH02Scaffold00004	StringTie	exon	1224853	1224918	.	+	.	gene_id "XLOC_000691"; transcript_id "TCONS_00034308"; exon_number "3"; gene_name "PH02Gene00752"; oId "SRR9218106.570.2"; nearest_ref "PH02Gene00752.t1"; class_code "x"; tss_id "TSS17564";
PH02Scaffold00004	StringTie	exon	1225341	1226272	.	+	.	gene_id "XLOC_000691"; transcript_id "TCONS_00034308"; exon_number "4"; gene_name "PH02Gene00752"; oId "SRR9218106.570.2"; nearest_ref "PH02Gene00752.t1"; class_code "x"; tss_id "TSS17564";
PH02Scaffold00004	StringTie	exon	1226354	1226420	.	+	.	gene_id "XLOC_000691"; transcript_id "TCONS_00034308"; exon_number "5"; gene_name "PH02Gene00752"; oId "SRR9218106.570.2"; nearest_ref "PH02Gene00752.t1"; class_code "x"; tss_id "TSS17564";
PH02Scaffold00004	StringTie	exon	1226872	1226965	.	+	.	gene_id "XLOC_000691"; transcript_id "TCONS_00034308"; exon_number "6"; gene_name "PH02Gene00752"; oId "SRR9218106.570.2"; nearest_ref "PH02Gene00752.t1"; class_code "x"; tss_id "TSS17564";
PH02Scaffold00004	StringTie	exon	1227046	1227300	.	+	.	gene_id "XLOC_000691"; transcript_id "TCONS_00034308"; exon_number "7"; gene_name "PH02Gene00752"; oId "SRR9218106.570.2"; nearest_ref "PH02Gene00752.t1"; class_code "x"; tss_id "TSS17564";
PH02Scaffold00004	StringTie	exon	1227401	1231214	.	+	.	gene_id "XLOC_000691"; transcript_id "TCONS_00034308"; exon_number "8"; gene_name "PH02Gene00752"; oId "SRR9218106.570.2"; nearest_ref "PH02Gene00752.t1"; class_code "x"; tss_id "TSS17564";
PH02Scaffold00004	StringTie	exon	1224433	1224609	.	+	.	gene_id "XLOC_000691"; transcript_id "TCONS_00034309"; exon_number "1"; gene_name "PH02Gene00752"; oId "ERR105077.617.4"; nearest_ref "PH02Gene00752.t1"; class_code "x"; tss_id "TSS17564";
PH02Scaffold00004	StringTie	exon	1224711	1224764	.	+	.	gene_id "XLOC_000691"; transcript_id "TCONS_00034309"; exon_number "2"; gene_name "PH02Gene00752"; oId "ERR105077.617.4"; nearest_ref "PH02Gene00752.t1"; class_code "x"; tss_id "TSS17564";
PH02Scaffold00004	StringTie	exon	1224853	1224918	.	+	.	gene_id "XLOC_000691"; transcript_id "TCONS_00034309"; exon_number "3"; gene_name "PH02Gene00752"; oId "ERR105077.617.4"; nearest_ref "PH02Gene00752.t1"; class_code "x"; tss_id "TSS17564";
PH02Scaffold00004	StringTie	exon	1225341	1225467	.	+	.	gene_id "XLOC_000691"; transcript_id "TCONS_00034309"; exon_number "4"; gene_name "PH02Gene00752"; oId "ERR105077.617.4"; nearest_ref "PH02Gene00752.t1"; class_code "x"; tss_id "TSS17564";
PH02Scaffold00004	StringTie	exon	1226210	1226272	.	+	.	gene_id "XLOC_000691"; transcript_id "TCONS_00034309"; exon_number "5"; gene_name "PH02Gene00752"; oId "ERR105077.617.4"; nearest_ref "PH02Gene00752.t1"; class_code "x"; tss_id "TSS17564";
PH02Scaffold00004	StringTie	exon	1226354	1227300	.	+	.	gene_id "XLOC_000691"; transcript_id "TCONS_00034309"; exon_number "6"; gene_name "PH02Gene00752"; oId "ERR105077.617.4"; nearest_ref "PH02Gene00752.t1"; class_code "x"; tss_id "TSS17564";
PH02Scaffold00004	StringTie	exon	1227401	1230948	.	+	.	gene_id "XLOC_000691"; transcript_id "TCONS_00034309"; exon_number "7"; gene_name "PH02Gene00752"; oId "ERR105077.617.4"; nearest_ref "PH02Gene00752.t1"; class_code "x"; tss_id "TSS17564";
PH02Scaffold00004	StringTie	exon	687253	687933	.	-	.	gene_id "XLOC_000735"; transcript_id "TCONS_00034357"; exon_number "1"; gene_name "PH02Gene00733"; oId "ERR105077.598.1"; nearest_ref "PH02Gene00733.t1"; class_code "o"; tss_id "TSS19893";
PH02Scaffold00004	StringTie	exon	688653	689065	.	-	.	gene_id "XLOC_000735"; transcript_id "TCONS_00034357"; exon_number "2"; gene_name "PH02Gene00733"; oId "ERR105077.598.1"; nearest_ref "PH02Gene00733.t1"; class_code "o"; tss_id "TSS19893";
PH02Scaffold00004	StringTie	exon	71335	72874	.	+	.	gene_id "XLOC_000670"; transcript_id "TCONS_00034456"; exon_number "1"; gene_name "PH02Gene00716"; oId "SRR5710698.643.1"; nearest_ref "PH02Gene00716.t1"; class_code "x"; tss_id "TSS16776";
PH02Scaffold00004	StringTie	exon	1224419	1224609	.	+	.	gene_id "XLOC_000691"; transcript_id "TCONS_00034463"; exon_number "1"; gene_name "PH02Gene00752"; oId "SRR10691685.462.1"; nearest_ref "PH02Gene00752.t1"; class_code "x"; tss_id "TSS17564";
[truncated: 119,823 more rows]
