# Supplementary material for: Integrative lncRNA landscape reveals lncRNA-coding gene networks in the secondary cell wall biosynthesis pathway of moso bamboo (Phyllostachys edulis)
Source: BMC Genomics. 2021 Sep 4;22:638. doi: 10.1186/s12864-021-07953-z (PMC8417995; doi:10.1186/s12864-021-07953-z)
Supplement: Supplementary file 1 — Additional file 1. [file 12864_2021_7953_MOESM1_ESM.zip › Supplementary Tables.xlsx]

## Sheet: S1
The table of RNA-Seq datasets used in this research
Registrationdate	BioProject/SRA	BioSample	SRA	Run ID	Tissue	Stage/location	Repeats	Treatment	cultivar	Institution
2019-06-08	PRJNA547876	SAMN11980320	SRS4893804	SRR9218100	Internode	Start of division	Repeat 1	NA	NA	Zhejiang A&F University
		SAMN11980319	SRS4893797	SRR9218108	Internode	Start of division	Repeat 2	NA	NA
		SAMN11980318	SRS4893796	SRR9218107	Internode	Start of division	Repeat 3	NA	NA
		SAMN11980317	SRS4893800	SRR9218106	Internode	Rapid division	Repeat 1	NA	NA
		SAMN11980316	SRS4893801	SRR9218105	Internode	Rapid division	Repeat 2	NA	NA
		SAMN11980315	SRS4893798	SRR9218104	Internode	Rapid division	Repeat 3	NA	NA
		SAMN11980314	SRS4893799	SRR9218103	Internode	Rapid elongation	Repeat 1	NA	NA
		SAMN11980313	SRS4893802	SRR9218102	Internode	Rapid elongation	Repeat 2	NA	NA
		SAMN11980312	SRS4893803	SRR9218101	Internode	Rapid elongation	Repeat 3	NA	NA
2017-10-13	PRJNA414226	SAMN07782241	SRS2592569	SRR6171235	Shoots	0.2 m	Repeat 1	NA	NA	Fujian Agriculture and Forestry University
		SAMN07782240	SRS2592570	SRR6171236	Shoots	0.2 m	Repeat 2	NA	NA
		SAMN07782239	SRS2592571	SRR6171237	Shoots	0.2 m	Repeat 3	NA	NA
		SAMN07782238	SRS2592572	SRR6171238	Shoots	0.5 m	Repeat 1	NA	NA
		SAMN07782237	SRS2592573	SRR6171239	Shoots	0.5 m	Repeat 2	NA	NA
		SAMN07782236	SRS2592574	SRR6171240	Shoots	0.5 m	Repeat 3	NA	NA
		SAMN07782235	SRS2592577	SRR6171241	Shoots	1 m	Repeat 1	NA	NA
		SAMN07782234	SRS2592575	SRR6171242	Shoots	1 m	Repeat 2	NA	NA
		SAMN07782233	SRS2592576	SRR6171243	Shoots	1 m	Repeat 3	NA	NA
		SAMN07782232	SRS2592578	SRR6171244	Shoots	2 m	Repeat 1	NA	NA
		SAMN07782231	SRS2592580	SRR6171245	Shoots	2 m	Repeat 2	NA	NA
		SAMN07782230	SRS2592581	SRR6171246	Shoots	2 m	Repeat 3	NA	NA
		SAMN07782229	SRS2592579	SRR6171247	Shoots	3 m	Repeat 1	NA	NA
		SAMN07782228	SRS2592582	SRR6171248	Shoots	3 m	Repeat 2	NA	NA
		SAMN07782227	SRS2592583	SRR6171249	Shoots	3 m	Repeat 3	NA	NA
		SAMN07782226	SRS2592584	SRR6171250	Shoots	5 m	Repeat 1	NA	NA
		SAMN07782225	SRS2592585	SRR6171251	Shoots	5 m	Repeat 2	NA	NA
		SAMN07782224	SRS2592586	SRR6171252	Shoots	5 m	Repeat 3	NA	NA
		SAMN07782223	SRS2592587	SRR6171253	Shoots	6 m	Repeat 1	NA	NA
		SAMN07782222	SRS2592592	SRR6171254	Shoots	6 m	Repeat 2	NA	NA
		SAMN07782221	SRS2592590	SRR6171255	Shoots	6 m	Repeat 3	NA	NA
		SAMN07782220	SRS2592588	SRR6171256	Shoots	7 m	Repeat 1	NA	NA
		SAMN07782219	SRS2592591	SRR6171257	Shoots	7 m	Repeat 2	NA	NA
		SAMN07782218	SRS2592589	SRR6171258	Shoots	7 m	Repeat 3	NA	NA
2017-07-01	PRJNA392761	SAMN07309906	SRS2340690	SRR5803921	Shoot	Fast growing	NA	NA	Pubescens	South China Agricultural University
2017-11-20	SRP094812	SAMN06127856	SRS1847073	SRR5091814	NA	NA	NA	NA	NA	BGI
				SRR5091815	NA	NA	NA	NA	NA
		SAMN06127855	SRS1847072	SRR5091812	NA	NA	NA	NA	NA
				SRR5091813	NA	NA	NA	NA	NA
		SAMN06127854	SRS1847071	SRR5091810	NA	NA	NA	NA	NA
				SRR5091811	NA	NA	NA	NA	NA
		SAMN06127853	SRS1847070	SRR5091808	NA	NA	NA	NA	NA
				SRR5091809	NA	NA	NA	NA	NA
		SAMN06127852	SRS1847069	SRR5091806	NA	NA	NA	NA	NA
				SRR5091807	NA	NA	NA	NA	NA
		SAMN06127851	SRS1847068	SRR5091804	NA	NA	NA	NA	NA
				SRR5091805	NA	NA	NA	NA	NA
		SAMN06127850	SRS1847067	SRR5091802	NA	NA	NA	NA	NA
				SRR5091803	NA	NA	NA	NA	NA
		SAMN06127849	SRS1847066	SRR5091800	NA	NA	NA	NA	NA
				SRR5091801	NA	NA	NA	NA	NA
		SAMN06127848	SRS1847065	SRR5091798	NA	NA	NA	NA	NA
				SRR5091799	NA	NA	NA	NA	NA
		SAMN06127847	SRS1847064	SRR5091796	NA	NA	NA	NA	NA
				SRR5091797	NA	NA	NA	NA	NA
		SAMN06127846	SRS1847063	SRR5091794	NA	NA	NA	NA	NA
				SRR5091795	NA	NA	NA	NA	NA
		SAMN06127845	SRS1847062	SRR5091792	NA	NA	NA	NA	NA
				SRR5091793	NA	NA	NA	NA	NA
		SAMN06127844	SRS1847061	SRR5091790	NA	NA	NA	NA	NA
				SRR5091791	NA	NA	NA	NA	NA
		SAMN06127843	SRS1847060	SRR5091788	NA	NA	NA	NA	NA
				SRR5091789	NA	NA	NA	NA	NA
		SAMN06127842	SRS1847059	SRR5091786	NA	NA	NA	NA	NA
				SRR5091787	NA	NA	NA	NA	NA
		SAMN06127841	SRS1847058	SRR5091784	NA	NA	NA	NA	NA
				SRR5091785	NA	NA	NA	NA	NA
		SAMN06127840	SRS1847057	SRR5091782	NA	NA	NA	NA	NA
				SRR5091783	NA	NA	NA	NA	NA
		SAMN06127839	SRS1847056	SRR5091781	NA	NA	NA	NA	NA
				SRR5091780	NA	NA	NA	NA	NA
		SAMN06127838	SRS1847055	SRR5091778	NA	NA	NA	NA	NA
				SRR5091779	NA	NA	NA	NA	NA
		SAMN06127837	SRS1847054	SRR5091776	NA	NA	NA	NA	NA
				SRR5091777	NA	NA	NA	NA	NA
		SAMN06127836	SRS1847053	SRR5091774	NA	NA	NA	NA	NA
				SRR5091775	NA	NA	NA	NA	NA
		SAMN06127835	SRS1847052	SRR5091772	NA	NA	NA	NA	NA
				SRR5091773	NA	NA	NA	NA	NA
		SAMN06127834	SRS1847051	SRR5091770	NA	NA	NA	NA	NA
				SRR5091771	NA	NA	NA	NA	NA
		SAMN06127833	SRS1847050	SRR5091768	NA	NA	NA	NA	NA
				SRR5091769	NA	NA	NA	NA	NA
		SAMN06127832	SRS1847049	SRR5091766	NA	NA	NA	NA	NA
				SRR5091767	NA	NA	NA	NA	NA
		SAMN06127831	SRS1847048	SRR5091764	NA	NA	NA	NA	NA
				SRR5091765	NA	NA	NA	NA	NA
2017-10-04	PRJNA413166	SAMN07737610	SRS2566467	SRR6131115	root	One-month-old seedlings	Repeat 3	Mock	NA	Fujian Agriculture and Forestry University
		SAMN07737609	SRS2566468	SRR6131116	root	One-month-old seedlings	Repeat 1	Gibberellin	NA
		SAMN07737608	SRS2566469	SRR6131117	root	One-month-old seedlings	Repeat 2	Gibberellin	NA
		SAMN07737607	SRS2566470	SRR6131118	root	One-month-old seedlings	Repeat 3	Gibberellin	NA
		SAMN07737606	SRS2566465	SRR6131113	root	One-month-old seedlings	Repeat 1	Mock	NA
		SAMN07737605	SRS2566466	SRR6131114	root	One-month-old seedlings	Repeat 1	Mock	NA
2017-06-19	PRJNA390902	SAMN07252704	SRS2294017	SRR5710700	root	One-month-old seedlings	Repeat 3	5μM NAA for 4 hrs with 1-hr interval	NA	Fujian Agriculture and Forestry University
		SAMN07252703	SRS2294012	SRR5710697	root	One-month-old seedlings	Repeat 1	Mock control	NA
		SAMN07252702	SRS2294013	SRR5710698	root	One-month-old seedlings	Repeat 2	Mock control	NA
		SAMN07252701	SRS2294014	SRR5710699	root	One-month-old seedlings	Repeat 3	Mock control	NA
		SAMN07252700	SRS2294015	SRR5710701	root	One-month-old seedlings	Repeat 1	5μM NAA for 4 hrs with 1-hr interval	NA
		SAMN07252616	SRS2294016	SRR5710702	root	One-month-old seedlings	Repeat 1	5μM NAA for 4 hrs with 1-hr interval	NA
2016-11-25	PRJNA354950	SAMN06054363	SRS1818619	SRR5054402	Leptomorph rhizome tip	NA	Repeat 1	NA	NA
		SAMN06054384	SRS1818620	SRR5054403	Leptomorph rhizome tip	NA	Repeat 2	NA	NA	Fujian Agriculture and Forestry University
		SAMN06054383	SRS1818618	SRR5054404	Leptomorph rhizome tip	NA	Repeat 3	NA	NA
		SAMN06054382	SRS1818621	SRR5054405	New shoot tip	NA	Repeat 1	NA	NA
		SAMN06054381	SRS1818622	SRR5054406	New shoot tip	NA	Repeat 2	NA	NA
		SAMN06054380	SRS1818623	SRR5054407	New shoot tip	NA	Repeat 3	NA	NA
		SAMN06054379	SRS1818624	SRR5054408	Bud	NA	Repeat 1	NA	NA
		SAMN06054378	SRS1818626	SRR5054409	Bud	NA	Repeat 2	NA	NA
		SAMN06054377	SRS1818625	SRR5054410	Bud	NA	Repeat 3	NA	NA
2016-05-16	PRJNA321736	SAMN05001773	SRS1438651	SRR3521411	NA	NA	NA	NA	pachyloen	Cornell University
		SAMN05001772	SRS1438638	SRR3521404	NA	NA	NA	NA	pachyloen
2016-08-22	PRJNA339665	SAMN05601641	SRS1630967	SRR4046267	shoot	NA	NA	NA	wildtype	Academia Sinica
				SRR4046273	shoot	NA	NA	NA	wildtype
				SRR4046274	shoot	NA	NA	NA	wildtype
				SRR4046275	shoot	NA	NA	NA	wildtype
				SRR4046276	shoot	NA	NA	NA	wildtype
				SRR4046277	shoot	NA	NA	NA	wildtype
2015-05-21	PRJNA284595	SAMN03703736	SRS942689	SRR2035327	leaves	One year	NA	NA	NA	International center for bamboo and rattan
				SRR2035263	leaves	One year	NA	NA	NA
				SRR2035212	leaves	One year	NA	NA	NA
2015-12-22	PRJNA306797	SAMN04364243	SRS1223667	SRR3056056	Shoot	NA	NA	NA	Xiaomaozhu	Zhejiang Forestry Academy
		SAMN04364242	SRS1223666	SRR3056054	Shoot	NA	NA	NA	Longlin
		SAMN04364241	SRS1220683	SRR3050072	Shoot	NA	NA	NA	moso bamboo
2013-08-26	PRJNA217219	SAMN02343233	SRS475400	SRR961047	NA	NA	NA	NA	NA	International Center for Bamboo and Rattan
				SRR1185317	NA	NA	NA	NA	NA
				SRR1187864	NA	NA	NA	NA	NA
2013-07-30	PRJNA213660	SAMN02297445	SRS465577	SRR945765	Shoots	NA	NA	NA	NA	Research Institute of Forestry, Chinese Academy of Forestry
2013-05-21	PRJEB2956	SAMEA1689797	ERS123950	ERR105077	NA	NA	NA	NA	NA	NCGR
				ERR105078	NA	NA	NA	NA	NA
				ERR105076	NA	NA	NA	NA	NA
				ERR105075	NA	NA	NA	NA	NA
				ERR105074	NA	NA	NA	NA	NA
				ERR105073	NA	NA	NA	NA	NA
				ERR105072	NA	NA	NA	NA	NA
				ERR105071	NA	NA	NA	NA	NA
				ERR105070	NA	NA	NA	NA	NA
				ERR105069	NA	NA	NA	NA	NA
				ERR105067	NA	NA	NA	NA	NA
				ERR105068	NA	NA	NA	NA	NA
2016-09-07	PRJNA342231	SAMN05751022	SRS1683502	SRR4209890	basal mature internode	NA	Repeat 1	NA	wildtype	Nagoya University
				SRR4209889	basal mature internode	NA	Repeat 2	NA	wildtype
				SRR4209888	young internode	NA	Repeat 1	NA	wildtype
				SRR4209887	young internode	NA	Repeat 2	NA	wildtype
				SRR4209886	young internode	NA	Repeat 3	NA	wildtype
				SRR4209885	young internode	NA	Repeat 4	NA	wildtype
				SRR4209884	shoot apical meristem	NA	Repeat 1	NA	wildtype
				SRR4209883	shoot apical meristem	NA	Repeat 2	NA	wildtype
				SRR4209882	mature node region	NA	Repeat 1	NA	wildtype
				SRR4209881	mature node region	NA	Repeat 2	NA	wildtype
				SRR4209880	mature node region	NA	Repeat 3	NA	wildtype
				SRR4209879	mature node region	NA	Repeat 4	NA	wildtype
				SRR4209878	young node	NA	Repeat 1	NA	wildtype
				SRR4209877	young node	NA	Repeat 2	NA	wildtype
				SRR4209876	young node	NA	Repeat 3	NA	wildtype
				SRR4209875	young node	NA	Repeat 4	NA	wildtype
				SRR4209874	basal mature internode	NA	Repeat 3	NA	wildtype
				SRR4209873	basal mature internode	NA	Repeat 4	NA	wildtype
				SRR4209872	shoot apical meristem	NA	Repeat 3	NA	wildtype
				SRR4209871	shoot apical meristem	NA	Repeat 4	NA	wildtype
2016-10-24	PRJNA350353	SAMN05938508	SRS1759772	SRR4450542	NA	NA	NA	NA	NA	Sichuan Agricultural University
				SRR4450543	NA	NA	NA	NA	NA
				SRR4450544	NA	NA	NA	NA	NA
				SRR4450545	NA	NA	NA	NA	NA
				SRR4450546	NA	NA	NA	NA	NA
				SRR4450547	NA	NA	NA	NA	NA
				SRR4450548	NA	NA	NA	NA	NA
				SRR4450549	NA	NA	NA	NA	NA
				SRR4450550	NA	NA	NA	NA	NA
				SRR4450551	NA	NA	NA	NA	NA
2018-12-10	PRJNA509131	SAMN10538039	SRS4136442	SRR8309188	Shoot	23-day seedling	NA	Mock treatment	NA	Fujian Agriculture and Forestry University
				SRR8309189	Shoot	23-day seedling	NA	Mock treatment	NA
		SAMN10538038	SRS4136443	SRR8309190	Shoot	23-day seedling	NA	Mock treatment	NA
				SRR8309191	Shoot	23-day seedling	NA	Mock treatment	NA
		SAMN10538037	SRS4136444	SRR8309192	Shoot	23-day seedling	NA	Mock treatment	NA
				SRR8309193	Shoot	23-day seedling	NA	Mock treatment	NA
		SAMN10538036	SRS4136445	SRR8309194	Shoot	23-day seedling	NA	10 μM PPZ treatment	NA
				SRR8309195	Shoot	23-day seedling	NA	10 μM PPZ treatment	NA
		SAMN10538035	SRS4136446	SRR8309196	Shoot	23-day seedling	NA	10 μM PPZ treatment	NA
				SRR8309197	Shoot	23-day seedling	NA	10 μM PPZ treatment	NA
		SAMN10538034	SRS4136447	SRR8309198	Shoot	23-day seedling	NA	10 μM PPZ treatment	NA
				SRR8309199	Shoot	23-day seedling	NA	10 μM PPZ treatment	NA
		SAMN10538033	SRS4136448	SRR8309200	Shoot	23-day seedling	NA	1 μM BL after PPZ pretreatment	NA
				SRR8309201	Shoot	23-day seedling	NA	1 μM BL after PPZ pretreatment	NA
		SAMN10538032	SRS4136449	SRR8309202	Shoot	23-day seedling	NA	1 μM BL after PPZ pretreatment	NA
				SRR8309203	Shoot	23-day seedling	NA	1 μM BL after PPZ pretreatment	NA
		SAMN10538031	SRS4136450	SRR8309204	Shoot	23-day seedling	NA	1 μM BL after PPZ pretreatment	NA
				SRR8309205	Shoot	23-day seedling	NA	1 μM BL after PPZ pretreatment	NA
		SAMN10537901	SRS4136433	SRR8309170	Root	23-day seedling	NA	Mock treatment	NA
				SRR8309171	Root	23-day seedling	NA	Mock treatment	NA
		SAMN10537900	SRS4136434	SRR8309172	Root	23-day seedling	NA	Mock treatment	NA
				SRR8309173	Root	23-day seedling	NA	Mock treatment	NA
		SAMN10537898	SRS4136435	SRR8309174	Root	23-day seedling	NA	Mock treatment	NA
				SRR8309175	Root	23-day seedling	NA	Mock treatment	NA
		SAMN10537897	SRS4136436	SRR8309176	Root	23-day seedling	NA	10 μM PPZ treatment	NA
				SRR8309177	Root	23-day seedling	NA	10 μM PPZ treatment	NA
		SAMN10537896	SRS4136437	SRR8309178	Root	23-day seedling	NA	10 μM PPZ treatment	NA
				SRR8309179	Root	23-day seedling	NA	10 μM PPZ treatment	NA
		SAMN10537894	SRS4136438	SRR8309180	Root	23-day seedling	NA	10 μM PPZ treatment	NA
				SRR8309181	Root	23-day seedling	NA	10 μM PPZ treatment	NA
		SAMN10537893	SRS4136439	SRR8309182	Root	23-day seedling	NA	1 μM BL after PPZ pretreatment	NA
				SRR8309183	Root	23-day seedling	NA	1 μM BL after PPZ pretreatment	NA
		SAMN10537892	SRS4136440	SRR8309184	Root	23-day seedling	NA	1 μM BL after PPZ pretreatment	NA
				SRR8309185	Root	23-day seedling	NA	1 μM BL after PPZ pretreatment	NA
		SAMN10537891	SRS4136441	SRR8309186	Root	23-day seedling	NA	1 μM BL after PPZ pretreatment	NA
				SRR8309187	Root	23-day seedling	NA	1 μM BL after PPZ pretreatment	NA
2019-12-13	PRJNA595601	SAMN13561061	SRX7368419	SRR10691685	rhizome lateral buds	early shoot	NA	NA	wild type	Nanjing Forestry University
		SAMN13561062	SRX7368420	SRR10691684	rhizome lateral buds	germination	NA	NA	wild type
2018-11-11	PRJNA505086	SAMN10413279	SRX5063924	SRR8245858	leaf	5-years	NA	NA	pachyloen	International Center of Bamboo and Ratton
		SAMN10413279	SRX5063923	SRR8245859	leaf	5-years	NA	NA	pachyloen
		SAMN10413279	SRX5063922	SRR8245860	leaf	5-years	NA	NA	pachyloen
		SAMN10412397	SRS4055172	SRR8203882	shoot	M12	NA	NA	Pubescens
		SAMN10412396	SRS4055171	SRR8203883	shoot	M11	NA	NA	Pubescens
		SAMN10412395	SRS4055170	SRR8203884	shoot	M10	NA	NA	Pubescens
		SAMN10412394	SRS4055169	SRR8203885	shoot	M9	NA	NA	Pubescens
		SAMN10412393	SRS4055168	SRR8203886	shoot	M4	NA	NA	Pubescens
		SAMN10412392	SRS4055167	SRR8203887	shoot	M3	NA	NA	Pubescens
		SAMN10412391	SRS4055182	SRR8203872	shoot	M2	NA	NA	Pubescens
		SAMN10412390	SRS4055181	SRR8203873	shoot	M1	NA	NA	Pubescens
		SAMN10412389	SRS4055178	SRR8203876	shoot	H12	NA	NA	pachyloen
		SAMN10412388	SRS4055177	SRR8203877	shoot	H11	NA	NA	pachyloen
		SAMN10412387	SRX5023260	SRR8203874	shoot	H10	NA	NA	pachyloen
		SAMN10412386	SRS4055179	SRR8203875	shoot	H9	NA	NA	pachyloen
		SAMN10412385	SRS4055174	SRR8203880	shoot	H4	NA	NA	pachyloen
		SAMN10412384	SRS4055173	SRR8203881	shoot	H3	NA	NA	pachyloen
		SAMN10412383	SRS4055176	SRR8203878	shoot	H2	NA	NA	pachyloen
		SAMN10412382	SRS4055175	SRR8203879	shoot	H1	NA	NA	pachyloen
2018-02-08	PRJNA433454	SAMN08493799	SRS3009292	SRR6794235	shoot	Basal internodes from five young shoots approximately one and half meters above ground height	NA	NA	shengyin bamboo	Chinese Academy of Forestry
		SAMN08493797	SRS3009293	SRR6794234	shoot	Middle internodes from five young shoots approximately one and half meters above ground height	NA	NA	shengyin bamboo
		SAMN08493795	SRS3009295	SRR6794233	shoot	Top internodes from five young shoots approximately one and half meters above ground height	NA	NA	shengyin bamboo
		SAMN08493671	SRS3009294	SRR6794232	shoot	Basal internodes from five young shoots approximately two and half meters above ground height	NA	NA	wild type
		SAMN08493666	SRS3009296	SRR6794231	shoot	Middle internodes from five young shoots approximately two and half meters above ground height	NA	NA	wild type
		SAMN08493662	SRS3009297	SRR6794230	shoot	Top internodes from five young shoots approximately two and half meters above ground height	NA	NA	wild type
2014-06-11	PRJNA252414	SAMN02837167	SRX567871	SRR1330252	Roots, shoots and flowers	NA	NA	NA	NA	Academia Sinica

## Sheet: S2
The table of statistics in transcriptome assembly process.
Run ID	Mapping ratio	Transcript counts	Transcript counts after filtering	Clean transcripts ratio
ERR105067	0.9194	44578	44197	0.991453
ERR105068	0.9357	45674	45350	0.992906
ERR105069	0.8547	44235	43872	0.991794
ERR105070	0.8911	41249	40884	0.991151
ERR105071	0.8702	33471	33167	0.990918
ERR105072	0.8718	41436	41135	0.992736
ERR105073	0.8585	33120	32818	0.990882
ERR105074	0.9305	37703	37493	0.99443
ERR105075	0.8577	39076	38876	0.994882
ERR105076	0.8868	38283	38027	0.993313
ERR105077	0.927	68608	68122	0.992916
ERR105078	0.9144	45275	44830	0.990171
SRR10691684	0.8906	32653	32320	0.989802
SRR10691685	0.8855	40266	39876	0.990314
SRR1185317	0.9141	56269	55987	0.994988
SRR1187864	0.9461	87556	87160	0.995477
SRR1330252	0.3275	-	-	-
SRR2035212	0.9551	61301	61028	0.995547
SRR2035263	0.9586	60993	60689	0.995016
SRR2035327	0.9595	67521	67197	0.995201
SRR3050072	0.9853	52865	52747	0.997768
SRR3056054	0.9872	53205	53072	0.9975
SRR3056056	0.9805	55869	55695	0.996886
SRR3521404	0.9513	99327	99075	0.997463
SRR3521411	0.9429	97914	97651	0.997314
SRR4046267	0.9749	53667	53372	0.994503
SRR4046273	0.9756	49891	49659	0.99535
SRR4046274	0.9776	47271	47040	0.995113
SRR4046275	0.9715	50987	50741	0.995175
SRR4046276	0.979	54371	54128	0.995531
SRR4046277	0.9795	56623	56409	0.996221
SRR4209871	0.967	31795	31758	0.998836
SRR4209872	0.88	30258	30217	0.998645
SRR4209873	0.968	25400	25293	0.995787
SRR4209874	0.9731	25899	25828	0.997259
SRR4209875	0.9813	30911	30874	0.998803
SRR4209876	0.7834	25497	25467	0.998823
SRR4209877	0.9839	30099	30060	0.998704
SRR4209878	0.975	29973	29931	0.998599
SRR4209879	0.9731	27362	27331	0.998867
SRR4209880	0.9758	25124	25086	0.998488
SRR4209881	0.9778	26616	26573	0.998384
SRR4209882	0.9856	27077	27039	0.998597
SRR4209883	0.9852	29572	29534	0.998715
SRR4209884	0.9676	27164	27094	0.997423
SRR4209885	0.9544	30533	30490	0.998592
SRR4209886	0.9643	31265	31222	0.998625
SRR4209887	0.9794	28983	28949	0.998827
SRR4209888	0.9643	26776	26720	0.997909
SRR4209889	0.975	29315	29271	0.998499
SRR4209890	0.9663	27544	27506	0.99862
SRR4450542	0.9271	55802	55494	0.99448
SRR4450543	0.925	56707	56405	0.994674
SRR4450544	0.9049	62764	62437	0.99479
SRR4450545	0.915	58721	58424	0.994942
SRR4450546	0.9307	54477	54176	0.994475
SRR4450547	0.9271	56955	56636	0.994399
SRR4450548	0.9332	62059	61716	0.994473
SRR4450549	0.935	53675	53369	0.994299
SRR4450550	0.9258	56814	56482	0.994156
SRR4450551	0.9332	57055	56736	0.994409
SRR5054402	0.9644	62368	62108	0.995831
SRR5054403	0.9654	62491	62203	0.995391
SRR5054404	0.9679	60386	60121	0.995612
SRR5054405	0.9582	72020	71722	0.995862
SRR5054406	0.9562	68093	67787	0.995506
SRR5054407	0.9346	58050	57778	0.995314
SRR5054408	0.9502	60297	60022	0.995439
SRR5054409	0.9535	59045	58776	0.995444
SRR5054410	0.9515	59926	59644	0.995294
SRR5091764	0.9324	51405	51332	0.99858
SRR5091765	0.9324	51763	51672	0.998242
SRR5091766	0.9691	58053	57969	0.998553
SRR5091767	0.9691	58373	58282	0.998441
SRR5091768	0.9686	52540	52471	0.998687
SRR5091769	0.9685	52631	52544	0.998347
SRR5091770	0.9645	56596	56463	0.99765
SRR5091771	0.9646	56901	56729	0.996977
SRR5091772	0.9553	52797	52670	0.997595
SRR5091773	0.9555	52772	52659	0.997859
SRR5091774	0.9735	56666	56593	0.998712
SRR5091775	0.9731	56931	56834	0.998296
SRR5091776	0.9726	55723	55641	0.998528
SRR5091777	0.9722	55945	55865	0.99857
SRR5091778	0.9573	58251	57994	0.995588
SRR5091779	0.9573	59189	59095	0.998412
SRR5091780	0.9665	62473	62420	0.999152
SRR5091781	0.9739	62016	61923	0.9985
SRR5091782	0.9691	50897	50798	0.998055
SRR5091783	0.9687	51196	51118	0.998476
SRR5091784	0.97	62602	62514	0.998594
SRR5091785	0.9701	62892	62816	0.998792
SRR5091786	0.9526	65235	65120	0.998237
SRR5091787	0.9521	65333	65221	0.998286
SRR5091788	0.9528	54402	54183	0.995974
SRR5091789	0.9523	54731	54499	0.995761
SRR5091790	0.9096	66338	66146	0.997106
SRR5091791	0.9089	66994	66805	0.997179
SRR5091792	0.965	64629	64390	0.996302
SRR5091793	0.9645	64988	64739	0.996169
SRR5091794	0.9641	62005	61857	0.997613
SRR5091795	0.9634	62471	62354	0.998127
SRR5091796	0.9679	60300	60158	0.997645
SRR5091797	0.9675	60638	60499	0.997708
SRR5091798	0.9718	58558	58458	0.998292
SRR5091799	0.9715	59303	59180	0.997926
SRR5091800	0.9634	64949	64882	0.998968
SRR5091801	0.9637	65244	65166	0.998804
SRR5091802	0.9748	56621	56559	0.998905
SRR5091803	0.9746	57133	57077	0.99902
SRR5091804	0.962	54352	54290	0.998859
SRR5091805	0.9621	54411	54345	0.998787
SRR5091806	0.9704	58265	58177	0.99849
SRR5091807	0.9705	58810	58735	0.998725
SRR5091808	0.95	51407	51251	0.996965
SRR5091809	0.9495	51629	51466	0.996843
SRR5091810	0.9642	56385	56305	0.998581
SRR5091811	0.9642	56814	56737	0.998645
SRR5091812	0.9572	57864	57786	0.998652
SRR5091813	0.9571	58070	57992	0.998657
SRR5091814	0.9743	56677	56591	0.998483
SRR5091815	0.9744	56976	56885	0.998403
SRR5710697	0.9688	57797	57539	0.995536
SRR5710698	0.9673	58942	58675	0.99547
SRR5710699	0.9673	64321	64030	0.995476
SRR5710700	0.9676	60832	60577	0.995808
SRR5710701	0.9695	55931	55662	0.995191
SRR5710702	0.9689	57920	57662	0.995546
SRR5803921	0.8948	76420	76173	0.996768
SRR6131113	0.9673	58572	58275	0.994929
SRR6131114	0.9693	57742	57467	0.995237
SRR6131115	0.9669	56242	55946	0.994737
SRR6131116	0.9709	54641	54343	0.994546
SRR6131117	0.9695	60682	60384	0.995089
SRR6131118	0.9719	58929	58635	0.995011
SRR6171235	0.8982	101674	101174	0.995082
SRR6171236	0.8954	100800	100298	0.99502
SRR6171237	0.8947	93113	92626	0.99477
SRR6171238	0.9056	92677	92132	0.994119
SRR6171239	0.9035	91159	90610	0.993978
SRR6171240	0.9033	90413	89890	0.994215
SRR6171241	0.9332	81498	81021	0.994147
SRR6171242	0.9318	79553	79087	0.994142
SRR6171243	0.9314	78568	78088	0.993891
SRR6171244	0.9277	69713	69271	0.99366
SRR6171245	0.9284	72518	72071	0.993836
SRR6171246	0.9278	71361	70915	0.99375
SRR6171247	0.9222	71703	71299	0.994366
SRR6171248	0.9223	71387	71000	0.994579
SRR6171249	0.9219	70996	70613	0.994605
SRR6171250	0.9237	72533	72134	0.994499
SRR6171251	0.924	74215	73808	0.994516
SRR6171252	0.9237	74406	74009	0.994664
SRR6171253	0.9097	74316	73899	0.994389
SRR6171254	0.9103	73928	73540	0.994752
SRR6171255	0.9093	73375	72974	0.994535
SRR6171256	0.9146	72548	72124	0.994156
SRR6171257	0.915	76703	76280	0.994485
SRR6171258	0.9142	77033	76611	0.994522
SRR6794230	0.9842	46420	46230	0.995907
SRR6794231	0.9816	43595	43337	0.994082
SRR6794232	0.9821	38328	38049	0.992721
SRR6794233	0.9794	48490	48231	0.994659
SRR6794234	0.9812	43933	43718	0.995106
SRR6794235	0.9837	37631	37384	0.993436
SRR8203872	0.8505	53299	53078	0.995854
SRR8203873	0.8954	56438	56200	0.995783
SRR8203874	0.8606	47238	47046	0.995935
SRR8203875	0.7536	40195	40097	0.997562
SRR8203876	0.8416	51263	51054	0.995923
SRR8203877	0.5567	-	-	-
SRR8203878	0.8106	53773	53552	0.99589
SRR8203879	0.8049	57367	57134	0.995938
SRR8203880	0.8411	41454	41274	0.995658
SRR8203881	0.8458	45080	44919	0.996429
SRR8203882	0.8204	50949	50747	0.996035
SRR8203883	0.816	36795	36693	0.997228
SRR8203884	0.8512	47251	47033	0.995386
SRR8203885	0.7676	39024	38910	0.997079
SRR8203886	0.934	28733	28546	0.993492
SRR8203887	0.8442	58884	58644	0.995924
SRR8245858	0.7211	1749117	1671411	0.955574
SRR8245859	0.7954	167450	167272	0.998937
SRR8245860	0.8885	89561	89359	0.997745
SRR8309170	0.9529	50655	50395	0.994867
SRR8309171	0.9509	49168	48890	0.994346
SRR8309172	0.967	59062	58813	0.995784
SRR8309173	0.9669	58491	58272	0.996256
SRR8309174	0.9694	52363	52159	0.996104
SRR8309175	0.9689	51309	51101	0.995946
SRR8309176	0.9681	59645	59384	0.995624
SRR8309177	0.968	58514	58244	0.995386
SRR8309178	0.9672	60378	60128	0.995859
SRR8309179	0.9669	59148	58880	0.995469
SRR8309180	0.9687	65379	65102	0.995763
SRR8309181	0.9677	64264	63989	0.995721
SRR8309182	0.9711	55792	55561	0.99586
SRR8309183	0.9699	54528	54287	0.99558
SRR8309184	0.9662	51641	51391	0.995159
SRR8309185	0.9659	50629	50365	0.994786
SRR8309186	0.9711	55020	54784	0.995711
SRR8309187	0.9699	53531	53297	0.995629
SRR8309188	0.9672	55430	55183	0.995544
SRR8309189	0.9666	54438	54200	0.995628
SRR8309190	0.9669	56092	55845	0.995597
SRR8309191	0.9668	55027	54808	0.99602
SRR8309192	0.9709	54484	54246	0.995632
SRR8309193	0.9706	53238	52993	0.995398
SRR8309194	0.9674	51494	51247	0.995203
SRR8309195	0.9675	50604	50356	0.995099
SRR8309196	0.9695	58930	58693	0.995978
SRR8309197	0.969	57901	57660	0.995838
SRR8309198	0.9692	59232	58960	0.995408
SRR8309199	0.9681	58204	57919	0.995103
SRR8309200	0.97	56465	56231	0.995856
SRR8309201	0.9687	55360	55114	0.995556
SRR8309202	0.9678	58097	57849	0.995731
SRR8309203	0.9673	56982	56745	0.995841
SRR8309204	0.9686	61689	61420	0.995639
SRR8309205	0.9677	60489	60212	0.995421
SRR9218100	0.9575	57966	57803	0.997188
SRR9218101	0.957	49207	49067	0.997155
SRR9218102	0.9556	47759	47575	0.996147
SRR9218103	0.9549	50598	50438	0.996838
SRR9218104	0.9561	51506	51347	0.996913
SRR9218105	0.9596	52501	52353	0.997181
SRR9218106	0.9579	52901	52747	0.997089
SRR9218107	0.9568	53139	53002	0.997422
SRR9218108	0.9572	56626	56450	0.996892
SRR945765	0.9727	57356	57134	0.996129
SRR961047	0.9713	83194	82813	0.99542

## Sheet: S3
The table of samples used in tissue specific value calling
Run ID	Tissue	Stage/location	Treatment	cultivar
SRR10691684	rhizome lateral buds	germination	NA	wild type
SRR10691685	rhizome lateral buds	early Shoot	NA	wild type
SRR2035212	leaves	One year	NA	NA
SRR2035263	leaves	One year	NA	NA
SRR2035327	leaves	One year	NA	NA
SRR3050072	Shoot	NA	NA	moso bamboo
SRR3056054	Shoot	NA	NA	Longlin
SRR3056056	Shoot	NA	NA	Xiaomaozhu
SRR4046267	Shoot	NA	NA	wildtype
SRR4046273	Shoot	NA	NA	wildtype
SRR4046274	Shoot	NA	NA	wildtype
SRR4046275	Shoot	NA	NA	wildtype
SRR4046276	Shoot	NA	NA	wildtype
SRR4046277	Shoot	NA	NA	wildtype
SRR4209871	Shoot apical meristem	NA	NA	wildtype
SRR4209872	Shoot apical meristem	NA	NA	wildtype
SRR4209873	basal mature internode	NA	NA	wildtype
SRR4209874	basal mature internode	NA	NA	wildtype
SRR4209875	young node	NA	NA	wildtype
SRR4209876	young node	NA	NA	wildtype
SRR4209877	young node	NA	NA	wildtype
SRR4209878	young node	NA	NA	wildtype
SRR4209879	mature node region	NA	NA	wildtype
SRR4209880	mature node region	NA	NA	wildtype
SRR4209881	mature node region	NA	NA	wildtype
SRR4209882	mature node region	NA	NA	wildtype
SRR4209883	Shoot apical meristem	NA	NA	wildtype
SRR4209884	Shoot apical meristem	NA	NA	wildtype
SRR4209885	young internode	NA	NA	wildtype
SRR4209886	young internode	NA	NA	wildtype
SRR4209887	young internode	NA	NA	wildtype
SRR4209888	young internode	NA	NA	wildtype
SRR4209889	basal mature internode	NA	NA	wildtype
SRR4209890	basal mature internode	NA	NA	wildtype
SRR5054402	Leptomorph rhizome tip	NA	NA	NA
SRR5054403	Leptomorph rhizome tip	NA	NA	NA
SRR5054404	Leptomorph rhizome tip	NA	NA	NA
SRR5054405	New Shoot tip	NA	NA	NA
SRR5054406	New Shoot tip	NA	NA	NA
SRR5054407	New Shoot tip	NA	NA	NA
SRR5054408	Bud	NA	NA	NA
SRR5054409	Bud	NA	NA	NA
SRR5054410	Bud	NA	NA	NA
SRR5710697	root	One-month-old seedlings	Mock control	NA
SRR5710698	root	One-month-old seedlings	Mock control	NA
SRR5710699	root	One-month-old seedlings	Mock control	NA
SRR5710700	root	One-month-old seedlings	5μM NAA for 4 hrs with 1-hr interval	NA
SRR5710701	root	One-month-old seedlings	5μM NAA for 4 hrs with 1-hr interval	NA
SRR5710702	root	One-month-old seedlings	5μM NAA for 4 hrs with 1-hr interval	NA
SRR5803921	Shoot	Fast growing	NA	Pubescens
SRR6131113	root	One-month-old seedlings	Mock	NA
SRR6131114	root	One-month-old seedlings	Mock	NA
SRR6131115	root	One-month-old seedlings	Mock	NA
SRR6131116	root	One-month-old seedlings	Gibberellin	NA
SRR6131117	root	One-month-old seedlings	Gibberellin	NA
SRR6131118	root	One-month-old seedlings	Gibberellin	NA
SRR6171235	Shoots	0.2 m	NA	NA
SRR6171236	Shoots	0.2 m	NA	NA
SRR6171237	Shoots	0.2 m	NA	NA
SRR6171238	Shoots	0.5 m	NA	NA
SRR6171239	Shoots	0.5 m	NA	NA
SRR6171240	Shoots	0.5 m	NA	NA
SRR6171241	Shoots	1 m	NA	NA
SRR6171242	Shoots	1 m	NA	NA
SRR6171243	Shoots	1 m	NA	NA
SRR6171244	Shoots	2 m	NA	NA
SRR6171245	Shoots	2 m	NA	NA
SRR6171246	Shoots	2 m	NA	NA
SRR6171247	Shoots	3 m	NA	NA
SRR6171248	Shoots	3 m	NA	NA
SRR6171249	Shoots	3 m	NA	NA
SRR6171250	Shoots	5 m	NA	NA
SRR6171251	Shoots	5 m	NA	NA
SRR6171252	Shoots	5 m	NA	NA
SRR6171253	Shoots	6 m	NA	NA
SRR6171254	Shoots	6 m	NA	NA
SRR6171255	Shoots	6 m	NA	NA
SRR6171256	Shoots	7 m	NA	NA
SRR6171257	Shoots	7 m	NA	NA
SRR6171258	Shoots	7 m	NA	NA
SRR6794230	Shoot	Top internodes from five young Shoots approximately two and half meters above ground height	NA	wild type
SRR6794231	Shoot	Middle internodes from five young Shoots approximately two and half meters above ground height	NA	wild type
SRR6794232	Shoot	Basal internodes from five young Shoots approximately two and half meters above ground height	NA	wild type
SRR6794233	Shoot	Top internodes from five young Shoots approximately one and half meters above ground height	NA	shengyin bamboo
SRR6794234	Shoot	Middle internodes from five young Shoots approximately one and half meters above ground height	NA	shengyin bamboo
SRR6794235	Shoot	Basal internodes from five young Shoots approximately one and half meters above ground height	NA	shengyin bamboo
SRR8203872	Shoot	M2	NA	Pubescens
SRR8203873	Shoot	M1	NA	Pubescens
SRR8203874	Shoot	H10	NA	pachyloen
SRR8203875	Shoot	H9	NA	pachyloen
SRR8203876	Shoot	H12	NA	pachyloen
SRR8203877	Shoot	H11	NA	pachyloen
SRR8203878	Shoot	H2	NA	pachyloen
SRR8203879	Shoot	H1	NA	pachyloen
SRR8203880	Shoot	H4	NA	pachyloen
SRR8203881	Shoot	H3	NA	pachyloen
SRR8203882	Shoot	M12	NA	Pubescens
SRR8203883	Shoot	M11	NA	Pubescens
SRR8203884	Shoot	M10	NA	Pubescens
SRR8203885	Shoot	M9	NA	Pubescens
SRR8203886	Shoot	M4	NA	Pubescens
SRR8203887	Shoot	M3	NA	Pubescens
SRR8309170	Root	23-day seedling	Mock treatment	NA
SRR8309171	Root	23-day seedling	Mock treatment	NA
SRR8309172	Root	23-day seedling	Mock treatment	NA
SRR8309173	Root	23-day seedling	Mock treatment	NA
SRR8309174	Root	23-day seedling	Mock treatment	NA
SRR8309175	Root	23-day seedling	Mock treatment	NA
SRR8309176	Root	23-day seedling	10 μM PPZ treatment	NA
SRR8309177	Root	23-day seedling	10 μM PPZ treatment	NA
SRR8309178	Root	23-day seedling	10 μM PPZ treatment	NA
SRR8309179	Root	23-day seedling	10 μM PPZ treatment	NA
SRR8309180	Root	23-day seedling	10 μM PPZ treatment	NA
SRR8309181	Root	23-day seedling	10 μM PPZ treatment	NA
SRR8309182	Root	23-day seedling	1 μM BL after PPZ pretreatment	NA
SRR8309183	Root	23-day seedling	1 μM BL after PPZ pretreatment	NA
SRR8309184	Root	23-day seedling	1 μM BL after PPZ pretreatment	NA
SRR8309185	Root	23-day seedling	1 μM BL after PPZ pretreatment	NA
SRR8309186	Root	23-day seedling	1 μM BL after PPZ pretreatment	NA
SRR8309187	Root	23-day seedling	1 μM BL after PPZ pretreatment	NA
SRR8309188	Shoot	23-day seedling	Mock treatment	NA
SRR8309189	Shoot	23-day seedling	Mock treatment	NA
SRR8309190	Shoot	23-day seedling	Mock treatment	NA
SRR8309191	Shoot	23-day seedling	Mock treatment	NA
SRR8309192	Shoot	23-day seedling	Mock treatment	NA
SRR8309193	Shoot	23-day seedling	Mock treatment	NA
SRR8309194	Shoot	23-day seedling	10 μM PPZ treatment	NA
SRR8309195	Shoot	23-day seedling	10 μM PPZ treatment	NA
SRR8309196	Shoot	23-day seedling	10 μM PPZ treatment	NA
SRR8309197	Shoot	23-day seedling	10 μM PPZ treatment	NA
SRR8309198	Shoot	23-day seedling	10 μM PPZ treatment	NA
SRR8309199	Shoot	23-day seedling	10 μM PPZ treatment	NA
SRR8309200	Shoot	23-day seedling	1 μM BL after PPZ pretreatment	NA
SRR8309201	Shoot	23-day seedling	1 μM BL after PPZ pretreatment	NA
SRR8309202	Shoot	23-day seedling	1 μM BL after PPZ pretreatment	NA
SRR8309203	Shoot	23-day seedling	1 μM BL after PPZ pretreatment	NA
SRR8309204	Shoot	23-day seedling	1 μM BL after PPZ pretreatment	NA
SRR8309205	Shoot	23-day seedling	1 μM BL after PPZ pretreatment	NA
SRR9218100	Internode	Start of division	NA	NA
SRR9218101	Internode	Rapid elongation	NA	NA
SRR9218102	Internode	Rapid elongation	NA	NA
SRR9218103	Internode	Rapid elongation	NA	NA
SRR9218104	Internode	Rapid division	NA	NA
SRR9218105	Internode	Rapid division	NA	NA
SRR9218106	Internode	Rapid division	NA	NA
SRR9218107	Internode	Start of division	NA	NA
SRR9218108	Internode	Start of division	NA	NA
SRR945765	Shoots	NA	NA	NA

## Sheet: S4
The top 30 biological process terms of lncRNA functional annotation
GO ID	LncRNA counts	Biological process
GO:0019684	449	photosynthesis, light reaction
GO:0006397	443	mRNA processing
GO:0008380	426	RNA splicing
GO:0000398	424	mRNA splicing, via spliceosome
GO:0000375	424	RNA splicing, via transesterification reactions
GO:0009657	398	plastid organization
GO:0006720	379	isoprenoid metabolic process
GO:0009767	375	photosynthetic electron transport chain
GO:0034470	372	ncRNA processing
GO:0010109	368	regulation of photosynthesis
GO:0007062	366	sister chromatid cohesion
GO:0015979	362	photosynthesis
GO:0006721	362	terpenoid metabolic process
GO:0000413	354	protein peptidyl-prolyl isomerization
GO:0009658	327	chloroplast organization
GO:0042546	322	cell wall biogenesis
GO:0008033	321	tRNA processing
GO:0006611	319	protein export from nucleus
GO:0071426	319	ribonucleoprotein complex export from nucleus
GO:0033306	315	phytol metabolic process
GO:0009834	315	plant-type secondary cell wall biogenesis
GO:0006405	315	RNA export from nucleus
GO:0016051	314	carbohydrate biosynthetic process
GO:0044264	313	cellular polysaccharide metabolic process
GO:0009832	310	plant-type cell wall biogenesis
GO:0006913	308	nucleocytoplasmic transport
GO:0000271	307	polysaccharide biosynthetic process
GO:0019432	307	triglyceride biosynthetic process
GO:0016122	303	xanthophyll metabolic process
GO:0044036	289	cell wall macromolecule metabolic process

## Sheet: S5
The table of SCW related lncRNA list
ID
TCONS_03264328
TCONS_03259324
TCONS_03123066
TCONS_03117359
TCONS_03082680
TCONS_03031089
TCONS_03020951
TCONS_02985624
TCONS_02907871
TCONS_02902680
TCONS_02882849
TCONS_02783820
TCONS_02757903
TCONS_02756224
TCONS_02747955
TCONS_02739705
TCONS_02730287
TCONS_02709928
TCONS_02699516
TCONS_02694026
TCONS_02691348
TCONS_02654792
TCONS_02654578
TCONS_02652734
TCONS_02649383
TCONS_02618846
TCONS_02589214
TCONS_02576941
TCONS_02574675
TCONS_02571866
TCONS_02571347
TCONS_02562407
TCONS_02517770
TCONS_02496740
TCONS_02496453
TCONS_02494810
TCONS_02457163
TCONS_02452997
TCONS_02445917
TCONS_02432105
TCONS_02432104
TCONS_02428592
TCONS_02409667
TCONS_02409297
TCONS_02409235
TCONS_02388713
TCONS_02313559
TCONS_02289482
TCONS_02261751
TCONS_02247086
TCONS_02244124
TCONS_02231295
TCONS_02230924
TCONS_02229446
TCONS_02221342
TCONS_02189290
TCONS_02180617
TCONS_02177992
TCONS_02175230
TCONS_02169058
TCONS_02156544
TCONS_02152868
TCONS_02144175
TCONS_02128238
TCONS_02125597
TCONS_02124557
TCONS_02121847
TCONS_02101259
TCONS_02097523
TCONS_02097265
TCONS_02091435
TCONS_02078565
TCONS_02078242
TCONS_02078069
TCONS_02071122
TCONS_02058563
TCONS_02042274
TCONS_02022804
TCONS_02015976
TCONS_01996862
TCONS_01972040
TCONS_01968803
TCONS_01938531
TCONS_01928717
TCONS_01925690
TCONS_01909654
TCONS_01897246
TCONS_01852817
TCONS_01852442
TCONS_01833981
TCONS_01833801
TCONS_01820454
TCONS_01800586
TCONS_01753468
TCONS_01738552
TCONS_01730325
TCONS_01728084
TCONS_01717874
TCONS_01716662
TCONS_01680957
TCONS_01642704
TCONS_01641640
TCONS_01641638
TCONS_01641637
TCONS_01639944
TCONS_01623968
TCONS_01621819
TCONS_01610263
TCONS_01609460
TCONS_01602232
TCONS_01589746
TCONS_01589741
TCONS_01580817
TCONS_01552867
TCONS_01552556
TCONS_01552337
TCONS_01552336
TCONS_01552297
TCONS_01542420
TCONS_01537259
TCONS_01536948
TCONS_01528251
TCONS_01527925
TCONS_01506879
TCONS_01492690
TCONS_01489347
TCONS_01481735
TCONS_01481045
TCONS_01481017
TCONS_01470458
TCONS_01451608
TCONS_01445810
TCONS_01437956
TCONS_01431733
TCONS_01402104
TCONS_01401981
TCONS_01401462
TCONS_01400166
TCONS_01399125
TCONS_01384180
TCONS_01383255
TCONS_01374943
TCONS_01370298
TCONS_01361435
TCONS_01351814
TCONS_01343840
TCONS_01334227
TCONS_01316366
TCONS_01315180
TCONS_01309721
TCONS_01305070
TCONS_01279854
TCONS_01278469
TCONS_01273139
TCONS_01269420
TCONS_01254504
TCONS_01231502
TCONS_01208715
TCONS_01208620
TCONS_01205183
TCONS_01205122
TCONS_01198342
TCONS_01198332
TCONS_01192700
TCONS_01170543
TCONS_01169597
TCONS_01158631
TCONS_01147703
TCONS_01146133
TCONS_01136211
TCONS_01120412
TCONS_01120160
TCONS_01092201
TCONS_01085672
TCONS_01057027
TCONS_01054531
TCONS_01043627
TCONS_01036272
TCONS_01025228
TCONS_01018107
TCONS_00987271
TCONS_00986498
TCONS_00982626
TCONS_00969631
TCONS_00930416
TCONS_00924702
TCONS_00921438
TCONS_00906249
TCONS_00884598
TCONS_00880741
TCONS_00876495
TCONS_00866921
TCONS_00831114
TCONS_00826053
TCONS_00817878
TCONS_00798748
TCONS_00783707
TCONS_00783492
TCONS_00775633
TCONS_00770545
TCONS_00755934
TCONS_00752623
TCONS_00751876
TCONS_00745688
TCONS_00731882
TCONS_00723924
TCONS_00709146
TCONS_00706943
TCONS_00688349
TCONS_00687397
TCONS_00687381
TCONS_00686680
TCONS_00686513
TCONS_00686027
TCONS_00685897
TCONS_00685721
TCONS_00669345
TCONS_00668448
TCONS_00662372
TCONS_00661833
TCONS_00649646
TCONS_00643766
TCONS_00642868
TCONS_00621700
TCONS_00612458
TCONS_00606692
TCONS_00602656
TCONS_00593085
TCONS_00584644
TCONS_00584213
TCONS_00584211
TCONS_00574504
TCONS_00549155
TCONS_00543619
TCONS_00542236
TCONS_00535204
TCONS_00535034
TCONS_00534984
TCONS_00498710
TCONS_00478318
TCONS_00470680
TCONS_00468127
TCONS_00444226
TCONS_00443877
TCONS_00438281
TCONS_00422067
TCONS_00421447
TCONS_00374905
TCONS_00374081
TCONS_00373040
TCONS_00369062
TCONS_00360684
TCONS_00351160
TCONS_00340844
TCONS_00339217
TCONS_00320994
TCONS_00310912
TCONS_00290437
TCONS_00284117
TCONS_00283771
TCONS_00276972
TCONS_00276971
TCONS_00276725
TCONS_00272990
TCONS_00241556
TCONS_00224503
TCONS_00214622
TCONS_00212866
TCONS_00206091
TCONS_00200487
TCONS_00198962
TCONS_00194703
TCONS_00190393
TCONS_00182186
TCONS_00168086
TCONS_00165197
TCONS_00138898
TCONS_00128596
TCONS_00124557
TCONS_00124084
TCONS_00121920
TCONS_00105337
TCONS_00100908
TCONS_00096867
TCONS_00069216
TCONS_00051544
TCONS_00033761
TCONS_00030311
TCONS_00028718
TCONS_00022692
TCONS_00019726
TCONS_00019725
TCONS_00017984
TCONS_00009375
TCONS_00006101
bphyst036l18.path1
bphyst023l15.path1
bphyst019d21.path1
bphyst002j08.path1
bphyst002b20.path1
bphylf052e21.path1
bphylf029g05.path1
bphyem204p02.path1
bphyem106k12.path1
bphyem002n14.path1
bamboo_9556.path1
bamboo_9142.path1
bamboo_5608.path1
bamboo_43885.path1
bamboo_43767.path1
bamboo_42645.path1
bamboo_42123.path1
bamboo_29214.path1
bamboo_15422.path1
bamboo_14851.path1

## Sheet: S6
The table of tissue specific analysis results of 44 SCW-related lncRNA
lncRNA ID	Tau	Max Tsi	SRA ID	Tissue
TCONS_03259324	0.9622	0.1526	SRR6171258	Shoots
TCONS_03123066	0.9645	0.1609	SRR6171258	Shoots
TCONS_03031089	0.9664	0.0732	SRR6171256	Shoots
TCONS_03020951	0.9885	0.3711	SRR8203886	Shoot
TCONS_02902680	0.9631	0.1557	SRR6794235	Shoot
TCONS_02783820	0.9808	0.0786	SRR6171256	Shoots
TCONS_02730287	0.9642	0.1595	SRR9218102	Internode
TCONS_02654792	0.9517	0.1234	SRR6171252	Shoots
TCONS_02576941	0.9799	0.2527	SRR8203886	Shoot
TCONS_02571347	0.9939	0.5293	SRR8203886	Shoot
TCONS_02409667	0.959	0.1423	SRR6794232	Shoot
TCONS_02409235	0.9636	0.1574	SRR6794235	Shoot
TCONS_02230924	0.9578	0.1388	SRR6171254	Shoots
TCONS_02078565	0.9536	0.1279	SRR6171257	Shoots
TCONS_01800586	0.9898	0.4004	SRR8203886	Shoot
TCONS_01730325	0.9988	0.8481	SRR8203886	Shoot
TCONS_01728084	0.9976	0.7395	SRR8203886	Shoot
TCONS_01680957	0.9839	0.2976	SRR8203886	Shoot
TCONS_01580817	0.9603	0.1464	SRR6171253	Shoots
TCONS_01400166	0.9891	0.3851	SRR8203886	Shoot
TCONS_01315180	0.9692	0.1809	SRR6171251	Shoots
TCONS_01309721	0.9643	0.1602	SRR8203886	Shoot
TCONS_01269420	0.9537	0.1282	SRR6171255	Shoots
TCONS_01208715	0.9851	0.3136	SRR8203886	Shoot
TCONS_01208620	0.9756	0.2177	SRR8203886	Shoot
TCONS_01146133	0.9621	0.1521	SRR6171253	Shoots
TCONS_01120412	0.9595	0.1438	SRR6171253	Shoots
TCONS_00987271	0.9599	0.145	SRR6171249	Shoots
TCONS_00921438	0.9571	0.1369	SRR6794232	Shoot
TCONS_00884598	0.9549	0.1311	SRR8309184	Root
TCONS_00709146	0.9855	0.3198	SRR8203886	Shoot
TCONS_00686680	0.961	0.1485	SRR6171250	Shoots
TCONS_00686513	0.9574	0.1377	SRR6171248	Shoots
TCONS_00686027	0.9597	0.1445	SRR6171255	Shoots
TCONS_00668448	0.997	0.6916	SRR8203886	Shoot
TCONS_00643766	0.9578	0.1389	SRR8203886	Shoot
TCONS_00543619	0.9512	0.1223	SRR6171258	Shoots
TCONS_00498710	0.9957	0.6132	SRR8203886	Shoot
TCONS_00374081	0.9597	0.0923	SRR6171258	Shoots
TCONS_00340844	0.9983	0.7974	SRR8203886	Shoot
TCONS_00276971	0.959	0.1424	SRR6171251	Shoots
TCONS_00096867	0.9698	0.1841	SRR8309183	Root
bphyem204p02.path1	0.9899	0.4019	SRR8203886	Shoot
bamboo_29214.path1	0.9634	0.1568	SRR6171257	Shoots

## Sheet: S7
The lignin related genes in lncRNA-mRNA co-expression network
Genes	Orthologous genes in rice or Arabidopsis Thaliana	e-value	Decriptions
PH02Gene05119	AT1G65060.1	0	4-coumarate:CoA ligase 3 (4CL3)	4-coumarate:CoA ligase 3	encodes an isoform of 4-coumarate:CoA ligase (4CL), which is involved in the last step of the general phenylpropanoid pathway. mRNA levels are not induced in response to wounding or to fungal infection by P. parasitica. mRNA is expressed in flowers, to a lesser degree in mature leaves and siliques and marginally in seedling roots and bolting stems of mature plants. The catalytic efficiency was in…	4-coumarate:CoA ligase 3 (4CL3); CONTAINS InterPro DOMAIN/s: AMP-binding, conserved site (InterPro:IPR020845), AMP-dependent synthetase/ligase (InterPro:IPR000873); BEST Arabidopsis thaliana protein match is: 4-coumarate:CoA ligase 2 (TAIR:AT3G21240.1); Has 85516 Blast hits to 77968 proteins in 3765 species: Archae - 1155; Bacteria - 54010; Metaz...
PH02Gene05119	AT3G21240.1	0	4-coumarate:CoA ligase 2 (4CL2)	4-coumarate:CoA ligase 2	encodes an isoform of 4-coumarate:CoA ligase (4CL), which is involved in the last step of the general phenylpropanoid pathway. The catalytic efficiency was in the following (descending) order: p-coumaric acid, caffeic acid, ferulic acid, 5-OH-ferulic acid and cinnamic acid. At4CL2 was unable to use sinapic acid as substrate.	4-coumarate:CoA ligase 2 (4CL2); CONTAINS InterPro DOMAIN/s: AMP-binding, conserved site (InterPro:IPR020845), AMP-dependent synthetase/ligase (InterPro:IPR000873); BEST Arabidopsis thaliana protein match is: 4-coumarate:CoA ligase 1 (TAIR:AT1G51680.1); Has 86092 Blast hits to 78635 proteins in 3758 species: Archae - 1209; Bacteria - 54193; Metazoa - 3597; Fungi - 4717; Plants - 2816; Viruses - 1…
PH02Gene05119	Os02t0177600-01	0	Os4CL3, Os4CL2, Os4CL, 4CL2, 4CL	4-coumarate:coenzyme A ligase 3, 4-hydroxycinnamate CoA ligase 2	4-coumarate:coenzyme A ligase, Lignin biosynthesis, Defense against wounding	4CL3	4-COUMARATE:COENZYME A LIGASE 3
PH02Gene05119	Os06t0656500-01	0	Os4CL4	4-coumarate:coenzyme A ligase 4	4-coumarate:coenzyme A ligase, Lignin biosynthesis, Defense against wounding	4CL4	4-COUMARATE:COENZYME A LIGASE 4
PH02Gene24418	AT1G51680.1	0	4-coumarate:CoA ligase 1 (4CL1)	4-coumarate:CoA ligase 1	encodes an isoform of 4-coumarate:CoA ligase (4CL), which is involved in the last step of the general phenylpropanoid pathway. In addition to 4-coumarate, it also converts ferulate. The catalytic efficiency was in the following (descending) order: p-coumaric acid, ferulic acid, caffeic acid and 5-OH-ferulic acid. At4CL1 was unable to use sinapic acid as substrate.	4-coumarate:CoA ligase 1 (4CL1); CONTAINS InterPro DOMAIN/s: AMP-binding, conserved site (InterPro:IPR020845), AMP-dependent synthetase/ligase (InterPro:IPR000873); BEST Arabidopsis thaliana protein match is: 4-coumarate:CoA ligase 2 (TAIR:AT3G21240.1); Has 83980 Blast hits to 76655 proteins in 3756 species: Archae - 1185; Bacteria - 53552; Metazoa - 3476; Fungi - 4550; Plants - 2810; Viruses - 1…
PH02Gene24418	Os02t0177600-01	0	Os4CL3, Os4CL2, Os4CL, 4CL2, 4CL	4-coumarate:coenzyme A ligase 3, 4-hydroxycinnamate CoA ligase 2	4-coumarate:coenzyme A ligase, Lignin biosynthesis, Defense against wounding	4CL3	4-COUMARATE:COENZYME A LIGASE 3
PH02Gene24418	Os06t0656500-01	0	Os4CL4	4-coumarate:coenzyme A ligase 4	4-coumarate:coenzyme A ligase, Lignin biosynthesis, Defense against wounding	4CL4	4-COUMARATE:COENZYME A LIGASE 4
PH02Gene29221	AT1G51680.1	0	4-coumarate:CoA ligase 1 (4CL1)	4-coumarate:CoA ligase 1	encodes an isoform of 4-coumarate:CoA ligase (4CL), which is involved in the last step of the general phenylpropanoid pathway. In addition to 4-coumarate, it also converts ferulate. The catalytic efficiency was in the following (descending) order: p-coumaric acid, ferulic acid, caffeic acid and 5-OH-ferulic acid. At4CL1 was unable to use sinapic acid as substrate.	4-coumarate:CoA ligase 1 (4CL1); CONTAINS InterPro DOMAIN/s: AMP-binding, conserved site (InterPro:IPR020845), AMP-dependent synthetase/ligase (InterPro:IPR000873); BEST Arabidopsis thaliana protein match is: 4-coumarate:CoA ligase 2 (TAIR:AT3G21240.1); Has 83980 Blast hits to 76655 proteins in 3756 species: Archae - 1185; Bacteria - 53552; Metazoa - 3476; Fungi - 4550; Plants - 2810; Viruses - 1…
PH02Gene29221	AT1G65060.1	0	4-coumarate:CoA ligase 3 (4CL3)	4-coumarate:CoA ligase 3	encodes an isoform of 4-coumarate:CoA ligase (4CL), which is involved in the last step of the general phenylpropanoid pathway. mRNA levels are not induced in response to wounding or to fungal infection by P. parasitica. mRNA is expressed in flowers, to a lesser degree in mature leaves and siliques and marginally in seedling roots and bolting stems of mature plants. The catalytic efficiency was in…	4-coumarate:CoA ligase 3 (4CL3); CONTAINS InterPro DOMAIN/s: AMP-binding, conserved site (InterPro:IPR020845), AMP-dependent synthetase/ligase (InterPro:IPR000873); BEST Arabidopsis thaliana protein match is: 4-coumarate:CoA ligase 2 (TAIR:AT3G21240.1); Has 85516 Blast hits to 77968 proteins in 3765 species: Archae - 1155; Bacteria - 54010; Meta...
PH02Gene29221	AT3G21240.1	0	4-coumarate:CoA ligase 2 (4CL2)	4-coumarate:CoA ligase 2	encodes an isoform of 4-coumarate:CoA ligase (4CL), which is involved in the last step of the general phenylpropanoid pathway. The catalytic efficiency was in the following (descending) order: p-coumaric acid, caffeic acid, ferulic acid, 5-OH-ferulic acid and cinnamic acid. At4CL2 was unable to use sinapic acid as substrate.	4-coumarate:CoA ligase 2 (4CL2); CONTAINS InterPro DOMAIN/s: AMP-binding, conserved site (InterPro:IPR020845), AMP-dependent synthetase/ligase (InterPro:IPR000873); BEST Arabidopsis thaliana protein match is: 4-coumarate:CoA ligase 1 (TAIR:AT1G51680.1); Has 86092 Blast hits to 78635 proteins in 3758 species: Archae - 1209; Bacteria - 54193; Metazoa - 3597; Fungi - 4717; Plants - 2816; Viruses - 1…
PH02Gene29221	Os02t0177600-01	0	Os4CL3, Os4CL2, Os4CL, 4CL2, 4CL	4-coumarate:coenzyme A ligase 3, 4-hydroxycinnamate CoA ligase 2	4-coumarate:coenzyme A ligase, Lignin biosynthesis, Defense against wounding	4CL3	4-COUMARATE:COENZYME A LIGASE 3
PH02Gene38259	AT1G51680.1	0	4-coumarate:CoA ligase 1 (4CL1)	4-coumarate:CoA ligase 1	encodes an isoform of 4-coumarate:CoA ligase (4CL), which is involved in the last step of the general phenylpropanoid pathway. In addition to 4-coumarate, it also converts ferulate. The catalytic efficiency was in the following (descending) order: p-coumaric acid, ferulic acid, caffeic acid and 5-OH-ferulic acid. At4CL1 was unable to use sinapic acid as substrate.	4-coumarate:CoA ligase 1 (4CL1); CONTAINS InterPro DOMAIN/s: AMP-binding, conserved site (InterPro:IPR020845), AMP-dependent synthetase/ligase (InterPro:IPR000873); BEST Arabidopsis thaliana protein match is: 4-coumarate:CoA ligase 2 (TAIR:AT3G21240.1); Has 83980 Blast hits to 76655 proteins in 3756 species: Archae - 1185; Bacteria - 53552; Metazoa - 3476; Fungi - 4550; Plants - 2810; Viruses - 1…
PH02Gene38259	AT3G21240.1	0	4-coumarate:CoA ligase 2 (4CL2)	4-coumarate:CoA ligase 2	encodes an isoform of 4-coumarate:CoA ligase (4CL), which is involved in the last step of the general phenylpropanoid pathway. The catalytic efficiency was in the following (descending) order: p-coumaric acid, caffeic acid, ferulic acid, 5-OH-ferulic acid and cinnamic acid. At4CL2 was unable to use sinapic acid as substrate.	4-coumarate:CoA ligase 2 (4CL2); CONTAINS InterPro DOMAIN/s: AMP-binding, conserved site (InterPro:IPR020845), AMP-dependent synthetase/ligase (InterPro:IPR000873); BEST Arabidopsis thaliana protein match is: 4-coumarate:CoA ligase 1 (TAIR:AT1G51680.1); Has 86092 Blast hits to 78635 proteins in 3758 species: Archae - 1209; Bacteria - 54193; Metazoa - 3597; Fungi - 4717; Plants - 2816; Viruses - 1…
PH02Gene38259	Os06t0656500-01	0	Os4CL4	4-coumarate:coenzyme A ligase 4	4-coumarate:coenzyme A ligase, Lignin biosynthesis, Defense against wounding	4CL4	4-COUMARATE:COENZYME A LIGASE 4
PH02Gene38259	Os08t0245200-01	0	Os4CL1, 4-CL, 4-CL. 1	4-coumarate:coenzyme A ligase 1, 4-coumarate-CoA ligase	4-coumarate:coenzyme A ligase, Lignin biosynthesis	4CL1	4-COUMARATE:COENZYME A LIGASE 1
PH02Gene08081	Os08t0498400-01	3.97e-131	ROMT-17, ROMT17, CCoAOMT1	caffeoyl CoA O-methyltransferase 1, Caffeoyl-CoA O-methyltransferase 2	Similar to Caffeoyl-CoA 3-O-methyltransferase (Fragment).
PH02Gene04932	AT3G16920.1	3.52e-145	chitinase-like protein 2 (CTL2)	chitinase-like protein 2	Encodes a chitinase-like protein expressed predominantly in stems. Mutants accumulate ligning in etiolated hypocotyls.	chitinase-like protein 2 (CTL2); FUNCTIONS IN: chitinase activity; INVOLVED IN: lignin biosynthetic process; EXPRESSED IN: 19 plant structures; EXPRESSED DURING: 4 anthesis, LP.10 ten leaves visible, C globular stage, petal differentiation and expansion stage, LP.12 twelve leaves visible; CONTAINS InterPro DOMAIN/s: Glycoside hydrolase, family 19 (InterPro:IPR016283), Glycoside hydrolase, family …
PH02Gene04718	AT2G30490.1	0	cinnamate-4-hydroxylase (C4H)	cinnamate-4-hydroxylase	Encodes a cinnamate-4-hydroxylase. Mutations in this gene impact phenylpropanoid metabolism, growth and development.	cinnamate-4-hydroxylase (C4H); FUNCTIONS IN: trans-cinnamate 4-monooxygenase activity; INVOLVED IN: in 9 processes; LOCATED IN: endoplasmic reticulum, plasma membrane, membrane, plant-type cell wall; EXPRESSED IN: 25 plant structures; EXPRESSED DURING: 14 growth stages; CONTAINS InterPro DOMAIN/s: Cytochrome P450 (InterPro:IPR001128), Cytochrome P450, E-class, group I (InterPro:IPR002401), Cytoch…
PH02Gene04718	Os02t0467000-00	0	OsC4H	cytochrome P450, CINNAMATE-4-HYDROXYLASE	Similar to trans-cinnamate 4-monooxygenase.
PH02Gene04718	Os02t0467600-01	0	C4H1, OsC4H1, OsC4H, C4H	cinnamate 4-hydroxylase 1	Similar to Cinnamate 4-hydroxylase CYP73.
PH02Gene04718	Os05t0320700-02	0	C4H2, OsC4H, OsC4HL, C4H, OsC4H2	cinnamate 4-hydroxylase 2, C4H-like gene, Cinnamate-4-Hydroxylase like gene	Similar to Cytochrome P450.
PH02Gene02912	AT1G15950.2	8.43e-161	cinnamoyl coa reductase 1 (CCR1)	cinnamoyl coa reductase 1	Encodes a cinnamoyl CoA reductase. Involved in lignin biosynthesis.	cinnamoyl coa reductase 1 (CCR1); CONTAINS InterPro DOMAIN/s: NAD-dependent epimerase/dehydratase (InterPro:IPR001509), NAD(P)-binding domain (InterPro:IPR016040); BEST Arabidopsis thaliana protein match is: cinnamoyl coa reductase (TAIR:AT1G80820.1); Has 11995 Blast hits to 11983 proteins in 1896 species: Archae - 218; Bacteria - 5371; Metazoa - 416; Fungi - 931; Plants - 2539; Viruses - 54; Oth…
PH02Gene07244	AT1G15950.1	4.91e-169	cinnamoyl coa reductase 1 (CCR1)	cinnamoyl coa reductase 1	Encodes a cinnamoyl CoA reductase. Involved in lignin biosynthesis.	cinnamoyl coa reductase 1 (CCR1); CONTAINS InterPro DOMAIN/s: NAD-dependent epimerase/dehydratase (InterPro:IPR001509), NAD(P)-binding domain (InterPro:IPR016040); BEST Arabidopsis thaliana protein match is: cinnamoyl coa reductase (TAIR:AT1G80820.1); Has 12077 Blast hits to 12065 proteins in 1900 species: Archae - 220; Bacteria - 5385; Metazoa - 413; Fungi - 986; Plants - 2545; Viruses - 54; Oth…
PH02Gene07244	Os08t0441500-01	0	OS-CCR, OsCCR, CCR, OsCCR20, OsCCR14, CCR14	cinnamoyl-CoA reductase, cinnamoyl CoA reductase 20	Cinnamoyl-CoA reductase, Lignin formation	CCR20	CINNAMOYL-COA REDUCTASE 20
PH02Gene07244	Os09t0419200-01	0	OsCCR19	cinnamoyl CoA reductase 19	NAD(P)-binding domain containing protein.	CCR19	CINNAMOYL-COA REDUCTASE 19
PH02Gene22221	AT1G15950.1	7.31e-167	cinnamoyl coa reductase 1 (CCR1)	cinnamoyl coa reductase 1	Encodes a cinnamoyl CoA reductase. Involved in lignin biosynthesis.	cinnamoyl coa reductase 1 (CCR1); CONTAINS InterPro DOMAIN/s: NAD-dependent epimerase/dehydratase (InterPro:IPR001509), NAD(P)-binding domain (InterPro:IPR016040); BEST Arabidopsis thaliana protein match is: cinnamoyl coa reductase (TAIR:AT1G80820.1); Has 12077 Blast hits to 12065 proteins in 1900 species: Archae - 220; Bacteria - 5385; Metazoa - 413; Fungi - 986; Plants - 2545; Viruses - 54; Oth…
PH02Gene22221	AT1G80820.1	5.97e-158	cinnamoyl coa reductase (CCR2)	cinnamoyl coa reductase	Encodes an cinnamoyl CoA reductase isoform. Involved in lignin biosynthesis.	cinnamoyl coa reductase (CCR2); CONTAINS InterPro DOMAIN/s: NAD-dependent epimerase/dehydratase (InterPro:IPR001509), NAD(P)-binding domain (InterPro:IPR016040); BEST Arabidopsis thaliana protein match is: cinnamoyl coa reductase 1 (TAIR:AT1G15950.1); Has 10779 Blast hits to 10766 proteins in 1817 species: Archae - 140; Bacteria - 4512; Metazoa - 410; Fungi - 946; Plants - 2512; Viruses - 14; Oth…
PH02Gene22221	Os08t0441500-01	0	OS-CCR, OsCCR, CCR, OsCCR20, OsCCR14, CCR14	cinnamoyl-CoA reductase, cinnamoyl CoA reductase 20	Cinnamoyl-CoA reductase, Lignin formation	CCR20	CINNAMOYL-COA REDUCTASE 20
PH02Gene22221	Os09t0419200-01	0	OsCCR19	cinnamoyl CoA reductase 19	NAD(P)-binding domain containing protein.	CCR19	CINNAMOYL-COA REDUCTASE 19
PH02Gene31496	AT1G15950.1	4.96e-167	cinnamoyl coa reductase 1 (CCR1)	cinnamoyl coa reductase 1	Encodes a cinnamoyl CoA reductase. Involved in lignin biosynthesis.	cinnamoyl coa reductase 1 (CCR1); CONTAINS InterPro DOMAIN/s: NAD-dependent epimerase/dehydratase (InterPro:IPR001509), NAD(P)-binding domain (InterPro:IPR016040); BEST Arabidopsis thaliana protein match is: cinnamoyl coa reductase (TAIR:AT1G80820.1); Has 12077 Blast hits to 12065 proteins in 1900 species: Archae - 220; Bacteria - 5385; Metazoa - 413; Fungi - 986; Plants - 2545; Viruses - 54; Oth…
PH02Gene31496	AT1G80820.1	8.25e-160	cinnamoyl coa reductase (CCR2)	cinnamoyl coa reductase	Encodes an cinnamoyl CoA reductase isoform. Involved in lignin biosynthesis.	cinnamoyl coa reductase (CCR2); CONTAINS InterPro DOMAIN/s: NAD-dependent epimerase/dehydratase (InterPro:IPR001509), NAD(P)-binding domain (InterPro:IPR016040); BEST Arabidopsis thaliana protein match is: cinnamoyl coa reductase 1 (TAIR:AT1G15950.1); Has 10779 Blast hits to 10766 proteins in 1817 species: Archae - 140; Bacteria - 4512; Metazoa - 410; Fungi - 946; Plants - 2512; Viruses - 14; Oth…
PH02Gene31496	Os08t0441500-01	0	OS-CCR, OsCCR, CCR, OsCCR20, OsCCR14, CCR14	cinnamoyl-CoA reductase, cinnamoyl CoA reductase 20	Cinnamoyl-CoA reductase, Lignin formation	CCR20	CINNAMOYL-COA REDUCTASE 20
PH02Gene15860	Os01t0639200-01	0	Snl6, OsCCR2, CCR2	suppressor of BTH-induced, NH1-mediated lesion mimic 6, Cinnamoyl-CoA reductase 2	Cinnamoyl-CoA reductase-like gene family member, Defense response
PH02Gene15860	Os05t0578500-01	0	OsCCR23	Cinnamoyl-CoA reductase 23	NAD(P)-binding domain containing protein.	CCR23	CINNAMOYL-COA REDUCTASE 23
PH02Gene15860	Os10t0576900-01	2.33e-43	OsCCR3	Cinnamoyl-CoA reductase 3	NAD(P)-binding domain containing protein.	CCR3	CINNAMOYL-COA REDUCTASE 3
PH02Gene27733	Os01t0639200-01	0	Snl6, OsCCR2, CCR2	suppressor of BTH-induced, NH1-mediated lesion mimic 6, Cinnamoyl-CoA reductase 2	Cinnamoyl-CoA reductase-like gene family member, Defense response
PH02Gene27733	Os05t0578500-01	0	OsCCR23	Cinnamoyl-CoA reductase 23	NAD(P)-binding domain containing protein.	CCR23	CINNAMOYL-COA REDUCTASE 23
PH02Gene33536	AT1G33800.1	3.22e-98	Protein of unknown function (DUF579)	Protein of unknown function (DUF579)	Encodes a glucuronoxylan(GX)-speci&#64257;c 4-O-methyltransferase responsible for methylating GlcA residues in GX. Reduced methylation of GX ingxmt1-1 plants is correlated with altered lignin composition.	Protein of unknown function (DUF579); FUNCTIONS IN: molecular_function unknown; INVOLVED IN: biological_process unknown; LOCATED IN: endomembrane system; EXPRESSED IN: 20 plant structures; EXPRESSED DURING: 12 growth stages; CONTAINS InterPro DOMAIN/s: Protein of unknown function DUF579 (InterPro:IPR021148), Conserved hypothetical protein CHP01627 (InterPro:IPR006514); BEST Arabidopsis thaliana p…
PH02Gene22729	Os07t0129700-01	1.78e-121	OSH15, OsH15, OSKN3, Oskn3, HOS3, D6, d6, OSH15/Oskn3, HB253, H15, OsKNOX3, KNOX3	Oryza sativa homeobox15, Rice KNOX gene-15, Homeobox protein knotted-1-like 12, Homeobox protein OSH15, Homeobox protein HOS3, Homeobox protein knotted-1-like 3, KNOX PROTEIN 3, Oryza sativa Homeobox 15	KNOTTED-type homeodomain protein, KNOX protein, Shoot formation during embryogenesis, Control of seed shattering, Control of internode development, Repression of lignin biosynthesis	OSH15	HOMEOBOX 15
PH02Gene26620	AT5G48930.1	0	hydroxycinnamoyl-CoA shikimate/quinate hydroxycinnamoyl transferase (HCT)	hydroxycinnamoyl-CoA shikimate/quinate hydroxycinnamoyl transferase	At5g48930 has been shown to encode for the hydroxycinnamoyl-Coenzyme A shikimate/quinate hydroxycinnamoyltransferase (HCT) both synthesizing and catabolizing the hydroxycinnamoylesters (coumaroyl/caffeoyl shikimate and quinate) involved in the phenylpropanoid pathway. Influence on the accumulation of flavonoids which in turn inhibit auxin transport and reduce plant growth.	hydroxycinnamoyl-CoA shikimate/quinate hydroxycinnamoyl transferase (HCT); CONTAINS InterPro DOMAIN/s: Transferase (InterPro:IPR003480); BEST Arabidopsis thaliana protein match is: HXXXD-type acyl-transferase family protein (TAIR:AT5G57840.1); Has 1807 Blast hits to 1807 proteins in 277 species: Archae - 0; Bacteria - 0; Metazoa - 736; Fungi - 347; Plants - 385; Viruses - 0; Other Eukaryotes - 33…
PH02Gene26620	Os04t0500700-01	0	OsHCT1	Hydroxycinnamoyltransferase 1, hydroxycinnamoyl CoA:shikimate/quinate hydroxycinnamoyl transferase 1	Similar to Hydroxyanthranilate hydroxycinnamoyltransferase 3.	HCT1	HYDROXYCINNAMOYLTRANSFERASE 1
PH02Gene27858	AT5G48930.1	0	hydroxycinnamoyl-CoA shikimate/quinate hydroxycinnamoyl transferase (HCT)	hydroxycinnamoyl-CoA shikimate/quinate hydroxycinnamoyl transferase	At5g48930 has been shown to encode for the hydroxycinnamoyl-Coenzyme A shikimate/quinate hydroxycinnamoyltransferase (HCT) both synthesizing and catabolizing the hydroxycinnamoylesters (coumaroyl/caffeoyl shikimate and quinate) involved in the phenylpropanoid pathway. Influence on the accumulation of flavonoids which in turn inhibit auxin transport and reduce plant growth.	hydroxycinnamoyl-CoA shikimate/quinate hydroxycinnamoyl transferase (HCT); CONTAINS InterPro DOMAIN/s: Transferase (InterPro:IPR003480); BEST Arabidopsis thaliana protein match is: HXXXD-type acyl-transferase family protein (TAIR:AT5G57840.1); Has 1807 Blast hits to 1807 proteins in 277 species: Archae - 0; Bacteria - 0; Metazoa - 736; Fungi - 347; Plants - 385; Viruses - 0; Other Eukaryotes - 33…
PH02Gene27858	Os02t0611800-01	0	OsHCT2, HCT	Hydroxycinnamoyltransferase 2, hydroxycinnamoyl CoA:shikimate/quinate hydroxycinnamoyl transferase 2	Similar to Hydroxyanthranilate hydroxycinnamoyltransferase 3.	HCT2	HYDROXYCINNAMOYLTRANSFERASE 2
PH02Gene27858	Os04t0500700-01	0	OsHCT1	Hydroxycinnamoyltransferase 1, hydroxycinnamoyl CoA:shikimate/quinate hydroxycinnamoyl transferase 1	Similar to Hydroxyanthranilate hydroxycinnamoyltransferase 3.	HCT1	HYDROXYCINNAMOYLTRANSFERASE 1
PH02Gene07087	Os02t0611800-01	0	OsHCT2, HCT	Hydroxycinnamoyltransferase 2, hydroxycinnamoyl CoA:shikimate/quinate hydroxycinnamoyl transferase 2	Similar to Hydroxyanthranilate hydroxycinnamoyltransferase 3.	HCT2	HYDROXYCINNAMOYLTRANSFERASE 2
PH02Gene07087	Os04t0500700-01	0	OsHCT1	Hydroxycinnamoyltransferase 1, hydroxycinnamoyl CoA:shikimate/quinate hydroxycinnamoyl transferase 1	Similar to Hydroxyanthranilate hydroxycinnamoyltransferase 3.	HCT1	HYDROXYCINNAMOYLTRANSFERASE 1
PH02Gene12306	Os05t0458300-00	0	OsLAC13	laccase 13	Similar to L-ascorbate oxidase.	LAC13	LACCASE 13
PH02Gene15869	AT2G38080.1	0	IRREGULAR XYLEM 12 (IRX12)	Laccase/Diphenol oxidase family protein	LAC4 appears to have laccase activity based on enzyme assays performed using lac4 mutants. These mutants also have reduced levels of lignin. LAC4 is expressed in vascular bundles and fibers and likely contributes to lignin biosynthesis, and hence cell wall biosynthesis, there. lac4/irx12 mutants have a mild irregular xylem phenotype.	IRREGULAR XYLEM 12 (IRX12); FUNCTIONS IN: laccase activity; INVOLVED IN: secondary cell wall biogenesis; LOCATED IN: endomembrane system, apoplast; EXPRESSED IN: 24 plant structures; EXPRESSED DURING: 13 growth stages; CONTAINS InterPro DOMAIN/s: Multicopper oxidase, type 3 (InterPro:IPR011707), Laccase (InterPro:IPR017761), Multicopper oxidase, type 2 (InterPro:IPR011706), Cupredoxin (InterPro:I…
PH02Gene15869	AT5G01190.1	0	laccase 10 (LAC10)	laccase 10	putative laccase, a member of laccase family of genes (17 members in Arabidopsis).	laccase 10 (LAC10); FUNCTIONS IN: laccase activity; INVOLVED IN: oxidation reduction, lignin catabolic process; LOCATED IN: endomembrane system, apoplast; EXPRESSED IN: 9 plant structures; EXPRESSED DURING: petal differentiation and expansion stage; CONTAINS InterPro DOMAIN/s: Multicopper oxidase, type 3 (InterPro:IPR011707), Laccase (InterPro:IPR017761), Multicopper oxidase, type 2 (InterPro:IPR…
PH02Gene15869	AT5G03260.1	0	laccase 11 (LAC11)	laccase 11	putative laccase, a member of laccase family of genes (17 members in Arabidopsis).	laccase 11 (LAC11); FUNCTIONS IN: laccase activity; INVOLVED IN: oxidation reduction, lignin catabolic process; LOCATED IN: endomembrane system, apoplast; EXPRESSED IN: 24 plant structures; EXPRESSED DURING: 13 growth stages; CONTAINS InterPro DOMAIN/s: Multicopper oxidase, type 3 (InterPro:IPR011707), Laccase (InterPro:IPR017761), Multicopper oxidase, type 2 (InterPro:IPR011706), Cupredoxin (Int…
PH02Gene15869	Os01t0634500-00	0	OsLAC2	laccase 2	Similar to Laccase-2.	LAC2	LACCASE 2
PH02Gene20219	AT2G38080.1	0	IRREGULAR XYLEM 12 (IRX12)	Laccase/Diphenol oxidase family protein	LAC4 appears to have laccase activity based on enzyme assays performed using lac4 mutants. These mutants also have reduced levels of lignin. LAC4 is expressed in vascular bundles and fibers and likely contributes to lignin biosynthesis, and hence cell wall biosynthesis, there. lac4/irx12 mutants have a mild irregular xylem phenotype.	IRREGULAR XYLEM 12 (IRX12); FUNCTIONS IN: laccase activity; INVOLVED IN: secondary cell wall biogenesis; LOCATED IN: endomembrane system, apoplast; EXPRESSED IN: 24 plant structures; EXPRESSED DURING: 13 growth stages; CONTAINS InterPro DOMAIN/s: Multicopper oxidase, type 3 (InterPro:IPR011707), Laccase (InterPro:IPR017761), Multicopper oxidase, type 2 (InterPro:IPR011706), Cupredoxin (InterPro:I…
PH02Gene20219	AT5G01190.1	0	laccase 10 (LAC10)	laccase 10	putative laccase, a member of laccase family of genes (17 members in Arabidopsis).	laccase 10 (LAC10); FUNCTIONS IN: laccase activity; INVOLVED IN: oxidation reduction, lignin catabolic process; LOCATED IN: endomembrane system, apoplast; EXPRESSED IN: 9 plant structures; EXPRESSED DURING: petal differentiation and expansion stage; CONTAINS InterPro DOMAIN/s: Multicopper oxidase, type 3 (InterPro:IPR011707), Laccase (InterPro:IPR017761), Multicopper oxidase, type 2 (InterPro:IPR…
PH02Gene20219	AT5G58910.1	0	laccase 16 (LAC16)	laccase 16	putative laccase, a member of laccase family of genes (17 members in Arabidopsis).	laccase 16 (LAC16); FUNCTIONS IN: laccase activity; INVOLVED IN: oxidation reduction, lignin catabolic process; LOCATED IN: apoplast; EXPRESSED IN: hypocotyl, root; CONTAINS InterPro DOMAIN/s: Multicopper oxidase, type 3 (InterPro:IPR011707), Multicopper oxidase, type 2 (InterPro:IPR011706), Laccase (InterPro:IPR017761), Cupredoxin (InterPro:IPR008972), Multicopper oxidase, copper-binding site (I…
PH02Gene25892	AT2G38080.1	0	IRREGULAR XYLEM 12 (IRX12)	Laccase/Diphenol oxidase family protein	LAC4 appears to have laccase activity based on enzyme assays performed using lac4 mutants. These mutants also have reduced levels of lignin. LAC4 is expressed in vascular bundles and fibers and likely contributes to lignin biosynthesis, and hence cell wall biosynthesis, there. lac4/irx12 mutants have a mild irregular xylem phenotype.	IRREGULAR XYLEM 12 (IRX12); FUNCTIONS IN: laccase activity; INVOLVED IN: secondary cell wall biogenesis; LOCATED IN: endomembrane system, apoplast; EXPRESSED IN: 24 plant structures; EXPRESSED DURING: 13 growth stages; CONTAINS InterPro DOMAIN/s: Multicopper oxidase, type 3 (InterPro:IPR011707), Laccase (InterPro:IPR017761), Multicopper oxidase, type 2 (InterPro:IPR011706), Cupredoxin (InterPro:I…
PH02Gene25892	AT5G01190.1	0	laccase 10 (LAC10)	laccase 10	putative laccase, a member of laccase family of genes (17 members in Arabidopsis).	laccase 10 (LAC10); FUNCTIONS IN: laccase activity; INVOLVED IN: oxidation reduction, lignin catabolic process; LOCATED IN: endomembrane system, apoplast; EXPRESSED IN: 9 plant structures; EXPRESSED DURING: petal differentiation and expansion stage; CONTAINS InterPro DOMAIN/s: Multicopper oxidase, type 3 (InterPro:IPR011707), Laccase (InterPro:IPR017761), Multicopper oxidase, type 2 (InterPro:IPR…
PH02Gene25892	AT5G58910.1	0	laccase 16 (LAC16)	laccase 16	putative laccase, a member of laccase family of genes (17 members in Arabidopsis).	laccase 16 (LAC16); FUNCTIONS IN: laccase activity; INVOLVED IN: oxidation reduction, lignin catabolic process; LOCATED IN: apoplast; EXPRESSED IN: hypocotyl, root; CONTAINS InterPro DOMAIN/s: Multicopper oxidase, type 3 (InterPro:IPR011707), Multicopper oxidase, type 2 (InterPro:IPR011706), Laccase (InterPro:IPR017761), Cupredoxin (InterPro:IPR008972), Multicopper oxidase, copper-binding site (I…
PH02Gene25892	Os01t0634500-00	0	OsLAC2	laccase 2	Similar to Laccase-2.	LAC2	LACCASE 2
PH02Gene29308	Os07t0101000-00	0	OsLAC16	laccase 16	Cupredoxin domain containing protein.	LAC16	LACCASE 16
PH02Gene03780	Os03t0273200-01	0	Lac, OsLAC11, LAC10, OsLAC10	lactase, laccase 11, laccase-10	Similar to Laccase (EC 1.10.3.2).	LAC11	LACCASE 11
PH02Gene00196	Os03t0273200-01	0	Lac, OsLAC11, LAC10, OsLAC10	lactase, laccase 11, laccase-10	Similar to Laccase (EC 1.10.3.2).	LAC11	LACCASE 11
PH02Gene12987	AT1G52760.1	2.03e-154	lysophospholipase 2 (LysoPL2)/CSE	lysophospholipase 2	Encodes a lysophospholipase 2 (LysoPL2). Involved in tolerance to cadmium-induced oxidative stress. Binds Acyl-CoA-binding protein 2 (ACBP2).	lysophospholipase 2 (LysoPL2); BEST Arabidopsis thaliana protein match is: alpha/beta-Hydrolases superfamily protein (TAIR:AT1G11090.1); Has 2373 Blast hits to 2373 proteins in 808 species: Archae - 32; Bacteria - 1418; Metazoa - 106; Fungi - 99; Plants - 433; Viruses - 39; Other Eukaryotes - 246 (source: NCBI BLink).
PH02Gene12988	AT1G52760.1	3.47e-147	lysophospholipase 2 (LysoPL2)/CSE	lysophospholipase 2	Encodes a lysophospholipase 2 (LysoPL2). Involved in tolerance to cadmium-induced oxidative stress. Binds Acyl-CoA-binding protein 2 (ACBP2).	lysophospholipase 2 (LysoPL2); BEST Arabidopsis thaliana protein match is: alpha/beta-Hydrolases superfamily protein (TAIR:AT1G11090.1); Has 2373 Blast hits to 2373 proteins in 808 species: Archae - 32; Bacteria - 1418; Metazoa - 106; Fungi - 99; Plants - 433; Viruses - 39; Other Eukaryotes - 246 (source: NCBI BLink).
PH02Gene15860	AT5G14700.1	3.18e-113	NAD(P)-binding Rossmann-fold superfamily protein	NAD(P)-binding Rossmann-fold superfamily protein		NAD(P)-binding Rossmann-fold superfamily protein; FUNCTIONS IN: coenzyme binding, binding, cinnamoyl-CoA reductase activity, catalytic activity; INVOLVED IN: lignin biosynthetic process, cellular metabolic process, metabolic process; LOCATED IN: cellular_component unknown; EXPRESSED IN: 22 plant structures; EXPRESSED DURING: 13 growth stages; CONTAINS InterPro DOMAIN/s: NAD-dependent epimerase/de…
PH02Gene27733	AT2G23910.1	4.64e-58	NAD(P)-binding Rossmann-fold superfamily protein	NAD(P)-binding Rossmann-fold superfamily protein		NAD(P)-binding Rossmann-fold superfamily protein; FUNCTIONS IN: coenzyme binding, binding, cinnamoyl-CoA reductase activity, catalytic activity; INVOLVED IN: lignin biosynthetic process, response to karrikin; LOCATED IN: cellular_component unknown; EXPRESSED IN: 19 plant structures; EXPRESSED DURING: 13 growth stages; CONTAINS InterPro DOMAIN/s: NAD-dependent epimerase/dehydratase (InterPro:IPR00…
PH02Gene27733	AT4G30470.1	2.16e-55	NAD(P)-binding Rossmann-fold superfamily protein	NAD(P)-binding Rossmann-fold superfamily protein		NAD(P)-binding Rossmann-fold superfamily protein; FUNCTIONS IN: coenzyme binding, binding, cinnamoyl-CoA reductase activity, catalytic activity; INVOLVED IN: lignin biosynthetic process, cellular metabolic process, metabolic process; LOCATED IN: cellular_component unknown; EXPRESSED IN: 23 plant structures; EXPRESSED DURING: 13 growth stages; CONTAINS InterPro DOMAIN/s: NAD-dependent epimerase/de…
PH02Gene27733	AT5G14700.1	4.82e-107	NAD(P)-binding Rossmann-fold superfamily protein	NAD(P)-binding Rossmann-fold superfamily protein		NAD(P)-binding Rossmann-fold superfamily protein; FUNCTIONS IN: coenzyme binding, binding, cinnamoyl-CoA reductase activity, catalytic activity; INVOLVED IN: lignin biosynthetic process, cellular metabolic process, metabolic process; LOCATED IN: cellular_component unknown; EXPRESSED IN: 22 plant structures; EXPRESSED DURING: 13 growth stages; CONTAINS InterPro DOMAIN/s: NAD-dependent epimerase/de…
PH02Gene02770	AT1G33030.1	9.78e-105	O-methyltransferase family protein	O-methyltransferase family protein		O-methyltransferase family protein; CONTAINS InterPro DOMAIN/s: Winged helix-turn-helix transcription repressor DNA-binding (InterPro:IPR011991), Plant methyltransferase dimerisation (InterPro:IPR012967), O-methyltransferase, family 2 (InterPro:IPR001077), O-methyltransferase, COMT, eukaryota (InterPro:IPR016461); BEST Arabidopsis thaliana protein match is: O-methyltransferase 1 (TAIR:AT5G54160.1…
PH02Gene02770	AT1G77520.1	6.66e-103	O-methyltransferase family protein	O-methyltransferase family protein		O-methyltransferase family protein; CONTAINS InterPro DOMAIN/s: Winged helix-turn-helix transcription repressor DNA-binding (InterPro:IPR011991), Plant methyltransferase dimerisation (InterPro:IPR012967), O-methyltransferase, family 2 (InterPro:IPR001077), O-methyltransferase, COMT, eukaryota (InterPro:IPR016461); BEST Arabidopsis thaliana protein match is: O-methyltransferase family protein (TAI…
PH02Gene02770	AT5G54160.1	1.65e-167	O-methyltransferase 1 (OMT1)	O-methyltransferase 1	A caffeic acid/5-hydroxyferulic acid O-methyltransferase. Interacts with 14-4-3 proteins in yeast 2 hybrid assay. AtOMT1 (At5g54160) encodes a flavonol 3’-O-methyltransferase that is highly active towards quercetin and myricetin. The substrate specificity identifies the enzyme as flavonol 3’-methyltransferase which replaces the former annotation of the gene to encode a caffeic acid/5-hydroxyferul…	O-methyltransferase 1 (OMT1); FUNCTIONS IN: myricetin 3'-O-methyltransferase activity, quercetin 3-O-methyltransferase activity, caffeate O-methyltransferase activity; INVOLVED IN: lignin biosynthetic process, flavonol biosynthetic process; LOCATED IN: cytosol, nucleus, plasma membrane, cytoplasm; EXPRESSED IN: 23 plant structures; EXPRESSED DURING: 14 growth stages; CONTAINS InterPro DOMAIN/s: W…
PH02Gene02770	Os08t0157500-01	0	COMT, OsCOMT, ROMT-9, OsCOMT1, OsCAldOMT1, CAldOMT1, OsOMT	Quercetin 3-O-methyltransferase 1, Flavonol 3-O-methyltransferase 1, caffeic acid 3-O-methyltransferase, Flavonol 3-O-methyltransferase 1, caffeic acid O-methyltransferase 1, 5-hydroxyconiferaldehyde O-methyltransferase 1, 5-hydroxyconiferaldehyde OMT1, 5-HCAld OMT1	Caffeic acid O-methyltransferase, Flavonoid 3'-O-methyltransferase, Melatonin biosynthesis, Tricin biosynthesis	ROMT9	O-METHYLTRANSFERASE 9
PH02Gene05708	AT1G33030.1	5.63e-104	O-methyltransferase family protein	O-methyltransferase family protein		O-methyltransferase family protein; CONTAINS InterPro DOMAIN/s: Winged helix-turn-helix transcription repressor DNA-binding (InterPro:IPR011991), Plant methyltransferase dimerisation (InterPro:IPR012967), O-methyltransferase, family 2 (InterPro:IPR001077), O-methyltransferase, COMT, eukaryota (InterPro:IPR016461); BEST Arabidopsis thaliana protein match is: O-methyltransferase 1 (TAIR:AT5G54160.1…
PH02Gene05708	AT1G77520.1	2.35e-103	O-methyltransferase family protein	O-methyltransferase family protein		O-methyltransferase family protein; CONTAINS InterPro DOMAIN/s: Winged helix-turn-helix transcription repressor DNA-binding (InterPro:IPR011991), Plant methyltransferase dimerisation (InterPro:IPR012967), O-methyltransferase, family 2 (InterPro:IPR001077), O-methyltransferase, COMT, eukaryota (InterPro:IPR016461); BEST Arabidopsis thaliana protein match is: O-methyltransferase family protein (TAI…
PH02Gene05708	AT5G54160.1	3.37e-170	O-methyltransferase 1 (OMT1)	O-methyltransferase 1	A caffeic acid/5-hydroxyferulic acid O-methyltransferase. Interacts with 14-4-3 proteins in yeast 2 hybrid assay. AtOMT1 (At5g54160) encodes a flavonol 3’-O-methyltransferase that is highly active towards quercetin and myricetin. The substrate specificity identifies the enzyme as flavonol 3’-methyltransferase which replaces the former annotation of the gene to encode a caffeic acid/5-hydroxyferul…	O-methyltransferase 1 (OMT1); FUNCTIONS IN: myricetin 3'-O-methyltransferase activity, quercetin 3-O-methyltransferase activity, caffeate O-methyltransferase activity; INVOLVED IN: lignin biosynthetic process, flavonol biosynthetic process; LOCATED IN: cytosol, nucleus, plasma membrane, cytoplasm; EXPRESSED IN: 23 plant structures; EXPRESSED DURING: 14 growth stages; CONTAINS InterPro DOMAIN/s: W…
PH02Gene05708	Os08t0157500-01	0	COMT, OsCOMT, ROMT-9, OsCOMT1, OsCAldOMT1, CAldOMT1, OsOMT	Quercetin 3-O-methyltransferase 1, Flavonol 3-O-methyltransferase 1, caffeic acid 3-O-methyltransferase, Flavonol 3-O-methyltransferase 1, caffeic acid O-methyltransferase 1, 5-hydroxyconiferaldehyde O-methyltransferase 1, 5-hydroxyconiferaldehyde OMT1, 5-HCAld OMT1	Caffeic acid O-methyltransferase, Flavonoid 3'-O-methyltransferase, Melatonin biosynthesis, Tricin biosynthesis	ROMT9	O-METHYLTRANSFERASE 9
PH02Gene05708	Os12t0240900-01	2.63e-129	OsNOMT, COMTL3, OsCOMTL3	naringenin 7-O-methyltransferase, CAFFEIC ACID 3-O-METHYLTRANSFERASE LIKE 3	Naringenin 7-O-methyltransferase, Biosynthesis of flavonoid phytoalexin sakuranetin	NOMT	NARINGENIN 7-O-METHYLTRANSFERASE
PH02Gene29443	AT3G10340.1	0	phenylalanine ammonia-lyase 4 (PAL4)	phenylalanine ammonia-lyase 4	Encodes PAL4, a putative a phenylalanine ammonia-lyase. Arabidopsis has four PALs: AT2G37040 (PAL1), AT3G53260 (PAL2), AT5G04230 (PAL3) and AT3G10340 (PAL4).	phenylalanine ammonia-lyase 4 (PAL4); FUNCTIONS IN: ammonia-lyase activity, catalytic activity; INVOLVED IN: L-phenylalanine catabolic process, biosynthetic process; LOCATED IN: cytoplasm; EXPRESSED IN: 15 plant structures; EXPRESSED DURING: 4 anthesis, C globular stage, petal differentiation and expansion stage; CONTAINS InterPro DOMAIN/s: Phenylalanine/histidine ammonia-lyase (InterPro:IPR00110…
PH02Gene29443	AT3G53260.1	0	phenylalanine ammonia-lyase 2 (PAL2)	phenylalanine ammonia-lyase 2	Encodes phenylalanine lyase. Arabidopsis has four PALs: AT2G37040 (PAL1), AT3G53260 (PAL2), AT5G04230 (PAL3) and AT3G10340 (PAL4).	phenylalanine ammonia-lyase 2 (PAL2); FUNCTIONS IN: phenylalanine ammonia-lyase activity; INVOLVED IN: response to oxidative stress, response to karrikin, phenylpropanoid biosynthetic process, response to wounding, defense response; LOCATED IN: cytoplasm; EXPRESSED IN: 22 plant structures; EXPRESSED DURING: 14 growth stages; CONTAINS InterPro DOMAIN/s: Phenylalanine/histidine ammonia-lyase (Inter…
PH02Gene29443	Os02t0626400-01	0	OsPAL, OsPAL08, PAL2, GP-28, GP28, PAL08, OsPAL2, OsPAL8, PAL8	phenylalanine ammonia-lyase, phenylalanine ammonia-lyase 2	Phenylalanine ammonia-lyase (EC 4.3.1.5).	PAL	PHENYLALANINE AMMONIA-LYASE
PH02Gene29444	Os02t0626100-01	0	OsPAL, Pal1*, Pal1, PAL, Pal_1, PalI, PAL2, OsPAL01, PAL01, OSPAL, CP-1, GP-1, OsPAL1, PAL3, OsPAL3	phenylalanine ammonia-lyase, phenylalanine ammonia lyase 1, Phe ammonia lyase 1	Similar to Phenylalanine ammonia-lyase.	PAL1	PHENYLALANINE AMMONIA-LYASE 1
PH02Gene29444	Os04t0518100-01	0	OsPAL02, PAL02, OsPAL5, PAL5, OsPAL2. PAL2	Phenylalanine ammonia-lyase 02	Phenylalanine ammonia-lyase.
PH02Gene33308	Os02t0626100-01	0	OsPAL, Pal1*, Pal1, PAL, Pal_1, PalI, PAL2, OsPAL01, PAL01, OSPAL, CP-1, GP-1, OsPAL1, PAL3, OsPAL3	phenylalanine ammonia-lyase, phenylalanine ammonia lyase 1, Phe ammonia lyase 1	Similar to Phenylalanine ammonia-lyase.	PAL1	PHENYLALANINE AMMONIA-LYASE 1
PH02Gene09908	AT3G16340.1	0	pleiotropic drug resistance 1 (PDR1)	pleiotropic drug resistance 1	Encodes a p-coumaryl alcohol exporter involved in lignin biosynthesis.	pleiotropic drug resistance 1 (PDR1); FUNCTIONS IN: ATPase activity, coupled to transmembrane movement of substances; INVOLVED IN: drug transmembrane transport; LOCATED IN: plasma membrane; EXPRESSED IN: 22 plant structures; EXPRESSED DURING: 13 growth stages; CONTAINS InterPro DOMAIN/s: ATPase, AAA+ type, core (InterPro:IPR003593), ABC transporter-like (InterPro:IPR003439), Plant PDR ABC transpo…
PH02Gene08648	AT3G17390.1	0	METHIONINE OVER-ACCUMULATOR 3 (MTO3)	S-adenosylmethionine synthetase family protein	S-adenosylmethionine synthetase	METHIONINE OVER-ACCUMULATOR 3 (MTO3); FUNCTIONS IN: methionine adenosyltransferase activity; INVOLVED IN: lignin biosynthetic process, response to cold, methionine metabolic process, S-adenosylmethionine biosynthetic process; LOCATED IN: nucleolus, cell wall, plasma membrane, membrane; EXPRESSED IN: 28 plant structures; EXPRESSED DURING: 16 growth stages; CONTAINS InterPro DOMAIN/s: S-adenosylmet…

## Sheet: S8
The xylan related genes in lncRNA-mRNA co-expression network
Genes	Orthologous genes in rice or Arabidopsis Thaliana	e-value	Decriptions
PH02Gene00070	Os03t0291800-01	0	OsTBL15, TBL15, OsXOAT6	trichome birefringence-like 15, xylan O-acetyltransferase 6	Similar to ESK1 (ESKIMO 1).	XOAT6	XYLAN O-ACETYLTRANSFERASE 6
PH02Gene00070	Os07t0693600-01	0	OsTBL14, TBL14, OsXOAT7	trichome birefringence-like 14, xylan O-acetyltransferase 7	Protein of unknown function DUF231, plant domain containing protein.	XOAT7	XYLAN O-ACETYLTRANSFERASE 7
PH02Gene00072	Os03t0291200-01	0	OsTBL8, TBL8, OsXOAT8	trichome birefringence-like 8, xylan O-acetyltransferase 8	Protein of unknown function DUF231, plant domain containing protein.	XOAT8	XYLAN O-ACETYLTRANSFERASE 8
PH02Gene00101	AT2G37090.1	2.19e-91	IRREGULAR XYLEM 9 (IRX9)	Nucleotide-diphospho-sugar transferases superfamily protein	The IRX9 gene encodes a putative family 43 glycosyl transferase. It was coordinately expressed with the cellulose synthase subunits during secondary cell wall formation. Cell wall analysis revealed a decrease in the abundance of xylan in the irx9 mutant, indicating that IRX9 is required for xylan synthesis. Mutants have irregular xylem phenotype suggesting a role in secondary cell wall biosynthes…	IRREGULAR XYLEM 9 (IRX9); CONTAINS InterPro DOMAIN/s: Glycosyl transferase, family 43 (InterPro:IPR005027); BEST Arabidopsis thaliana protein match is: Nucleotide-diphospho-sugar transferases superfamily protein (TAIR:AT1G27600.2); Has 591 Blast hits to 584 proteins in 85 species: Archae - 0; Bacteria - 0; Metazoa - 323; Fungi - 0; Plants - 254; Viruses - 0; Other Eukaryotes - 14 (source: NCBI BL…
PH02Gene02247	AT3G50220.1	2.25e-84	Protein of unknown function (DUF579)	Protein of unknown function (DUF579)	Encode a DUF579 (domain of unknown function 579) containing protein essential for normal xylan synthesis and deposition in the secondary cell wall.	Protein of unknown function (DUF579); CONTAINS InterPro DOMAIN/s: Protein of unknown function DUF579 (InterPro:IPR021148), Conserved hypothetical protein CHP01627 (InterPro:IPR006514); BEST Arabidopsis thaliana protein match is: Protein of unknown function (DUF579) (TAIR:AT5G67210.1); Has 252 Blast hits to 252 proteins in 20 species: Archae - 0; Bacteria - 5; Metazoa - 0; Fungi - 0; Plants - 240;…
PH02Gene02247	AT5G67210.1	7.3e-84	Protein of unknown function (DUF579)	Protein of unknown function (DUF579)	Encode a DUF579 (domain of unknown function 579) containing protein essential for normal xylan synthesis and deposition in the secondary cell wall.	Protein of unknown function (DUF579); CONTAINS InterPro DOMAIN/s: Protein of unknown function DUF579 (InterPro:IPR021148), Conserved hypothetical protein CHP01627 (InterPro:IPR006514); BEST Arabidopsis thaliana protein match is: Protein of unknown function (DUF579) (TAIR:AT3G50220.1); Has 1807 Blast hits to 1807 proteins in 277 species: Archae - 0; Bacteria - 0; Metazoa - 736; Fungi - 347; Plants…
PH02Gene07789	AT1G27440.1	0	GUT2	Exostosin family protein		GUT2; FUNCTIONS IN: glucuronoxylan glucuronosyltransferase activity, catalytic activity; INVOLVED IN: secondary cell wall biogenesis, glucuronoxylan biosynthetic process; LOCATED IN: endomembrane system, membrane; EXPRESSED IN: 25 plant structures; EXPRESSED DURING: 14 growth stages; CONTAINS InterPro DOMAIN/s: Exostosin-like (InterPro:IPR004263); BEST Arabidopsis thaliana protein match is: Exost…
PH02Gene07790	AT1G27440.1	0	GUT2	Exostosin family protein		GUT2; FUNCTIONS IN: glucuronoxylan glucuronosyltransferase activity, catalytic activity; INVOLVED IN: secondary cell wall biogenesis, glucuronoxylan biosynthetic process; LOCATED IN: endomembrane system, membrane; EXPRESSED IN: 25 plant structures; EXPRESSED DURING: 14 growth stages; CONTAINS InterPro DOMAIN/s: Exostosin-like (InterPro:IPR004263); BEST Arabidopsis thaliana protein match is: Exost…
PH02Gene09565	AT3G45230.1	2.18e-08	hydroxyproline-rich glycoprotein family protein	hydroxyproline-rich glycoprotein family protein	Encodes the arabinogalactan protein core of plant cell wall proteoglycan that contains arabinogalactan and cell wall matrix glycan pectin and/or xylan domains.	hydroxyproline-rich glycoprotein family protein; BEST Arabidopsis thaliana protein match is: unknown protein (TAIR:AT5G60630.1); Has 9394 Blast hits to 3408 proteins in 532 species: Archae - 18; Bacteria - 1025; Metazoa - 764; Fungi - 595; Plants - 1828; Viruses - 505; Other Eukaryotes - 4659 (source: NCBI BLink).
PH02Gene09659	AT4G36890.1	5.15e-172	irregular xylem 14 (IRX14)	Nucleotide-diphospho-sugar transferases superfamily protein	The IRX14 gene encodes a putative family 43 glycosyl transferase that contributes to xylan biosynthesis. It was identified based on its gene expression co-variance with the IRX3 gene involved in secondary cell wall synthesis. A biochemical assay using the irx14 mutant indicates that IRX14 might function in xylose chain elongation.	irregular xylem 14 (IRX14); CONTAINS InterPro DOMAIN/s: Glycosyl transferase, family 43 (InterPro:IPR005027); BEST Arabidopsis thaliana protein match is: Nucleotide-diphospho-sugar transferases superfamily protein (TAIR:AT5G67230.1); Has 636 Blast hits to 635 proteins in 91 species: Archae - 0; Bacteria - 2; Metazoa - 399; Fungi - 0; Plants - 221; Viruses - 0; Other Eukaryotes - 14 (source: NCBI …
PH02Gene09659	AT5G67230.1	0	IRREGULAR XYLEM 14-LIKE (IRX14-L)	Nucleotide-diphospho-sugar transferases superfamily protein	Encodes a member of the GT43 family glycosyltransferases involved in glucuronoxylan biosynthesis: AT2G37090 (IRX9) and AT1G27600 (IRX9-L or I9H, IRX9 homolog); AT4G36890 (IRX14) and AT5G67230 (IRX14-L or I14H, IRX14 homolog). They form two functionally non-redundant groups essential for the normal elongation of glucuronoxylan backbone. I9H functions redundantly with IRX9, I14H is redundant with I…	IRREGULAR XYLEM 14-LIKE (IRX14-L); CONTAINS InterPro DOMAIN/s: Glycosyl transferase, family 43 (InterPro:IPR005027); BEST Arabidopsis thaliana protein match is: Nucleotide-diphospho-sugar transferases superfamily protein (TAIR:AT4G36890.1); Has 1807 Blast hits to 1807 proteins in 277 species: Archae - 0; Bacteria - 0; Metazoa - 736; Fungi - 347; Plants - 385; Viruses - 0; Other Eukaryotes - 339 (…
PH02Gene12992	AT1G27440.1	0	GUT2	Exostosin family protein		GUT2; FUNCTIONS IN: glucuronoxylan glucuronosyltransferase activity, catalytic activity; INVOLVED IN: secondary cell wall biogenesis, glucuronoxylan biosynthetic process; LOCATED IN: endomembrane system, membrane; EXPRESSED IN: 25 plant structures; EXPRESSED DURING: 14 growth stages; CONTAINS InterPro DOMAIN/s: Exostosin-like (InterPro:IPR004263); BEST Arabidopsis thaliana protein match is: Exost…
PH02Gene18938	Os11t0107000-01	0	OsTBL2, TBL2, OsXOAT12	trichome birefringence-like 2, xylan O-acetyltransferase 12	Xylan acetyltransferase, Resistance to bacterial leaf blight disease	XOAT12	XYLAN O-ACETYLTRANSFERASE 12
PH02Gene18938	Os12t0106300-01	0	OsTBL1, TBL1, OsXOAT13	trichome birefringence-like 1, xylan O-acetyltransferase 13	Xylan acetyltransferase, Resistance to bacterial leaf blight disease	XOAT13	XYLAN O-ACETYLTRANSFERASE 13
PH02Gene23406	Os11t0104800-01	0	OsTBL10, TBL10, OsXOAT4	trichome birefringence-like 10, xylan O-acetyltransferase 4	Hypothetical conserved gene.	XOAT4	XYLAN O-ACETYLTRANSFERASE 4
PH02Gene23406	Os12t0104700-01	0	OsTBL9, TBL9, OsXOAT3	trichome birefringence-like 9, xylan O-acetyltransferase 3	Protein of unknown function DUF231, plant domain containing protein.	XOAT3	XYLAN O-ACETYLTRANSFERASE 3
PH02Gene25160	Os02t0329800-01	0	XAX1, OsXAX1	xylosyl arabinosyl substitution of xylan 1	Glycosyltransferase, Xylan biosynthesis
PH02Gene25613	Os03t0291800-01	0	OsTBL15, TBL15, OsXOAT6	trichome birefringence-like 15, xylan O-acetyltransferase 6	Similar to ESK1 (ESKIMO 1).	XOAT6	XYLAN O-ACETYLTRANSFERASE 6
PH02Gene25613	Os07t0693600-01	0	OsTBL14, TBL14, OsXOAT7	trichome birefringence-like 14, xylan O-acetyltransferase 7	Protein of unknown function DUF231, plant domain containing protein.	XOAT7	XYLAN O-ACETYLTRANSFERASE 7
PH02Gene25618	Os03t0291200-01	0	OsTBL8, TBL8, OsXOAT8	trichome birefringence-like 8, xylan O-acetyltransferase 8	Protein of unknown function DUF231, plant domain containing protein.	XOAT8	XYLAN O-ACETYLTRANSFERASE 8
PH02Gene27718	AT2G34410.1	0	O-acetyltransferase family protein	O-acetyltransferase family protein	Encodes a homolog of the protein Cas1p known to be involved in polysaccharide O-acetylation in Cryptococcus neoformans. Has high similarity to RWA2 whose mutant displays reduced acetylation. The protein is expressed in the Golgi and is involved in the acetylation of xylan during secondary wall biosynthesis.	O-acetyltransferase family protein; FUNCTIONS IN: O-acetyltransferase activity; INVOLVED IN: biological_process unknown; LOCATED IN: endomembrane system; EXPRESSED IN: cultured cell; CONTAINS InterPro DOMAIN/s: Cas1p-like (InterPro:IPR012419); BEST Arabidopsis thaliana protein match is: O-acetyltransferase family protein (TAIR:AT1G29890.2); Has 35333 Blast hits to 34131 proteins in 2444 species: …
PH02Gene27718	AT5G46340.1	0	O-acetyltransferase family protein	O-acetyltransferase family protein	Encodes a homolog of the protein Cas1p known to be involved in polysaccharide O-acetylation in Cryptococcus neoformans. Has high similarity to RWA2 whose mutant displays reduced acetylation. The protein is expressed in the Golgi and is involved in the acetylation of xylan during secondary wall biosynthesis.	O-acetyltransferase family protein; CONTAINS InterPro DOMAIN/s: Cas1p-like (InterPro:IPR012419); BEST Arabidopsis thaliana protein match is: O-acetyltransferase family protein (TAIR:AT2G34410.2); Has 30201 Blast hits to 17322 proteins in 780 species: Archae - 12; Bacteria - 1396; Metazoa - 17338; Fungi - 3422; Plants - 5037; Viruses - 0; Other Eukaryotes - 2996 (source: NCBI BLink).
PH02Gene29364	Os02t0250400-03	0	OsGELP33, OsGELP33a, OsGELP33b, OsGELP33c	GDSL esterase/lipase protein 33	GDSL esterase, Xylan deacetylation, Control of secondary wall formation and patterning	GELP33	GDSL ESTERASE/LIPASE PROTEIN 33
PH02Gene29484	AT2G34410.1	0	O-acetyltransferase family protein	O-acetyltransferase family protein	Encodes a homolog of the protein Cas1p known to be involved in polysaccharide O-acetylation in Cryptococcus neoformans. Has high similarity to RWA2 whose mutant displays reduced acetylation. The protein is expressed in the Golgi and is involved in the acetylation of xylan during secondary wall biosynthesis.	O-acetyltransferase family protein; FUNCTIONS IN: O-acetyltransferase activity; INVOLVED IN: biological_process unknown; LOCATED IN: endomembrane system; EXPRESSED IN: cultured cell; CONTAINS InterPro DOMAIN/s: Cas1p-like (InterPro:IPR012419); BEST Arabidopsis thaliana protein match is: O-acetyltransferase family protein (TAIR:AT1G29890.2); Has 35333 Blast hits to 34131 proteins in 2444 species: …
PH02Gene29484	AT5G46340.1	0	O-acetyltransferase family protein	O-acetyltransferase family protein	Encodes a homolog of the protein Cas1p known to be involved in polysaccharide O-acetylation in Cryptococcus neoformans. Has high similarity to RWA2 whose mutant displays reduced acetylation. The protein is expressed in the Golgi and is involved in the acetylation of xylan during secondary wall biosynthesis.	O-acetyltransferase family protein; CONTAINS InterPro DOMAIN/s: Cas1p-like (InterPro:IPR012419); BEST Arabidopsis thaliana protein match is: O-acetyltransferase family protein (TAIR:AT2G34410.2); Has 30201 Blast hits to 17322 proteins in 780 species: Archae - 12; Bacteria - 1396; Metazoa - 17338; Fungi - 3422; Plants - 5037; Viruses - 0; Other Eukaryotes - 2996 (source: NCBI BLink).
PH02Gene33536	AT1G33800.1	3.22e-98	Protein of unknown function (DUF579)	Protein of unknown function (DUF579)	Encodes a glucuronoxylan(GX)-speci&#64257;c 4-O-methyltransferase responsible for methylating GlcA residues in GX. Reduced methylation of GX ingxmt1-1 plants is correlated with altered lignin composition.	Protein of unknown function (DUF579); FUNCTIONS IN: molecular_function unknown; INVOLVED IN: biological_process unknown; LOCATED IN: endomembrane system; EXPRESSED IN: 20 plant structures; EXPRESSED DURING: 12 growth stages; CONTAINS InterPro DOMAIN/s: Protein of unknown function DUF579 (InterPro:IPR021148), Conserved hypothetical protein CHP01627 (InterPro:IPR006514); BEST Arabidopsis thaliana p…
PH02Gene33536	Os12t0204500-01	2.39e-151	OsGXMT1	glucuronoxylan 4-O-methyltransferase 1	Protein of unknown function DUF579, plant family protein.	GXMT1	GLUCURONOXYLAN 4-O-METHYLTRANSFERASE 1
PH02Gene38014	Os03t0817800-01	0	OsTBL6, TBL6, OsXOAT11	trichome birefringence-like 6, xylan O-acetyltransferase 11	Protein of unknown function DUF231 domain containing protein.	XOAT11	XYLAN O-ACETYLTRANSFERASE 11
PH02Gene39266	Os06t0594600-01	0	OsAT10, OsAt10	acyltransferase 10	BAHD acyltransferase, Glucuronoarabinoxylan modification in grass cell wall	AT10	ACYLTRANSFERASE 10
PH02Gene39683	Os03t0817800-01	2.69e-175	OsTBL6, TBL6, OsXOAT11	trichome birefringence-like 6, xylan O-acetyltransferase 11	Protein of unknown function DUF231 domain containing protein.	XOAT11	XYLAN O-ACETYLTRANSFERASE 11
PH02Gene39683	Os03t0817900-01	0	OsTBL5, TBL5, OsXOAT10	trichome birefringence-like 5, xylan O-acetyltransferase 10	Protein of unknown function DUF231, plant domain containing protein.	XOAT10	XYLAN O-ACETYLTRANSFERASE 10
PH02Gene39684	Os03t0817800-01	0	OsTBL6, TBL6, OsXOAT11	trichome birefringence-like 6, xylan O-acetyltransferase 11	Protein of unknown function DUF231 domain containing protein.	XOAT11	XYLAN O-ACETYLTRANSFERASE 11
PH02Gene39684	Os03t0817900-01	0	OsTBL5, TBL5, OsXOAT10	trichome birefringence-like 5, xylan O-acetyltransferase 10	Protein of unknown function DUF231, plant domain containing protein.	XOAT10	XYLAN O-ACETYLTRANSFERASE 10
PH02Gene39685	Os03t0817500-01	0	OsTBL3, TBL3, OsXOAT14	trichome birefringence-like 3, xylan O-acetyltransferase 14	Protein of unknown function DUF231, plant domain containing protein.	XOAT14	XYLAN O-ACETYLTRANSFERASE 14
PH02Gene40531	AT3G50220.1	6.71e-85	Protein of unknown function (DUF579)	Protein of unknown function (DUF579)	Encode a DUF579 (domain of unknown function 579) containing protein essential for normal xylan synthesis and deposition in the secondary cell wall.	Protein of unknown function (DUF579); CONTAINS InterPro DOMAIN/s: Protein of unknown function DUF579 (InterPro:IPR021148), Conserved hypothetical protein CHP01627 (InterPro:IPR006514); BEST Arabidopsis thaliana protein match is: Protein of unknown function (DUF579) (TAIR:AT5G67210.1); Has 252 Blast hits to 252 proteins in 20 species: Archae - 0; Bacteria - 5; Metazoa - 0; Fungi - 0; Plants - 240;…
PH02Gene40531	AT5G67210.1	9.09e-87	Protein of unknown function (DUF579)	Protein of unknown function (DUF579)	Encode a DUF579 (domain of unknown function 579) containing protein essential for normal xylan synthesis and deposition in the secondary cell wall.	Protein of unknown function (DUF579); CONTAINS InterPro DOMAIN/s: Protein of unknown function DUF579 (InterPro:IPR021148), Conserved hypothetical protein CHP01627 (InterPro:IPR006514); BEST Arabidopsis thaliana protein match is: Protein of unknown function (DUF579) (TAIR:AT3G50220.1); Has 1807 Blast hits to 1807 proteins in 277 species: Archae - 0; Bacteria - 0; Metazoa - 736; Fungi - 347; Plants…

## Sheet: S9
The cellulose related genes in lncRNA-mRNA co-expression network
Genes	Orthologous genes in rice or Arabidopsis Thaliana	e-value	Decriptions
PH02Gene00070	AT2G40150.1	2.57e-178	TRICHOME BIREFRINGENCE-LIKE 28 (TBL28)	TRICHOME BIREFRINGENCE-LIKE 28	Encodes a member of the TBL (TRICHOME BIREFRINGENCE-LIKE) gene family containing a plant-specific DUF231 (domain of unknown function) domain. TBL gene family has 46 members, two of which (TBR/AT5G06700 and TBL3/AT5G01360) have been shown to be involved in the synthesis and deposition of secondary wall cellulose, presumably by influencing the esterification state of pectic polymers. A nomenclature…	TRICHOME BIREFRINGENCE-LIKE 28 (TBL28); CONTAINS InterPro DOMAIN/s: Protein of unknown function DUF231, plant (InterPro:IPR004253); BEST Arabidopsis thaliana protein match is: Plant protein of unknown function (DUF828) (TAIR:AT3G55990.1); Has 1332 Blast hits to 1305 proteins in 26 species: Archae - 0; Bacteria - 0; Metazoa - 0; Fungi - 0; Plants - 1332; Viruses - 0; Other Eukaryotes - 0 (source:.…
PH02Gene18429	AT1G01430.1	5.79e-141	TRICHOME BIREFRINGENCE-LIKE 25 (TBL25)	TRICHOME BIREFRINGENCE-LIKE 25	Encodes a member of the TBL (TRICHOME BIREFRINGENCE-LIKE) gene family containing a plant-specific DUF231 (domain of unknown function) domain. TBL gene family has 46 members, two of which (TBR/AT5G06700 and TBL3/AT5G01360) have been shown to be involved in the synthesis and deposition of secondary wall cellulose, presumably by influencing the esterification state of pectic polymers. A nomenclature…	TRICHOME BIREFRINGENCE-LIKE 25 (TBL25); CONTAINS InterPro DOMAIN/s: Protein of unknown function DUF231, plant (InterPro:IPR004253); BEST Arabidopsis thaliana protein match is: TRICHOME BIREFRINGENCE-LIKE 26 (TAIR:AT4G01080.1); Has 1353 Blast hits to 1335 proteins in 35 species: Archae - 0; Bacteria - 0; Metazoa - 0; Fungi - 6; Plants - 1340; Viruses - 0; Other Eukaryotes - 7 (source: NCBI BLink).
PH02Gene00070	AT2G40160.1	4.23e-140	TBL30	Plant protein of unknown function (DUF828)	Encodes a member of the TBL (TRICHOME BIREFRINGENCE-LIKE) gene family containing a plant-specific DUF231 (domain of unknown function) domain. TBL gene family has 46 members, two of which (TBR/AT5G06700 and TBL3/AT5G01360) have been shown to be involved in the synthesis and deposition of secondary wall cellulose, presumably by influencing the esterification state of pectic polymers. A nomenclature…	TBL30; INVOLVED IN: biological_process unknown; LOCATED IN: endomembrane system; EXPRESSED IN: stem, leaf whorl, hypocotyl, root, leaf; EXPRESSED DURING: LP.02 two leaves visible; CONTAINS InterPro DOMAIN/s: Protein of unknown function DUF231, plant (InterPro:IPR004253); BEST Arabidopsis thaliana protein match is: Plant protein of unknown function (DUF828) (TAIR:AT3G55990.1); Has 1330 Blast hits …
PH02Gene00070	AT3G55990.1	0	ESKIMO 1 (ESK1)	Plant protein of unknown function (DUF828)	Encodes ESK1 (Eskimo1). A member of a large gene family of DUF231 domain proteins whose members encode a total of 45 proteins of unknown function. ESK1 functions as a negative regulator of cold acclimation. Mutations in the ESK1 gene provides strong freezing tolerance. A member of the TBL (TRICHOME BIREFRINGENCE-LIKE) gene family containing a plant-specific DUF231 (domain of unknown function) dom…	ESKIMO 1 (ESK1); FUNCTIONS IN: molecular_function unknown; INVOLVED IN: response to freezing, positive regulation of transcription, response to cold;...
PH02Gene00072	AT5G01360.1	3.03e-163	TRICHOME BIREFRINGENCE-LIKE 3 (TBL3)	Plant protein of unknown function (DUF828)	Encodes a member of the TBL (TRICHOME BIREFRINGENCE-LIKE) gene family containing a plant-specific DUF231 (domain of unknown function) domain. TBL gene family has 46 members, two of which (TBR/AT5G06700 and TBL3/AT5G01360) have been shown to be involved in the synthesis and deposition of secondary wall cellulose, presumably by influencing the esterification state of pectic polymers. A nomenclature…	TRICHOME BIREFRINGENCE-LIKE 3 (TBL3); CONTAINS InterPro DOMAIN/s: Protein of unknown function DUF231, plant (InterPro:IPR004253); BEST Arabidopsis thaliana protein match is: Plant protein of unknown function (DUF828) (TAIR:AT3G55990.1); Has 30201 Blast hits to 17322 proteins in 780 species: Archae - 12; Bacteria - 1396; Metazoa - 17338; Fungi - 3422; Plants - 5037; Viruses - 0; Other E...
PH02Gene00101	AT2G37090.1	2.19e-91	IRREGULAR XYLEM 9 (IRX9)	Nucleotide-diphospho-sugar transferases superfamily protein	The IRX9 gene encodes a putative family 43 glycosyl transferase. It was coordinately expressed with the cellulose synthase subunits during secondary cell wall formation. Cell wall analysis revealed a decrease in the abundance of xylan in the irx9 mutant, indicating that IRX9 is required for xylan synthesis. Mutants have irregular xylem phenotype suggesting a role in secondary cell wall biosynthes…	IRREGULAR XYLEM 9 (IRX9); CONTAINS InterPro DOMAIN/s: Glycosyl transferase, family 43 (InterPro:IPR005027); BEST Arabidopsis thaliana protein match is: Nucleotide-diphospho-sugar transferases superfamily protein (TAIR:AT1G27600.2); Has 591 Blast hits to 584 proteins in 85 species: Archae - 0; Bacteria - 0; Metazoa - 323; Fungi - 0; Plants - 254; Viruses - 0; Other Eukaryotes - 14 (source: NCBI BL…
PH02Gene02449	Os04t0594100-01	3.04e-143	OsMYB58/63, OsMYB58, OsMYB63, MYB58/63, MYB58, MYB63, OsMYB58/63b, MYB58/63b	myb transcription factor 58/63, transcription factor MYB58/63	MYB transcription factor, Regulation of cellulose biosynthesis during secondary cell wall formation
PH02Gene04001	AT1G10630.1	2.25e-133	ADP-ribosylation factor A1F (ARFA1F)	ADP-ribosylation factor A1F	A member of ARF GTPase family. A thaliana has 21 members of this family, known to be essential for vesicle coating and uncoating and functions in GTP-binding. Gene encoding ADP-ribosylation factor and similar to other ARFs and ARF-like proteins. The gene is shown to play a role in cell division, cell expansion and cellulose production using antisense construct.	ADP-ribosylation factor A1F (ARFA1F); FUNCTIONS IN: phospholipase activator activity, GTP binding, copper ion binding; INVOLVED IN: N-terminal protein myristoylation; LOCATED IN: plasma membrane, membrane; EXPRESSED IN: 26 plant structures; EXPRESSED DURING: 15 growth stages; CONTAINS InterPro DOMAIN/s: ADP-ribosylation factor (InterPro:IPR006688), Small GTP-binding protein (InterPro:IPR005225), …
PH02Gene04932	Os09t0494200-01	0	OsCTL1, CHIT13, OsCHIT13	brittle culm15, BRITTLE CULM15, brittle, culm-15, chitinase-like1, chitinase-like 1, chitinase 13	Membrane-associated chitinase-like protein, Cellulose biosynthesis	BC15	BRITTLE CULM 15
PH02Gene09210	AT2G22125.1	0	binding	binding	Encodes a protein involved in cell elongation in root and anther filaments. Mutants have greater cell volumes in root tissues and have additive phenotypes with other cell expansion mutants such as those carrying mutations in COB, QUI and POM1 loci. POM2/CSI1 promotes Cellulose Synthase and microtubule co-alignment.	binding; FUNCTIONS IN: binding; INVOLVED IN: biological_process unknown; LOCATED IN: plasma membrane; EXPRESSED IN: 24 plant structures; EXPRESSED DURING: 13 growth stages; CONTAINS InterPro DOMAIN/s: C2 membrane targeting protein (InterPro:IPR018029), Armadillo-like helical (InterPro:IPR011989), C2 calcium/lipid-binding domain, CaLB (InterPro:IPR008973), Armadillo (InterPro:IPR000225), Armadillo…
PH02Gene09210	Os06t0223800-01	0	CSIL1, OsCSIL1	CSI-like 1, CELLULOSE SYNTHASE INTERACTING1-like 1	C2 calcium-dependent membrane targeting domain containing protein.
PH02Gene09210	Os11t0183800-00	0	CSIL2, OsCSIL2	CSI-like 2, CELLULOSE SYNTHASE INTERACTING1-like 2	Similar to Armadillo/beta-catenin-like repeat family protein, expressed.
PH02Gene11232	AT5G18670.1	3.98e-116	beta-amylase 3 (BMY3)	beta-amylase 3	putative beta-amylase BMY3 (BMY3)	beta-amylase 3 (BMY3); FUNCTIONS IN: cation binding, beta-amylase activity, catalytic activity; INVOLVED IN: cellulose biosynthetic process, carbohydrate metabolic process, polysaccharide catabolic process; EXPRESSED IN: 23 plant structures; EXPRESSED DURING: 13 growth stages; CONTAINS InterPro DOMAIN/s: Glycoside hydrolase, family 14 (InterPro:IPR001554), Glycoside hydrolase, catalytic core (Int…
PH02Gene13559	Os08t0151300-01	1.08e-149	OsMYB103, OsMYB103L, CEF1/OsMYB103L, MYB103, MYB103L	myb transcription factor 103, transcription factor MYB103, Oryza sativa MYB103 Like, culm easily fragile 1	R2R3-MYB transcription factor, Regulation of leaf shape, cellulose synthesis and mechanical strength	CEF1	CULM EASILY FRAGILE 1
PH02Gene15887	AT4G18780.1	0	IRREGULAR XYLEM 1 (IRX1)	cellulose synthase family protein	Encodes a member of the cellulose synthase family involved in secondary cell wall biosynthesis. Mutants have abnormal xylem formation, reduced cellulose content, and enhanced drought and osmotic stress tolerance. Mediates resistance towards bacterial pathogens via ABA. Confers resistance towards bacterial and fungal pathogens, independent of salicylic acid, ethylene and jasmonate signaling.	IRREGULAR XYLEM 1 (IRX1); FUNCTIONS IN: cellulose synthase activity, transferase activity, transferring glycosyl groups; INVOLVED IN: in 7 processes; LOCATED IN: cell wall, plasma membrane; EXPRESSED IN: 21 plant structures; EXPRESSED DURING: 9 growth stages; CONTAINS InterPro DOMAIN/s: Cellulose synthase (InterPro:IPR005150); BEST Arabidopsis thaliana protein match is: cellulose synthase A4 (TAI…
PH02Gene15887	Os01t0750300-01	0	OsCesA4, OsCESA4, CESA4, OS_CESA04, BC11, bc7t, Bc7(t), bc-7, OsCesA 4, CesA4, FC17/CESA4, FC17, OsFC17	Cellulose synthase A catalytic subunit 4 [UDP-forming], Cellulose synthase A catalytic subunit 4, brittle culm 7, brittle culm11, fragile culm 17	Cellulose synthase catalytic subunit, Secondary cell wall formation	BC7	BRITTLE CULM 7
PH02Gene16264	AT4G18780.1	0	IRREGULAR XYLEM 1 (IRX1)	cellulose synthase family protein	Encodes a member of the cellulose synthase family involved in secondary cell wall biosynthesis. Mutants have abnormal xylem formation, reduced cellulose content, and enhanced drought and osmotic stress tolerance. Mediates resistance towards bacterial pathogens via ABA. Confers resistance towards bacterial and fungal pathogens, independent of salicylic acid, ethylene and jasmonate signaling.	IRREGULAR XYLEM 1 (IRX1); FUNCTIONS IN: cellulose synthase activity, transferase activity, transferring glycosyl groups; INVOLVED IN: in 7 processes; LOCATED IN: cell wall, plasma membrane; EXPRESSED IN: 21 plant structures; EXPRESSED DURING: 9 growth stages; CONTAINS InterPro DOMAIN/s: Cellulose synthase (InterPro:IPR005150); BEST Arabidopsis thaliana protein match is: cellulose synthase A4 (TAI…
PH02Gene16264	Os01t0750300-01	0	OsCesA4, OsCESA4, CESA4, OS_CESA04, BC11, bc7t, Bc7(t), bc-7, OsCesA 4, CesA4, FC17/CESA4, FC17, OsFC17	Cellulose synthase A catalytic subunit 4 [UDP-forming], Cellulose synthase A catalytic subunit 4, brittle culm 7, brittle culm11, fragile culm 17	Cellulose synthase catalytic subunit, Secondary cell wall formation	BC7	BRITTLE CULM 7
PH02Gene16808	AT5G03170.1	1.1e-72	FASCICLIN-like arabinogalactan-protein 11 (FLA11)	FASCICLIN-like arabinogalactan-protein 11	Encodes FLA11, a member of fasciclin-like arabinogalactan proteins (FLAs) containing a cell adhesion fasciclin (FAS) domain. Mutations result in altered stem biomechanics with reduced tensile strength and reduced tensile modulus of elasticity, as well as altered cell wall architecture and composition, with increased cellulose microfibril angle, reduced arabinose, galactose and cellulose content.	FASCICLIN-like arabinogalactan-protein 11 (FLA11); CONTAINS InterPro DOMAIN/s: FAS1 domain (InterPro:IPR000782); BEST Arabidopsis thaliana protein match is: FASCICLIN-like arabinogalactan-protein 12 (TAIR:AT5G60490.1); Has 965 Blast hits to 948 proteins in 162 species: Archae - 18; Bacteria - 233; Metazoa - 22; Fungi - 18; Plants - 634; Viruses - 0; Other Eukaryotes - 40 (source: NCBI BLink).
PH02Gene16808	AT5G60490.1	5.94e-57	FASCICLIN-like arabinogalactan-protein 12 (FLA12)	FASCICLIN-like arabinogalactan-protein 12	Encodes a member of fasciclin-like arabinogalactan proteins (FLAs) containing a cell adhesion fasciclin (FAS) domain. Mutations result in altered stem biomechanics with reduced tensile strength and reduced tensile modulus of elasticity, as well as altered cell wall architecture and composition, with increased cellulose microfibril angle, reduced arabinose, galactose and cellulose content.	FASCICLIN-like arabinogalactan-protein 12 (FLA12); LOCATED IN: plasma membrane, anchored to membrane; EXPRESSED IN: 22 plant structures; EXPRESSED DURING: 13 growth stages; CONTAINS InterPro DOMAIN/s: FAS1 domain (InterPro:IPR000782); BEST Arabidopsis thaliana protein match is: FASCICLIN-like arabinogalactan-protein 11 (TAIR:AT5G03170.1); Has 1807 Blast hits to 1807 proteins in 277 species: Archa…
PH02Gene17882	AT5G15630.1	0	IRREGULAR XYLEM 6 (IRX6)	COBRA-like extracellular glycosyl-phosphatidyl inositol-anchored protein family	Encodes a member of the COBRA family, similar to phytochelatin synthetase. Involved in secondary cell wall biosynthesis. Mutants make smaller plants with reduced levels of cellulose and cell wall sugars.	IRREGULAR XYLEM 6 (IRX6); INVOLVED IN: secondary cell wall biogenesis; LOCATED IN: plasma membrane, anchored to membrane; EXPRESSED IN: 21 plant structures; EXPRESSED DURING: 12 growth stages; CONTAINS InterPro DOMAIN/s: Glycosyl-phosphatidyl inositol-anchored, plant (InterPro:IPR006918), COBRA-like (InterPro:IPR017391); BEST Arabidopsis thaliana protein match is: COBRA-like extracellular glycosy…
PH02Gene18429	AT4G01080.1	5.82e-140	TRICHOME BIREFRINGENCE-LIKE 26 (TBL26)	TRICHOME BIREFRINGENCE-LIKE 26	Encodes a member of the TBL (TRICHOME BIREFRINGENCE-LIKE) gene family containing a plant-specific DUF231 (domain of unknown function) domain. TBL gene family has 46 members, two of which (TBR/AT5G06700 and TBL3/AT5G01360) have been shown to be involved in the synthesis and deposition of secondary wall cellulose, presumably by influencing the esterification state of pectic polymers. A nomenclature…	TRICHOME BIREFRINGENCE-LIKE 26 (TBL26); CONTAINS InterPro DOMAIN/s: Protein of unknown function DUF231, plant (InterPro:IPR004253); BEST Arabidopsis thaliana protein match is: TRICHOME BIREFRINGENCE-LIKE 25 (TAIR:AT1G01430.1); Has 1341 Blast hits to 1324 proteins in 34 species: Archae - 0; Bacteria - 0; Metazoa - 0; Fungi - 2; Plants - 1336; Viruses - 0; Other Eukaryotes - 3 (source: NCBI BLink).
PH02Gene18429	AT4G23790.1	3.38e-141	TRICHOME BIREFRINGENCE-LIKE 24 (TBL24)	TRICHOME BIREFRINGENCE-LIKE 24	Encodes a member of the TBL (TRICHOME BIREFRINGENCE-LIKE) gene family containing a plant-specific DUF231 (domain of unknown function) domain. TBL gene family has 46 members, two of which (TBR/AT5G06700 and TBL3/AT5G01360) have been shown to be involved in the synthesis and deposition of secondary wall cellulose, presumably by influencing the esterification state of pectic polymers. A nomenclature…	TRICHOME BIREFRINGENCE-LIKE 24 (TBL24); INVOLVED IN: biological_process unknown; LOCATED IN: endomembrane system; CONTAINS InterPro DOMAIN/s: Protein of unknown function DUF231, plant (InterPro:IPR004253); BEST Arabidopsis thaliana protein match is: TRICHOME BIREFRINGENCE-LIKE 23 (TAIR:AT4G11090.1); Has 1329 Blast hits to 1312 proteins in 31 species: Archae - 0; Bacteria - 0; Metazoa - 0; Fung...
PH02Gene18938	AT2G38320.1	2.39e-147	TRICHOME BIREFRINGENCE-LIKE 34 (TBL34)	TRICHOME BIREFRINGENCE-LIKE 34	Encodes a member of the TBL (TRICHOME BIREFRINGENCE-LIKE) gene family containing a plant-specific DUF231 (domain of unknown function) domain. TBL gene family has 46 members, two of which (TBR/AT5G06700 and TBL3/AT5G01360) have been shown to be involved in the synthesis and deposition of secondary wall cellulose, presumably by influencing the esterification state of pectic polymers. A nomenclature…	TRICHOME BIREFRINGENCE-LIKE 34 (TBL34); INVOLVED IN: biological_process unknown; LOCATED IN: endomembrane system; EXPRESSED IN: 20 plant structures; EXPRESSED DURING: 11 growth stages; CONTAINS InterPro DOMAIN/s: Protein of unknown function DUF231, plant (InterPro:IPR004253); BEST Arabidopsis thaliana protein match is: TRICHOME BIREFRINGENCE-LIKE 35 (TAIR:AT5G01620.2); Has 1346 Blast hits to 1...
PH02Gene20765	AT5G44030.1	0	cellulose synthase A4 (CESA4)	cellulose synthase A4	Encodes a cellulose synthase involved in secondary cell wall biosynthesis. Confers resistance towards bacterial and fungal pathogens, independent of salicylic acid, ethylene and jasmonate signaling.	cellulose synthase A4 (CESA4); FUNCTIONS IN: cellulose synthase activity, transferase activity, transferring glycosyl groups; INVOLVED IN: cellulose biosynthetic process, plant-type cell wall biogenesis, defense response to bacterium, defense response to fungus, secondary cell wall biogenesis; LOCATED IN: membrane; EXPRESSED IN: 24 plant structures; EXPRESSED DURING: 11 growth stages; CONTAINS In…
PH02Gene20765	Os10t0467800-01	0	OsCesA7, OsCESA7, OS_CESA07, OsCesA 7, CesA7	Cellulose synthase A catalytic subunit 7 [UDP-forming], Cellulose synthase A catalytic subunit 7	Secondary wall-specific cellulose synthase, Secondary cell wall formation	CESA7	CELLULOSE SYNTHASE A7
PH02Gene20854	AT5G49720.1	0	glycosyl hydrolase 9A1 (GH9A1)	glycosyl hydrolase 9A1	Encodes a membrane-bound endo-1,4-beta-D-glucanase, involved in cellulose biosynthesis. Loss-of-function mutants have severe cellulose-deficient phenotypes. During cell elongation, KOR1 is associated with Golgi apparatus and early endosome. Inhibition of cellulose biosynthesis promoted a redistribution of KOR1 in subcellular locations. These observations suggest that deposition of cellulose invol…	glycosyl hydrolase 9A1 (GH9A1); FUNCTIONS IN: cellulase activity, hydrolase activity, hydrolyzing O-glycosyl compounds; INVOLVED IN: in 6 processes; LOCATED IN: Golgi apparatus, plasma membrane, cell plate, early endosome; EXPRESSED IN: 24 plant structures; EXPRESSED DURING: 13 growth stages; CONTAINS InterPro DOMAIN/s: Six-hairpin glycosidase (InterPro:IPR012341), Glycoside hydrolase, family 9, …
PH02Gene23630	AT2G47650.1	0	UDP-xylose synthase 4 (UXS4)	UDP-xylose synthase 4	encodes a protein similar to UDP-glucuronic acid decarboxylase. UDP-glucuronic acid decarboxylase produces UDP-xylose, which is a substrate for many cell wall carbohydrates including hemicellulose and pectin. UDP-xylose is also known to feedback regulate several cell wall biosynthetic enzymes.	UDP-xylose synthase 4 (UXS4); FUNCTIONS IN: UDP-glucuronate decarboxylase activity, catalytic activity; INVOLVED IN: nucleotide-sugar metabolic process, D-xylose metabolic process; LOCATED IN: Golgi apparatus, plasma membrane, vacuole, membrane; EXPRESSED IN: cotyledon, male gametophyte, cultured cell, pollen tube, leaf; EXPRESSED DURING: L mature pollen stage, M germinated pollen stage; CONTAINS…
PH02Gene23630	AT3G62830.1	0	AUD1	NAD(P)-binding Rossmann-fold superfamily protein	encodes an isoform of UDP-glucuronic acid decarboxylase, which is predicted to be membrane-bound by PSORT. This enzyme produces UDP-xylose, which is a substrate for many cell wall carbohydrates including hemicellulose and pectin. UDP-xylose is also known to feedback regulate several cell wall biosynthetic enzymes.	AUD1; FUNCTIONS IN: UDP-glucuronate decarboxylase activity, dTDP-glucose 4,6-dehydratase activity, catalytic activity; INVOLVED IN: dTDP-rhamnose biosynthetic process, nucleotide-sugar metabolic process, D-xylose metabolic process; LOCATED IN: plasma membrane, Golgi membrane, membrane; EXPRESSED IN: guard cell, cultured cell; CONTAINS InterPro DOMAIN/s: NAD-dependent epimerase/dehydratase (InterP…
PH02Gene25613	AT2G40150.1	1.25e-176	TRICHOME BIREFRINGENCE-LIKE 28 (TBL28)	TRICHOME BIREFRINGENCE-LIKE 28	Encodes a member of the TBL (TRICHOME BIREFRINGENCE-LIKE) gene family containing a plant-specific DUF231 (domain of unknown function) domain. TBL gene family has 46 members, two of which (TBR/AT5G06700 and TBL3/AT5G01360) have been shown to be involved in the synthesis and deposition of secondary wall cellulose, presumably by influencing the esterification state of pectic polymers. A nomenclature…	TRICHOME BIREFRINGENCE-LIKE 28 (TBL28); CONTAINS InterPro DOMAIN/s: Protein of unknown function DUF231, plant (InterPro:IPR004253); BEST Arabidopsis thaliana protein match is: Plant protein of unknown function (DUF828) (TAIR:AT3G55990.1); Has 1332 Blast hits to 1305 proteins in 26 species: Archae - 0; Bacteria - 0; Metazoa - 0; Fungi - 0; Plants - 1332; Viruses - 0; Other Eukaryotes - 0 (sourc...
PH02Gene25613	AT3G55990.1	0	ESKIMO 1 (ESK1)	Plant protein of unknown function (DUF828)	Encodes ESK1 (Eskimo1). A member of a large gene family of DUF231 domain proteins whose members encode a total of 45 proteins of unknown function. ESK1 functions as a negative regulator of cold acclimation. Mutations in the ESK1 gene provides strong freezing tolerance. A member of the TBL (TRICHOME BIREFRINGENCE-LIKE) gene family containing a plant-specific DUF231 (domain of unknown function) dom…	ESKIMO 1 (ESK1); FUNCTIONS IN: molecular_function unknown; INVOLVED IN: response to freezing, positive regulation of transcription, response to col...
PH02Gene25618	AT1G73140.1	1.1e-120	TBL31	Plant protein of unknown function (DUF828)	Encodes a member of the TBL (TRICHOME BIREFRINGENCE-LIKE) gene family containing a plant-specific DUF231 (domain of unknown function) domain. TBL gene family has 46 members, two of which (TBR/AT5G06700 and TBL3/AT5G01360) have been shown to be involved in the synthesis and deposition of secondary wall cellulose, presumably by influencing the esterification state of pectic polymers. A nomenclature…	TBL31; LOCATED IN: endomembrane system; CONTAINS InterPro DOMAIN/s: Protein of unknown function DUF231, plant (InterPro:IPR004253); BEST Arabidopsis thaliana protein match is: Plant protein of unknown function (DUF828) (TAIR:AT5G01360.1); Has 1344 Blast hits to 1323 proteins in 30 species: Archae - 0; Bacteria - 0; Metazoa - 5; Fungi - 0; Plants - 1338; Viruses - 0; Other Eukaryotes - 1 (source: …
PH02Gene25618	AT5G01360.1	9.69e-165	TRICHOME BIREFRINGENCE-LIKE 3 (TBL3)	Plant protein of unknown function (DUF828)	Encodes a member of the TBL (TRICHOME BIREFRINGENCE-LIKE) gene family containing a plant-specific DUF231 (domain of unknown function) domain. TBL gene family has 46 members, two of which (TBR/AT5G06700 and TBL3/AT5G01360) have been shown to be involved in the synthesis and deposition of secondary wall cellulose, presumably by influencing the esterification state of pectic polymers. A nomenclature…	TRICHOME BIREFRINGENCE-LIKE 3 (TBL3); CONTAINS InterPro DOMAIN/s: Protein of unknown function DUF231, plant (InterPro:IPR004253); BEST Arabidopsis thaliana protein match is: Plant protein of unknown function (DUF828) (TAIR:AT3G55990.1); Has 30201 Blast hits to 17322 proteins in 780 species: Archae - 12; Bacteria - 1396; Metazoa - 17338; Fungi - 3422; Plants - 5037; Viruses - 0; Other...
PH02Gene26122	AT5G44030.1	0	cellulose synthase A4 (CESA4)	cellulose synthase A4	Encodes a cellulose synthase involved in secondary cell wall biosynthesis. Confers resistance towards bacterial and fungal pathogens, independent of salicylic acid, ethylene and jasmonate signaling.	cellulose synthase A4 (CESA4); FUNCTIONS IN: cellulose synthase activity, transferase activity, transferring glycosyl groups; INVOLVED IN: cellulose biosynthetic process, plant-type cell wall biogenesis, defense response to bacterium, defense response to fungus, secondary cell wall biogenesis; LOCATED IN: membrane; EXPRESSED IN: 24 plant structures; EXPRESSED DURING: 11 growth stages; CONTAINS In…
PH02Gene26122	Os10t0467800-01	0	OsCesA7, OsCESA7, OS_CESA07, OsCesA 7, CesA7	Cellulose synthase A catalytic subunit 7 [UDP-forming], Cellulose synthase A catalytic subunit 7	Secondary wall-specific cellulose synthase, Secondary cell wall formation	CESA7	CELLULOSE SYNTHASE A7
PH02Gene27120	AT5G17420.1	0	IRREGULAR XYLEM 3 (IRX3)	Cellulose synthase family protein	Encodes a xylem-specific cellulose synthase that is phosphorylated on one or more serine residues (on either S185 or one of S180 or S181).	IRREGULAR XYLEM 3 (IRX3); FUNCTIONS IN: cellulose synthase activity; INVOLVED IN: cellulose biosynthetic process, plant-type cell wall biogenesis, secondary cell wall biogenesis, rhamnogalacturonan I side chain metabolic process; LOCATED IN: plasma membrane, chloroplast; EXPRESSED IN: 27 plant structures; EXPRESSED DURING: 14 growth stages; CONTAINS InterPro DOMAIN/s: Cellulose synthase (InterPro…
PH02Gene27120	Os09t0422500-01	0	Bc6*, Bc6, OsCesA9, CESA9, OsCESA9, OS_CESA09, OsCesA 9, CesA9, BC88	Brittle culm6, Brittle culm 6, Brittle culm-6, Cellulose synthase A catalytic subunit 9 [UDP-forming], Cellulose synthase A catalytic subunit 9	Cellulose synthase A catalytic subunit 9, Cell wall biosynthesis and plant growth	BC6	BRITTLE CULM 6
PH02Gene27461	AT5G17420.1	0	IRREGULAR XYLEM 3 (IRX3)	Cellulose synthase family protein	Encodes a xylem-specific cellulose synthase that is phosphorylated on one or more serine residues (on either S185 or one of S180 or S181).	IRREGULAR XYLEM 3 (IRX3); FUNCTIONS IN: cellulose synthase activity; INVOLVED IN: cellulose biosynthetic process, plant-type cell wall biogenesis, secondary cell wall biogenesis, rhamnogalacturonan I side chain metabolic process; LOCATED IN: plasma membrane, chloroplast; EXPRESSED IN: 27 plant structures; EXPRESSED DURING: 14 growth stages; CONTAINS InterPro DOMAIN/s: Cellulose synthase (InterPro…
PH02Gene27461	Os09t0422500-01	0	Bc6*, Bc6, OsCesA9, CESA9, OsCESA9, OS_CESA09, OsCesA 9, CesA9, BC88	Brittle culm6, Brittle culm 6, Brittle culm-6, Cellulose synthase A catalytic subunit 9 [UDP-forming], Cellulose synthase A catalytic subunit 9	Cellulose synthase A catalytic subunit 9, Cell wall biosynthesis and plant growth	BC6	BRITTLE CULM 6
PH02Gene29283	Os08t0151300-01	8.46e-143	OsMYB103, OsMYB103L, CEF1/OsMYB103L, MYB103, MYB103L	myb transcription factor 103, transcription factor MYB103, Oryza sativa MYB103 Like, culm easily fragile 1	R2R3-MYB transcription factor, Regulation of leaf shape, cellulose synthesis and mechanical strength	CEF1	CULM EASILY FRAGILE 1
PH02Gene29564	AT2G33460.1	1.03e-19	ROP-interactive CRIB motif-containing protein 1 (RIC1)	ROP-interactive CRIB motif-containing protein 1	encodes a member of a novel protein family that contains contain a CRIB (for Cdc42/Rac-interactive binding) motif required for their specific interaction with GTP-bound Rop1 (plant-specific Rho GTPase). Interacts with Rop1 and is involved in pollen tube growth and function. Protein most similar to RIC3(family subgroup III). RIC1 is localized to the apical region of the plasma membrane in pollen t…	ROP-interactive CRIB motif-containing protein 1 (RIC1); FUNCTIONS IN: protein binding; INVOLVED IN: cell morphogenesis, pollen tube growth, cellulose microfibril organization, cytoplasmic micro...
PH02Gene29685	AT5G49720.1	0	glycosyl hydrolase 9A1 (GH9A1)	glycosyl hydrolase 9A1	Encodes a membrane-bound endo-1,4-beta-D-glucanase, involved in cellulose biosynthesis. Loss-of-function mutants have severe cellulose-deficient phenotypes. During cell elongation, KOR1 is associated with Golgi apparatus and early endosome. Inhibition of cellulose biosynthesis promoted a redistribution of KOR1 in subcellular locations. These observations suggest that deposition of cellulose invol…	glycosyl hydrolase 9A1 (GH9A1); FUNCTIONS IN: cellulase activity, hydrolase activity, hydrolyzing O-glycosyl compounds; INVOLVED IN: in 6 processes; LOCATED IN: Golgi apparatus, plasma membrane, cell plate, early endosome; EXPRESSED IN: 24 plant structures; EXPRESSED DURING: 13 growth stages; CONTAINS InterPro DOMAIN/s: Six-hairpin glycosidase (InterPro:IPR012341), Glycoside hydrolase, family 9, …
PH02Gene31739	AT1G48880.1	3.58e-163	TRICHOME BIREFRINGENCE-LIKE 7 (TBL7)	TRICHOME BIREFRINGENCE-LIKE 7	Encodes a member of the TBL (TRICHOME BIREFRINGENCE-LIKE) gene family containing a plant-specific DUF231 (domain of unknown function) domain. TBL gene family has 46 members, two of which (TBR/AT5G06700 and TBL3/AT5G01360) have been shown to be involved in the synthesis and deposition of secondary wall cellulose, presumably by influencing the esterification state of pectic polymers. A nomenclature…	TRICHOME BIREFRINGENCE-LIKE 7 (TBL7); CONTAINS InterPro DOMAIN/s: Protein of unknown function DUF231, plant (InterPro:IPR004253); BEST Arabidopsis thaliana protein match is: Plant protein of unknown function (DUF828) (TAIR:AT3G06080.2); Has 1333 Blast hits to 1318 proteins in 28 species: Archae - 0; Bacteria - 0; Metazoa - 0; Fungi - 4; Plants - 1329; Viruses - 0; Other Eukaryotes - 0 (source: NC…
PH02Gene37804	AT5G05170.1	0	CONSTITUTIVE EXPRESSION OF VSP 1 (CEV1)	Cellulose synthase family protein	Encodes a cellulose synthase isomer. CESA3 mutants have cellulose defect in the primary cell wall. Multiple lines of evidence suggest that CESA3, along with CESA1 and CESA6 are present in the same plasma membrane complex for cellulose biosynthesis. As inferred from the null role of secondary wall-type CesAs, included in a set of five primary wall-type CesAs that may support trichome cell wall thi…	CONSTITUTIVE EXPRESSION OF VSP 1 (CEV1); FUNCTIONS IN: cellulose synthase activity, transferase activity, transferring glycosyl groups; INVOLVED IN: primary cell wall biogenesis, cellulose biosynthetic process, defense response; LOCATED IN: Golgi apparatus, plasma membrane; EXPRESSED IN: 27 plant structures; EXPRESSED DURING: 14 growth stages; CONTAINS InterPro DOMAIN/s: Cellulose synthase (I...
PH02Gene37804	Os03t0808100-01	0	OsCesA2, OsCESA2, OS_CESA02	Cellulose synthase A catalytic subunit 2 [UDP-forming], Cellulose synthase A catalytic subunit 2	Similar to Cellulose synthase-5.	CESA2	CELLULOSE SYNTHASE A2
PH02Gene37804	Os07t0208500-01	0	OsCesA8, OsCESA8, OS_CESA08, CesA8	Cellulose synthase A catalytic subunit 8 [UDP-forming], Cellulose synthase A catalytic subunit 8, CELLULOSE SYNTHASE8	Similar to Cellulose synthase-4.	CESA8	CELLULOSE SYNTHASE A8
PH02Gene39683	AT2G40320.1	0	TRICHOME BIREFRINGENCE-LIKE 33 (TBL33)	TRICHOME BIREFRINGENCE-LIKE 33	Encodes a member of the TBL (TRICHOME BIREFRINGENCE-LIKE) gene family containing a plant-specific DUF231 (domain of unknown function) domain. TBL gene family has 46 members, two of which (TBR/AT5G06700 and TBL3/AT5G01360) have been shown to be involved in the synthesis and deposition of secondary wall cellulose, presumably by influencing the esterification state of pectic polymers. A nomenclature…	TRICHOME BIREFRINGENCE-LIKE 33 (TBL33); CONTAINS InterPro DOMAIN/s: Protein of unknown function DUF231, plant (InterPro:IPR004253); BEST Arabidopsis thaliana protein match is: TRICHOME BIREFRINGENCE-LIKE 32 (TAIR:AT3G11030.1); Has 35333 Blast hits to 34131 proteins in 2444 species: Archae - 798; Bacteria - 22429; Metazoa - 974; Fungi - 991; Plants - 531; Viruses - 0; Other Eukaryotes - 9610 (sour…
PH02Gene39683	AT3G11030.1	0	TRICHOME BIREFRINGENCE-LIKE 32 (TBL32)	TRICHOME BIREFRINGENCE-LIKE 32	Encodes a member of the TBL (TRICHOME BIREFRINGENCE-LIKE) gene family containing a plant-specific DUF231 (domain of unknown function) domain. TBL gene family has 46 members, two of which (TBR/AT5G06700 and TBL3/AT5G01360) have been shown to be involved in the synthesis and deposition of secondary wall cellulose, presumably by influencing the esterification state of pectic polymers. A nomenclature…	TRICHOME BIREFRINGENCE-LIKE 32 (TBL32); CONTAINS InterPro DOMAIN/s: Protein of unknown function DUF231, plant (InterPro:IPR004253); BEST Arabidopsis thaliana protein match is: TRICHOME BIREFRINGENCE-LIKE 33 (TAIR:AT2G40320.1); Has 40045 Blast hits to 14436 proteins in 846 species: Archae - 57; Bacteria - 5065; Metazoa - 12608; Fungi - 2698; Plants - 11562; Viruses - 2042; Other Eukaryotes - 6013 …
PH02Gene39683	AT5G01620.2	5.02e-129	TRICHOME BIREFRINGENCE-LIKE 35	TRICHOME BIREFRINGENCE-LIKE 35	Encodes a member of the TBL (TRICHOME BIREFRINGENCE-LIKE) gene family containing a plant-specific DUF231 (domain of unknown function) domain. TBL gene family has 46 members, two of which (TBR/AT5G06700 and TBL3/AT5G01360) have been shown to be involved in the synthesis and deposition of secondary wall cellulose, presumably by influencing the esterification state of pectic polymers. A nomenclature…	TRICHOME BIREFRINGENCE-LIKE 35; LOCATED IN: endomembrane system; EXPRESSED IN: 23 plant structures; EXPRESSED DURING: 14 growth stages; CONTAINS InterPro DOMAIN/s: Protein of unknown function DUF231, plant (InterPro:IPR004253); BEST Arabidopsis thaliana protein match is: TRICHOME BIREFRINGENCE-LIKE 34 (TAIR:AT2G38320.1); Has 1369 Blast hits to 1347 proteins in 38 species: Archae - 0; Bacteria - 0…
PH02Gene39684	AT3G11030.1	1.48e-169	TRICHOME BIREFRINGENCE-LIKE 32 (TBL32)	TRICHOME BIREFRINGENCE-LIKE 32	Encodes a member of the TBL (TRICHOME BIREFRINGENCE-LIKE) gene family containing a plant-specific DUF231 (domain of unknown function) domain. TBL gene family has 46 members, two of which (TBR/AT5G06700 and TBL3/AT5G01360) have been shown to be involved in the synthesis and deposition of secondary wall cellulose, presumably by influencing the esterification state of pectic polymers. A nomenclature…	TRICHOME BIREFRINGENCE-LIKE 32 (TBL32); CONTAINS InterPro DOMAIN/s: Protein of unknown function DUF231, plant (InterPro:IPR004253); BEST Arabidopsis thaliana protein match is: TRICHOME BIREFRINGENCE-LIKE 33 (TAIR:AT2G40320.1); Has 40045 Blast hits to 14436 proteins in 846 species: Archae - 57; Bacteria - 5065; Metazoa - 12608; Fungi - 2698; Plants - 11562; Viruses - 2042; Other Eukaryotes - 60...
PH02Gene39685	AT2G38320.1	4.78e-154	TRICHOME BIREFRINGENCE-LIKE 34 (TBL34)	TRICHOME BIREFRINGENCE-LIKE 34	Encodes a member of the TBL (TRICHOME BIREFRINGENCE-LIKE) gene family containing a plant-specific DUF231 (domain of unknown function) domain. TBL gene family has 46 members, two of which (TBR/AT5G06700 and TBL3/AT5G01360) have been shown to be involved in the synthesis and deposition of secondary wall cellulose, presumably by influencing the esterification state of pectic polymers. A nomenclature…	TRICHOME BIREFRINGENCE-LIKE 34 (TBL34); INVOLVED IN: biological_process unknown; LOCATED IN: endomembrane system; EXPRESSED IN: 20 plant structures; EXPRESSED DURING: 11 growth stages; CONTAINS InterPro DOMAIN/s: Protein of unknown function DUF231, plant (InterPro:IPR004253); BEST Arabidopsis thaliana protein match is: TRICHOME BIREFRINGENCE-LIKE 35 (TAIR:AT5G01620.2); Has 1346 Blast hits to 1...
PH02Gene39685	AT5G01620.1	1.14e-131	TRICHOME BIREFRINGENCE-LIKE 35 (TBL35)	TRICHOME BIREFRINGENCE-LIKE 35	Encodes a member of the TBL (TRICHOME BIREFRINGENCE-LIKE) gene family containing a plant-specific DUF231 (domain of unknown function) domain. TBL gene family has 46 members, two of which (TBR/AT5G06700 and TBL3/AT5G01360) have been shown to be involved in the synthesis and deposition of secondary wall cellulose, presumably by influencing the esterification state of pectic polymers. A nomenclature…	TRICHOME BIREFRINGENCE-LIKE 35 (TBL35); LOCATED IN: endomembrane system; EXPRESSED IN: 23 plant structures; EXPRESSED DURING: 14 growth stages; CONTAINS InterPro DOMAIN/s: Protein of unknown function DUF231, plant (InterPro:IPR004253); BEST Arabidopsis thaliana protein match is: TRICHOME BIREFRINGENCE-LIKE 34 (TAIR:AT2G38320.1); Has 30201 Blast hits to 17322 proteins in 780 species: Archae - 1...

## Sheet: S10
The SCW related TF genes in lncRNA-mRNA co-expression network
TF families	Genes	Orthologous genes in rice or Arabidopsis Thaliana	e-value	Decriptions
MYB	PH02Gene01764	AT3G08500.1	3.84e-73	MYB domain protein 83 (MYB83)	MYB domain protein 83	Encodes a putative R2R3-type MYB transcription factor (MYB83).	MYB domain protein 83 (MYB83); CONTAINS InterPro DOMAIN/s: SANT, DNA-binding (InterPro:IPR001005), Homeodomain-like (InterPro:IPR009057), MYB, DNA-binding (InterPro:IPR014778), HTH transcriptional regulator, MYB-type, DNA-binding (InterPro:IPR017930), Homeodomain-related (InterPro:IPR012287), MYB transcription factor (InterPro:IPR015495); BEST Arabidopsis thaliana protein match is: MYB domain pro…
	PH02Gene01764	AT5G12870.1	2.3e-65	MYB domain protein 46 (MYB46)	MYB domain protein 46	Encodes MYB46, member of the R2R3 factor gene family. Modulates Disease Susceptibility to Botrytis cinerea.	MYB domain protein 46 (MYB46); CONTAINS InterPro DOMAIN/s: SANT, DNA-binding (InterPro:IPR001005), Homeodomain-like (InterPro:IPR009057), MYB, DNA-binding (InterPro:IPR014778), HTH transcriptional regulator, MYB-type, DNA-binding (InterPro:IPR017930), Homeodomain-related (InterPro:IPR012287), MYB transcription factor (InterPro:IPR015495); BEST Arabidopsis thaliana protein match is: MYB domain pro…
	PH02Gene01764	Os12t0515300-00	1.43e-59	OsMYB46	MYB transcription factor 46	Homeodomain-like domain containing protein.
	PH02Gene02449	AT1G16490.1	8.14e-72	MYB domain protein 58 (MYB58)	MYB domain protein 58	Member of the R2R3 factor gene family.	MYB domain protein 58 (MYB58); CONTAINS InterPro DOMAIN/s: SANT, DNA-binding (InterPro:IPR001005), Homeodomain-like (InterPro:IPR009057), MYB, DNA-binding (InterPro:IPR014778), HTH transcriptional regulator, MYB-type, DNA-binding (InterPro:IPR017930), Homeodomain-related (InterPro:IPR012287), MYB transcription factor (InterPro:IPR015495); BEST Arabidopsis thaliana protein match is: MYB domain pro…
	PH02Gene02449	AT1G79180.1	4.15e-75	MYB domain protein 63 (MYB63)	MYB domain protein 63	Member of the R2R3 factor gene family.	MYB domain protein 63 (MYB63); CONTAINS InterPro DOMAIN/s: SANT, DNA-binding (InterPro:IPR001005), Homeodomain-like (InterPro:IPR009057), MYB, DNA-binding (InterPro:IPR014778), HTH transcriptional regulator, MYB-type, DNA-binding (InterPro:IPR017930), Homeodomain-related (InterPro:IPR012287), MYB transcription factor (InterPro:IPR015495); BEST Arabidopsis thaliana protein match is: MYB domain pro…
	PH02Gene02449	Os02t0695200-01	3.36e-118	OsMYB58/63-L, MYB58/63-L, OsMYB58/63a, MYB58/63a	MYB4-like protein	Similar to P-type R2R3 MYB protein (Fragment).
	PH02Gene02449	Os04t0594100-01	3.04e-143	OsMYB58/63, OsMYB58, OsMYB63, MYB58/63, MYB58, MYB63, OsMYB58/63b, MYB58/63b	MYB transcription factor 58/63, transcription factor MYB58/63	MYB transcription factor, Regulation of cellulose biosynthesis during secondary cell wall formation
	PH02Gene05129	Os02t0732600-01	2.94e-113	OsMYB20, MYB20/43	MYB transcription factor 20	Similar to Typical P-type R2R3 MYB protein (Fragment).	MYB20
	PH02Gene05129	Os06t0258000-01	2.73e-93	R2R3-MYB	MYB domain protein	Similar to Typical P-type R2R3 MYB protein (Fragment).
	PH02Gene05457	AT4G12350.1	3.14e-86	MYB domain protein 42 (MYB42)	MYB domain protein 42	Encodes a putative transcription factor (MYB42).	MYB domain protein 42 (MYB42); CONTAINS InterPro DOMAIN/s: SANT, DNA-binding (InterPro:IPR001005), Homeodomain-like (InterPro:IPR009057), MYB, DNA-binding (InterPro:IPR014778), HTH transcriptional regulator, MYB-type, DNA-binding (InterPro:IPR017930), Homeodomain-related (InterPro:IPR012287), MYB transcription factor (InterPro:IPR015495); BEST Arabidopsis thaliana protein match is: MYB domain pro…
	PH02Gene05457	AT4G22680.1	3.92e-89	MYB domain protein 85 (MYB85)	MYB domain protein 85	Encodes a putative transcription factor (MYB85).	MYB domain protein 85 (MYB85); CONTAINS InterPro DOMAIN/s: SANT, DNA-binding (InterPro:IPR001005), Homeodomain-like (InterPro:IPR009057), MYB, DNA-binding (InterPro:IPR014778), HTH transcriptional regulator, MYB-type, DNA-binding (InterPro:IPR017930), Homeodomain-related (InterPro:IPR012287), MYB transcription factor (InterPro:IPR015495); BEST Arabidopsis thaliana protein match is: MYB domain pro…
	PH02Gene05457	Os09t0532900-01	3.14e-111	OsMYB42/85, MYB42/85, OsMYB85, MYB85	MYB transcription factor 42/85, transcription factor MYB42/85	Similar to MYB13 protein.
	PH02Gene05457	Os09t0532900-04	1.09e-161	OsMYB42/85, MYB42/85, OsMYB85, MYB85	myb transcription factor 42/85, transcription factor MYB42/85	Myb transcription factor domain containing protein.
	PH02Gene08687	Os02t0732600-01	9.05e-117	OsMYB20, MYB20/43	MYB transcription factor 20	Similar to Typical P-type R2R3 MYB protein (Fragment).	MYB20
	PH02Gene13421	AT1G17950.1	2.28e-77	MYB domain protein 52 (MYB52)	MYB domain protein 52	putative transcription factor: R2R3-MYB transcription family	MYB domain protein 52 (MYB52); CONTAINS InterPro DOMAIN/s: SANT, DNA-binding (InterPro:IPR001005), Homeodomain-like (InterPro:IPR009057), MYB, DNA-binding (InterPro:IPR014778), HTH transcriptional regulator, MYB-type, DNA-binding (InterPro:IPR017930), Homeodomain-related (InterPro:IPR012287), MYB transcription factor (InterPro:IPR015495); BEST Arabidopsis thaliana protein match is: MYB domain pro…
	PH02Gene13421	AT1G73410.1	8.42e-69	MYB domain protein 54 (MYB54)	MYB domain protein 54	Encodes a putative transcription factor that is a member of the R2R3-MYB family.	MYB domain protein 54 (MYB54); CONTAINS InterPro DOMAIN/s: SANT, DNA-binding (InterPro:IPR001005), Homeodomain-like (InterPro:IPR009057), MYB, DNA-binding (InterPro:IPR014778), HTH transcriptional regulator, MYB-type, DNA-binding (InterPro:IPR017930), Homeodomain-related (InterPro:IPR012287), MYB transcription factor (InterPro:IPR015495); BEST Arabidopsis thaliana protein match is: MYB domain pro…
	PH02Gene13421	Os03t0720800-01	6.24e-122	OsMYB52, OsMYB52/54	MYB transcription factor 52, transcription factor MYB52	Similar to MYB transcription factor R2R3 type.
	PH02Gene13559	AT1G63910.1	3.1e-84	MYB domain protein 103 (AtMYB103)	MYB domain protein 103	member of MYB3R- and R2R3- type MYB- encoding genes	MYB domain protein 103 (AtMYB103); CONTAINS InterPro DOMAIN/s: SANT, DNA-binding (InterPro:IPR001005), Homeodomain-like (InterPro:IPR009057), MYB, DNA-binding (InterPro:IPR014778), HTH transcriptional regulator, MYB-type, DNA-binding (InterPro:IPR017930), Homeodomain-related (InterPro:IPR012287), MYB transcription factor (InterPro:IPR015495); BEST Arabidopsis thaliana protein match is: MYB domain…
	PH02Gene13559	Os08t0151300-01	1.08e-149	OsMYB103, OsMYB103L, CEF1/OsMYB103L, MYB103, MYB103L	MYB transcription factor 103, transcription factor MYB103, Oryza sativa MYB103 Like, culm easily fragile 1	R2R3-MYB transcription factor, Regulation of leaf shape, cellulose synthesis and mechanical strength	CEF1	CULM EASILY FRAGILE 1
	PH02Gene17580	AT4G09460.1	7.14e-89	MYB domain protein 6 (MYB6)	MYB domain protein 6	Encodes MYB6 DNA-binding protein.	MYB domain protein 6 (MYB6); CONTAINS InterPro DOMAIN/s: SANT, DNA-binding (InterPro:IPR001005), Homeodomain-like (InterPro:IPR009057), MYB, DNA-binding (InterPro:IPR014778), HTH transcriptional regulator, MYB-type, DNA-binding (InterPro:IPR017930), Homeodomain-related (InterPro:IPR012287), MYB transcription factor (InterPro:IPR015495); BEST Arabidopsis thaliana protein match is: high response to…
	PH02Gene17580	Os11t0180900-00	9.2e-138	MYB domain protein	MYB domain protein	MYB transcription factor domain containing protein.
	PH02Gene26297	AT4G09460.1	9.36e-89	MYB domain protein 6 (MYB6)	MYB domain protein 6	Encodes MYB6 DNA-binding protein.	MYB domain protein 6 (MYB6); CONTAINS InterPro DOMAIN/s: SANT, DNA-binding (InterPro:IPR001005), Homeodomain-like (InterPro:IPR009057), MYB, DNA-binding (InterPro:IPR014778), HTH transcriptional regulator, MYB-type, DNA-binding (InterPro:IPR017930), Homeodomain-related (InterPro:IPR012287), MYB transcription factor (InterPro:IPR015495); BEST Arabidopsis thaliana protein match is: high response to…
	PH02Gene26297	Os01t0874300-01	2.63e-105	R2R3-MYB, OsDLN31	DLN repressor 31, DLN motif protein 31	Similar to MYBHv5 (Fragment).	DLN31	DLN REPRESSOR 31
	PH02Gene26297	Os05t0429900-01	9.94e-139	R2R3-MYB, OsDLN141	DLN repressor 141, DLN motif protein 141	Similar to MYBHv5 (Fragment).	DLN141	DLN REPRESSOR 141
	PH02Gene27326	AT1G17950.1	5.25e-76	MYB domain protein 52 (MYB52)	MYB domain protein 52	putative transcription factor: R2R3-MYB transcription family	MYB domain protein 52 (MYB52); CONTAINS InterPro DOMAIN/s: SANT, DNA-binding (InterPro:IPR001005), Homeodomain-like (InterPro:IPR009057), MYB, DNA-binding (InterPro:IPR014778), HTH transcriptional regulator, MYB-type, DNA-binding (InterPro:IPR017930), Homeodomain-related (InterPro:IPR012287), MYB transcription factor (InterPro:IPR015495); BEST Arabidopsis thaliana protein match is: MYB domain pro…
	PH02Gene27326	AT1G73410.1	1.03e-70	MYB domain protein 54 (MYB54)	MYB domain protein 54	Encodes a putative transcription factor that is a member of the R2R3-MYB family.	MYB domain protein 54 (MYB54); CONTAINS InterPro DOMAIN/s: SANT, DNA-binding (InterPro:IPR001005), Homeodomain-like (InterPro:IPR009057), MYB, DNA-binding (InterPro:IPR014778), HTH transcriptional regulator, MYB-type, DNA-binding (InterPro:IPR017930), Homeodomain-related (InterPro:IPR012287), MYB transcription factor (InterPro:IPR015495); BEST Arabidopsis thaliana protein match is: MYB domain pro…
	PH02Gene27326	Os03t0720800-01	8.52e-123	OsMYB52, OsMYB52/54	MYB transcription factor 52, transcription factor MYB52	Similar to MYB transcription factor R2R3 type.
	PH02Gene29283	AT1G63910.1	1.19e-86	MYB domain protein 103 (AtMYB103)	MYB domain protein 103	member of MYB3R- and R2R3- type MYB- encoding genes	MYB domain protein 103 (AtMYB103); CONTAINS InterPro DOMAIN/s: SANT, DNA-binding (InterPro:IPR001005), Homeodomain-like (InterPro:IPR009057), MYB, DNA-binding (InterPro:IPR014778), HTH transcriptional regulator, MYB-type, DNA-binding (InterPro:IPR017930), Homeodomain-related (InterPro:IPR012287), MYB transcription factor (InterPro:IPR015495); BEST Arabidopsis thaliana protein match is: MYB domain…
	PH02Gene29283	Os08t0151300-01	8.46e-143	OsMYB103, OsMYB103L, CEF1/OsMYB103L, MYB103, MYB103L	MYB transcription factor 103, transcription factor MYB103, Oryza sativa MYB103 Like, culm easily fragile 1	R2R3-MYB transcription factor, Regulation of leaf shape, cellulose synthesis and mechanical strength	CEF1	CULM EASILY FRAGILE 1
	PH02Gene34321	AT1G09540.1	2.22e-90	MYB domain protein 61 (MYB61)	MYB domain protein 61	Encodes putative transcription factor. Mutants lack of mucilage extrusion from the seeds during imbibition. Reduced quantities of mucilage are deposited during the development of the seed coat epidermis in MYB61 mutants. Expressed in guard cells,loss of function mutations show an increase in stomatal pore opening suggesting a role in ABA independent regulation of stomatal pore size.	MYB domain protein 61 (MYB61); CONTAINS InterPro DOMAIN/s: SANT, DNA-binding (InterPro:IPR001005), Homeodomain-like (InterPro:IPR009057), MYB, DNA-binding (InterPro:IPR014778), HTH transcriptional regulator, MYB-type, DNA-binding (InterPro:IPR017930), Homeodomain-related (InterPro:IPR012287), MYB transcription factor (InterPro:IPR015495); BEST Arabidopsis thaliana protein match is: MYB domain pro…
	PH02Gene34321	AT1G57560.1	4.15e-85	MYB domain protein 50 (MYB50)	MYB domain protein 50	Member of the R2R3 factor gene family.	MYB domain protein 50 (MYB50); CONTAINS InterPro DOMAIN/s: SANT, DNA-binding (InterPro:IPR001005), Homeodomain-like (InterPro:IPR009057), MYB, DNA-binding (InterPro:IPR014778), HTH transcriptional regulator, MYB-type, DNA-binding (InterPro:IPR017930), Homeodomain-related (InterPro:IPR012287), MYB transcription factor (InterPro:IPR015495); BEST Arabidopsis thaliana protein match is: MYB domain pro…
	PH02Gene34321	AT4G01680.3	2.8e-85	MYB domain protein 55 (MYB55)	MYB domain protein 55	Encodes a putative transcription factor (MYB55).	MYB domain protein 55 (MYB55); CONTAINS InterPro DOMAIN/s: SANT, DNA-binding (InterPro:IPR001005), Homeodomain-like (InterPro:IPR009057), MYB, DNA-binding (InterPro:IPR014778), HTH transcriptional regulator, MYB-type, DNA-binding (InterPro:IPR017930), Homeodomain-related (InterPro:IPR012287), MYB transcription factor (InterPro:IPR015495); BEST Arabidopsis thaliana protein match is: MYB domain pro…
	PH02Gene36698	Os09t0532900-04	5.42e-124	OsMYB42/85, MYB42/85, OsMYB85, MYB85	MYB transcription factor 42/85, transcription factor MYB42/85	MYB transcription factor domain containing protein.
	PH02Gene40333	Os01t0285300-01	0	OsMYB55/61, OsMYB55, MYB55, OsMYB61, MYB61, OsMYB61a, MYB61a	MYB transcription factor 55/61, transcription factor MYB55/61	MYB transcription factor domain containing protein.
	PH02Gene40333	Os05t0140100-02	0	R2R3-MYB, OsMYB55/61-L, MYB55/61-L, OsMYB55, OsMYB61-L, MYB55, MYB61-L, OsMYB61L, MYB61L, OsMYB61b, MYB61b	MYB transcription factor 55/61L	MYB transcription factor domain containing protein.
NAC	PH02Gene13236	AT2G46770.1	3.91e-126	EMBRYO DEFECTIVE 2301 (EMB2301)	NAC (No Apical Meristem) domain transcriptional regulator superfamily protein	NAC transcription factor NST1. NST1 and NST2 are redundant in regulating secondary wall thickening in anther walls and siliques. NST1 promoter was detected in various tissues in which lignified secondary walls develop.	EMBRYO DEFECTIVE 2301 (EMB2301); CONTAINS InterPro DOMAIN/s: No apical meristem (NAM) protein (InterPro:IPR003441); BEST Arabidopsis thaliana protein match is: NAC domain protein 66 (TAIR:AT3G61910.1); Has 2975 Blast hits to 2968 proteins in 76 species: Archae - 0; Bacteria - 0; Metazoa - 2; Fungi - 0; Plants - 2973; Viruses - 0; Other Eukaryotes - 0 (source: NCBI BLink).
	PH02Gene13236	AT3G61910.1	5.63e-106	NAC domain protein 66 (NAC066)	NAC domain protein 66	NAC transcription factor NST2. NST1 and NST2 are redundant in regulating secondary wall thickening in anther walls. NST2 promoter was particularly strong in anther tissue.	NAC domain protein 66 (NAC066); FUNCTIONS IN: transcription activator activity, sequence-specific DNA binding transcription factor activity; INVOLVED IN: multicellular organismal development, anther dehiscence, secondary cell wall biogenesis; LOCATED IN: membrane; EXPRESSED IN: 7 plant structures; EXPRESSED DURING: 4 anthesis, petal differentiation and expansion stage; CONTAINS InterPro DOMAIN/s:…
	PH02Gene13236	Os06t0131700-02	2.04e-103	ONAC007, ONAC7, OsSND1, SND1, OsSWN1, SWN1, DLN157, OsDLN157	NAC domain-containing protein 007, NAC domain-containing protein 7, SECONDARY WALL ASSOCIATED NAC DOMAIN PROTEIN 1, SECONDARY WALL NAC DOMAIN PROTEIN 1, secondary wall NAC transcription factor 1, secondary wall-associated NAC 1, no apical meristem, DLN repressor 157, DLN motif protein 157	No apical meristem (NAM) protein domain containing protein.
	PH02Gene13236	Os08t0115800-01	1.7e-127	ONAC029, ONAC29, OsSWN2, OsSWN2L, OsSWN2S, OsNST1/2, SWN2, SWN2L, SWN2S, NST1/2, DLN201, OsDLN201	NAC domain-containing protein 029, NAC domain-containing protein 29, SECONDARY WALL NAC DOMAIN PROTEIN 2, secondary wall NAC transcription factor 2, secondary wall-associated NAC 2, NAC SECONDARY WALL THICKENING PROMOTING1/2, DLN repressor 201, DLN motif protein 201	No apical meristem (NAM) protein domain containing protein.	NAC29	NAC DOMAIN-CONTAINING PROTEIN 29
	PH02Gene14023	AT1G32770.1	1.2e-101	NAC domain containing protein 12 (NAC012)	NAC domain containing protein 12	Encodes SND1, a NAC Domain transcription factor involved in secondary wall biosynthesis in fibers. Expressed specifically in interfascicular fibers and xylary fibers in stems. Expressed in the procambium of stem inflorescences and root. May act as a negative regulator of secondary wall thickening in xylary fibers. Acts redundantly with NST1 to control development of secondary walls in siliques.	NAC domain containing protein 12 (NAC012); CONTAINS InterPro DOMAIN/s: No apical meristem (NAM) protein (InterPro:IPR003441); BEST Arabidopsis thaliana protein match is: NAC (No Apical Meristem) domain transcriptional regulator superfamily protein (TAIR:AT2G46770.1); Has 2894 Blast hits to 2888 proteins in 75 species: Archae - 0; Bacteria - 0; Metazoa - 0; Fungi - 0; Plants - 2894; Viruses - 0; O…
	PH02Gene14023	AT2G46770.1	6.87e-115	EMBRYO DEFECTIVE 2301 (EMB2301)	NAC (No Apical Meristem) domain transcriptional regulator superfamily protein	NAC transcription factor NST1. NST1 and NST2 are redundant in regulating secondary wall thickening in anther walls and siliques. NST1 promoter was detected in various tissues in which lignified secondary walls develop.	EMBRYO DEFECTIVE 2301 (EMB2301); CONTAINS InterPro DOMAIN/s: No apical meristem (NAM) protein (InterPro:IPR003441); BEST Arabidopsis thaliana protein match is: NAC domain protein 66 (TAIR:AT3G61910.1); Has 2975 Blast hits to 2968 proteins in 76 species: Archae - 0; Bacteria - 0; Metazoa - 2; Fungi - 0; Plants - 2973; Viruses - 0; Other Eukaryotes - 0 (source: NCBI BLink).
	PH02Gene14023	AT3G61910.1	6.21e-104	NAC domain protein 66 (NAC066)	NAC domain protein 66	NAC transcription factor NST2. NST1 and NST2 are redundant in regulating secondary wall thickening in anther walls. NST2 promoter was particularly strong in anther tissue.	NAC domain protein 66 (NAC066); FUNCTIONS IN: transcription activator activity, sequence-specific DNA binding transcription factor activity; INVOLVED IN: multicellular organismal development, anther dehiscence, secondary cell wall biogenesis; LOCATED IN: membrane; EXPRESSED IN: 7 plant structures; EXPRESSED DURING: 4 anthesis, petal differentiation and expansion stage; CONTAINS InterPro DOMAIN/s:…
	PH02Gene14023	Os06t0131700-01	1.33e-176	ONAC007, ONAC7, OsSND1, SND1, OsSWN1, SWN1, DLN157, OsDLN157	NAC domain-containing protein 007, NAC domain-containing protein 7, SECONDARY WALL ASSOCIATED NAC DOMAIN PROTEIN 1, SECONDARY WALL NAC DOMAIN PROTEIN 1, secondary wall NAC transcription factor 1, secondary wall-associated NAC 1, no apical meristem, DLN repressor 157, DLN motif protein 157	Similar to NAM protein.
	PH02Gene14023	Os08t0115800-01	2.37e-112	ONAC029, ONAC29, OsSWN2, OsSWN2L, OsSWN2S, OsNST1/2, SWN2, SWN2L, SWN2S, NST1/2, DLN201, OsDLN201	NAC domain-containing protein 029, NAC domain-containing protein 29, SECONDARY WALL NAC DOMAIN PROTEIN 2, secondary wall NAC transcription factor 2, secondary wall-associated NAC 2, NAC SECONDARY WALL THICKENING PROMOTING1/2, DLN repressor 201, DLN motif protein 201	No apical meristem (NAM) protein domain containing protein.	NAC29	NAC DOMAIN-CONTAINING PROTEIN 29
	PH02Gene15608	AT1G32770.1	3.38e-100	NAC domain containing protein 12 (NAC012)	NAC domain containing protein 12	Encodes SND1, a NAC Domain transcription factor involved in secondary wall biosynthesis in fibers. Expressed specifically in interfascicular fibers and xylary fibers in stems. Expressed in the procambium of stem inflorescences and root. May act as a negative regulator of secondary wall thickening in xylary fibers. Acts redundantly with NST1 to control development of secondary walls in siliques.	NAC domain containing protein 12 (NAC012); CONTAINS InterPro DOMAIN/s: No apical meristem (NAM) protein (InterPro:IPR003441); BEST Arabidopsis thaliana protein match is: NAC (No Apical Meristem) domain transcriptional regulator superfamily protein (TAIR:AT2G46770.1); Has 2894 Blast hits to 2888 proteins in 75 species: Archae - 0; Bacteria - 0; Metazoa - 0; Fungi - 0; Plants - 2894; Viruses - 0; O…
	PH02Gene15608	AT3G61910.1	9.35e-103	NAC domain protein 66 (NAC066)	NAC domain protein 66	NAC transcription factor NST2. NST1 and NST2 are redundant in regulating secondary wall thickening in anther walls. NST2 promoter was particularly strong in anther tissue.	NAC domain protein 66 (NAC066); FUNCTIONS IN: transcription activator activity, sequence-specific DNA binding transcription factor activity; INVOLVED IN: multicellular organismal development, anther dehiscence, secondary cell wall biogenesis; LOCATED IN: membrane; EXPRESSED IN: 7 plant structures; EXPRESSED DURING: 4 anthesis, petal differentiation and expansion stage; CONTAINS InterPro DOMAIN/s:…
	PH02Gene15608	Os06t0131700-01	1.54e-175	ONAC007, ONAC7, OsSND1, SND1, OsSWN1, SWN1, DLN157, OsDLN157	NAC domain-containing protein 007, NAC domain-containing protein 7, SECONDARY WALL ASSOCIATED NAC DOMAIN PROTEIN 1, SECONDARY WALL NAC DOMAIN PROTEIN 1, secondary wall NAC transcription factor 1, secondary wall-associated NAC 1, no apical meristem, DLN repressor 157, DLN motif protein 157	Similar to NAM protein.
	PH02Gene17430	AT1G32770.1	1.61e-105	NAC domain containing protein 12 (NAC012)	NAC domain containing protein 12	Encodes SND1, a NAC Domain transcription factor involved in secondary wall biosynthesis in fibers. Expressed specifically in interfascicular fibers and xylary fibers in stems. Expressed in the procambium of stem inflorescences and root. May act as a negative regulator of secondary wall thickening in xylary fibers. Acts redundantly with NST1 to control development of secondary walls in siliques.	NAC domain containing protein 12 (NAC012); CONTAINS InterPro DOMAIN/s: No apical meristem (NAM) protein (InterPro:IPR003441); BEST Arabidopsis thaliana protein match is: NAC (No Apical Meristem) domain transcriptional regulator superfamily protein (TAIR:AT2G46770.1); Has 2894 Blast hits to 2888 proteins in 75 species: Archae - 0; Bacteria - 0; Metazoa - 0; Fungi - 0; Plants - 2894; Viruses - 0; O…
	PH02Gene17430	AT2G46770.1	5.27e-126	EMBRYO DEFECTIVE 2301 (EMB2301)	NAC (No Apical Meristem) domain transcriptional regulator superfamily protein	NAC transcription factor NST1. NST1 and NST2 are redundant in regulating secondary wall thickening in anther walls and siliques. NST1 promoter was detected in various tissues in which lignified secondary walls develop.	EMBRYO DEFECTIVE 2301 (EMB2301); CONTAINS InterPro DOMAIN/s: No apical meristem (NAM) protein (InterPro:IPR003441); BEST Arabidopsis thaliana protein match is: NAC domain protein 66 (TAIR:AT3G61910.1); Has 2975 Blast hits to 2968 proteins in 76 species: Archae - 0; Bacteria - 0; Metazoa - 2; Fungi - 0; Plants - 2973; Viruses - 0; Other Eukaryotes - 0 (source: NCBI BLink).
	PH02Gene17430	Os06t0131700-01	4.08e-115	ONAC007, ONAC7, OsSND1, SND1, OsSWN1, SWN1, DLN157, OsDLN157	NAC domain-containing protein 007, NAC domain-containing protein 7, SECONDARY WALL ASSOCIATED NAC DOMAIN PROTEIN 1, SECONDARY WALL NAC DOMAIN PROTEIN 1, secondary wall NAC transcription factor 1, secondary wall-associated NAC 1, no apical meristem, DLN repressor 157, DLN motif protein 157	Similar to NAM protein.
	PH02Gene17430	Os08t0115800-01	1.96e-124	ONAC029, ONAC29, OsSWN2, OsSWN2L, OsSWN2S, OsNST1/2, SWN2, SWN2L, SWN2S, NST1/2, DLN201, OsDLN201	NAC domain-containing protein 029, NAC domain-containing protein 29, SECONDARY WALL NAC DOMAIN PROTEIN 2, secondary wall NAC transcription factor 2, secondary wall-associated NAC 2, NAC SECONDARY WALL THICKENING PROMOTING1/2, DLN repressor 201, DLN motif protein 201	No apical meristem (NAM) protein domain containing protein.	NAC29	NAC DOMAIN-CONTAINING PROTEIN 29
HB	PH02Gene20707	AT4G37790.1	5.39e-75	HAT22	Homeobox-leucine zipper protein family	Encodes homeobox protein HAT22, member of the HD-Zip II family.	HAT22; FUNCTIONS IN: sequence-specific DNA binding transcription factor activity; INVOLVED IN: regulation of transcription, DNA-dependent, response to cytokinin stimulus; LOCATED IN: nucleus; EXPRESSED IN: 22 plant structures; EXPRESSED DURING: 13 growth stages; CONTAINS InterPro DOMAIN/s: Homeobox, conserved site (InterPro:IPR017970), Homeobox (InterPro:IPR001356), Homeodomain-like (InterPro:IPR…
	PH02Gene26053	Os03t0123500-01	0	HOS66, HB365, OsKNAT7	HOMEOBOX ORYZA SATIVA 66, Homeobox protein knotted-1-like 3, Homeobox protein HOS66, KNOTTED ARABIDOPSIS THALIANA7, KNOX ARABIDOPSIS THALIANA7	Similar to HOS66 protein.	KNAT7	KNOTTED ARABIDOPSIS THALIANA 7
	PH02Gene26053	AT1G62990.1	2.02e-143	KNOTTED-like homeobox of Arabidopsis thaliana 7 (KNAT7)	KNOTTED-like homeobox of Arabidopsis thaliana 7	Encodes a homeodomain transcription factor of the Knotted family. May be involved in secondary cell wall biosynthesis. Mutants have moderately irregular xylem development. Expression of this gene is upregulated by SND1 and MYB46.	KNOTTED-like homeobox of Arabidopsis thaliana 7 (KNAT7); CONTAINS InterPro DOMAIN/s: ELK (InterPro:IPR005539), KNOX1 (InterPro:IPR005540), Homeobox (InterPro:IPR001356), Homeodomain-like (InterPro:IPR009057), KNOX2 (InterPro:IPR005541), Homeodomain-related (InterPro:IPR012287); BEST Arabidopsis thaliana protein match is: KNOTTED1-like homeobox gene 3 (TAIR:AT5G25220.1); Has 5187 Blast hits to 518…
	PH02Gene16945	AT2G16400.1	3.24e-120	BEL1-like homeodomain 7 (BLH7)	BEL1-like homeodomain 7		BEL1-like homeodomain 7 (BLH7); FUNCTIONS IN: DNA binding, sequence-specific DNA binding transcription factor activity; INVOLVED IN: regulation of transcription, DNA-dependent, regulation of transcription; EXPRESSED IN: 22 plant structures; EXPRESSED DURING: 13 growth stages; CONTAINS InterPro DOMAIN/s: Homeobox (InterPro:IPR001356), Homeodomain-like (InterPro:IPR009057), POX (InterPro:IPR006563)…
	PH02Gene16945	AT4G34610.1	4.65e-125	BEL1-like homeodomain 6 (BLH6)	BEL1-like homeodomain 6		BEL1-like homeodomain 6 (BLH6); FUNCTIONS IN: DNA binding, sequence-specific DNA binding transcription factor activity; INVOLVED IN: regulation of transcription, DNA-dependent, regulation of transcription; EXPRESSED IN: 21 plant structures; EXPRESSED DURING: 13 growth stages; CONTAINS InterPro DOMAIN/s: Homeobox (InterPro:IPR001356), Homeodomain-like (InterPro:IPR009057), POX (InterPro:IPR006563)…
	PH02Gene21002	Os03t0165300-02	0	OsBLH6	BEL1-like homeodomain gene 6, bell-like homeodomain-containing transcription factor 6	Homeobox domain containing protein.
LOB domain	PH02Gene04647	AT1G07900.1	6.57e-63	LOB domain-containing protein 1 (LBD1)	LOB domain-containing protein 1		LOB domain-containing protein 1 (LBD1); CONTAINS InterPro DOMAIN/s: Lateral organ boundaries, LOB (InterPro:IPR004883); BEST Arabidopsis thaliana protein match is: LOB domain-containing protein 11 (TAIR:AT2G28500.1); Has 1035 Blast hits to 1030 proteins in 25 species: Archae - 0; Bacteria - 0; Metazoa - 0; Fungi - 0; Plants - 1035; Viruses - 0; Other Eukaryotes - 0 (source: NCBI BLink).
	PH02Gene04647	AT2G28500.1	3.93e-65	LOB domain-containing protein 11 (LBD11)	LOB domain-containing protein 11		LOB domain-containing protein 11 (LBD11); INVOLVED IN: biological_process unknown; LOCATED IN: chloroplast; CONTAINS InterPro DOMAIN/s: Lateral organ boundaries, LOB (InterPro:IPR004883); BEST Arabidopsis thaliana protein match is: LOB domain-containing protein 1 (TAIR:AT1G07900.1); Has 1191 Blast hits to 1170 proteins in 85 species: Archae - 8; Bacteria - 66; Metazoa - 21; Fungi - 2; Plants - 10…

[truncated: 5 more sheets: S11, S12, S13, S14, S15]
